# Supplementary material for: Profile of miRNAs induced during sheep fat tail development and roles of four key miRNAs in proliferation and differentiation of sheep preadipocytes
Source: Front Vet Sci. 2024 Dec 3;11:1491160. doi: 10.3389/fvets.2024.1491160 (PMC11651086; doi:10.3389/fvets.2024.1491160)
Supplement: Supplementary Table S1 — Primers used in present study. [file Table_1.XLSX]

## Sheet: Sheet1
Table S1 Primers used in present study
Gene name	Primer name	Primer sequence (5’-3’)	Note
oar-miR-124b	oar-miR-124bRTP	CTCGACTGAGTTGCCGTGAGTCGGCAACTCAGTCGAGCTTGGCAT	Reverse Primer
	oar-miR-124bqU	TGAGTTGCCGTGAGTCGGCAACTC	qRT-PCR Primers
	oar-miR-124bqL	ACACTCCAGCTGGGTAAGGCACGCGGTGA
oar-miR-433	oar-miR-433RTP	CTCGACTGAGTTGCCGTGAGTCGGCAACTCAGTCGAGACACCGAG	Reverse Primer
	oar-miR-433qU	TGAGTTGCCGTGAGTCGGCAACTC	qRT-PCR Primers
	oar-miR-433qL	ACACTCCAGCTGGGATCATGATGGGCTC
oar-miR-485	oar-miR-485RTP	CTCGACTGAGTTGCCGTGAGTCGGCAACTCAGTCGAGAGAGAGGA	Reverse Primer
	oar-miR-485qU	TGAGTTGCCGTGAGTCGGCAACTC	qRT-PCR Primers
	oar-miR-485qL	ACACTCCAGCTGGGGTCATACACGGCTC
oar-miR-409	oar-miR-409RTP	CTCGACTGAGTTGCCGTGAGTCGGCAACTCAGTCGAGAGGGGTTC	Reverse Primer
	oar-miR-409qU	TGAGTTGCCGTGAGTCGGCAACTC	qRT-PCR Primers
	oar-miR-409qL	ACACTCCAGCTGGGCGAATGTTGCTCGGT
oar-miR-495	oar-miR-495RTP	CTCGACTGAGTTGCCGTGAGTCGGCAACTCAGTCGAGAAGAAGTG	Reverse Primer
	oar-miR-495qU	TGAGTTGCCGTGAGTCGGCAACTC	qRT-PCR Primers
	oar-miR-495qL	ACACTCCAGCTGGGAAACAAACATGGTG
oar-miR-206	oar-miR-206RTP	CTCGACTGAGTTGCCGTGAGTCGGCAACTCAGTCGAGCCACACAC	Reverse Primer
	oar-miR-206qU	TGAGTTGCCGTGAGTCGGCAACTC	qRT-PCR Primers
	oar-miR-206qL	ACACTCCAGCTGGGTGGAATGTAAGGAA
oar-miR-2384	oar-miR-2384RTP	CTCGACTGAGTTGCCGTGAGTCGGCAACTCAGTCGAGCATCCATC	Reverse Primer
	oar-miR-2384qU	TGAGTTGCCGTGAGTCGGCAACTC	qRT-PCR Primers
	oar-miR-2384qL	ACACTCCAGCTGGGAAACTGTACTGGAAG
oar-miR-2331-3p	oar-miR-2331-3pRTP	CTCGACTGAGTTGCCGTGAGTCGGCAACTCAGTCGAGTAGCTTCT	Reverse Primer
	oar-miR-2331-3pqU	TGAGTTGCCGTGAGTCGGCAACTC	qRT-PCR Primers
	oar-miR-2331-3pqL	ACACTCCAGCTGGGACCCTGCAGCCAA
oar-miR-3120	oar-miR-3120RTP	CTCGACTGAGTTGCCGTGAGTCGGCAACTCAGTCGAGTGCCTGTC	Reverse Primer
	oar-miR-3120qU	TGAGTTGCCGTGAGTCGGCAACTC	qRT-PCR Primers
	oar-miR-3120qL	ACACTCCAGCTGGGCACAGCAAGTGTA
oar-miR-6529	oar-miR-6529RTP	CTCGACTGAGTTGCCGTGAGTCGGCAACTCAGTCGAGACTCTGCG	Reverse Primer
	oar-miR-6529qU	TGAGTTGCCGTGAGTCGGCAACTC	qRT-PCR Primers
	oar-miR-6529qL	ACACTCCAGCTGGGGAGAGATCAGAGG
oar-miR-2319a	oar-miR-2319aRTP	CTCGACTGAGTTGCCGTGAGTCGGCAACTCAGTCGAGCTAAGTGC	Reverse Primer
	oar-miR-2319aqU	TGAGTTGCCGTGAGTCGGCAACTC	qRT-PCR Primers
	oar-miR-2319aqL	ACACTCCAGCTGGGCTACTCTGTATTAG
oar-miR-2284z	oar-miR-2284zRTP	CTCGACTGAGTTGCCGTGAGTCGGCAACTCAGTCGAGAAAAACCC	Reverse Primer
	oar-miR-2284zqU	TGAGTTGCCGTGAGTCGGCAACTC	qRT-PCR Primers
	oar-miR-2284zqL	ACACTCCAGCTGGGAAAAAAGTTTGTTT
U6	U6qU	CTCGCTTCGGCAGCACA	qRT-PCR Primers
	U6qL	AACGCTTCACGAATTTGCGT
PPARγ	PPARγqU	CTCCAAGAGTACCAAAGTGC	qRT-PCR Primers
	PPARγqL	GAGTTGGAAGGCTCTTCATG
PDCD4	PDCD4qU	GCACTTGTTTTGGGTACAAG	qRT-PCR Primers
	PDCD4qL	TTTCTGTCCCTCCTTTACAC
PIK3R3	PIK3R3qU	CTTCCAGATAGTGGTTGCTG	qRT-PCR Primers
	PIK3R3qL	CATGAGGACAGTCTGTGTAC
18S	18SqU	AGTGAAACTGCGAATGGCTC	qRT-PCR Primers
	18SqL	CGTCGGCATGTATTAGCTCT
