# Supplementary material for: Profile of miRNAs induced during sheep fat tail development and roles of four key miRNAs in proliferation and differentiation of sheep preadipocytes
Source: Front Vet Sci. 2024 Dec 3;11:1491160. doi: 10.3389/fvets.2024.1491160 (PMC11651086; doi:10.3389/fvets.2024.1491160)
Supplement: Supplementary Table S2 — Distribution of small RNA among different categories. [file Table_2.XLSX]

## Sheet: Sheet1
Table S2 Distribution of small RNA among different categories
Fetal-fat-rump
Category	Unique sRNAs	Percent(%)	Total sRNAs	Percent(%)
Total	511348	1	9484338	1
exon_antisense	1205	0.0024	1485	0.0002
exon_sense	31039	0.0607	52070	0.0055
intron_antisense	8915	0.0174	12514	0.0013
intron_sense	15799	0.0309	30640	0.0032
miRNA	5299	0.0104	6272011	0.6613
rRNA	70461	0.1378	1098976	0.1159
repeat	16217	0.0317	30631	0.0032
scRNA	511	0.001	18944	0.002
snRNA	3988	0.0078	15046	0.0016
snoRNA	2533	0.005	9518	0.001
srpRNA	1189	0.0023	7447	0.0008
tRNA	17698	0.0346	156512	0.0165
unann	336494	0.6581	1778544	0.1875
Lamb-fat-rump
Category	Unique sRNAs	Percent(%)	Total sRNAs	Percent(%)
Total	387886	1	9272558	1
exon_antisense	193	0.0005	745	0.0001
exon_sense	10396	0.0268	18240	0.002
intron_antisense	2055	0.0053	3648	0.0004
intron_sense	3823	0.0099	8840	0.001
miRNA	3330	0.0086	4752146	0.5125
rRNA	90656	0.2337	2563578	0.2765
repeat	5594	0.0144	40401	0.0044
scRNA	449	0.0012	26343	0.0028
snRNA	1909	0.0049	6384	0.0007
snoRNA	1096	0.0028	5862	0.0006
srpRNA	1002	0.0026	4509	0.0005
tRNA	10367	0.0267	96415	0.0104
unann	257016	0.6626	1745447	0.1882
Hogget-fat-rump
Category	Unique sRNAs	Percent(%)	Total sRNAs	Percent(%)
Total	316409	1	9402393	1
exon_antisense	190	0.0006	452	0
exon_sense	8548	0.027	20851	0.0022
intron_antisense	1778	0.0056	3102	0.0003
intron_sense	3454	0.0109	9123	0.001
miRNA	3656	0.0116	6145916	0.6537
rRNA	72415	0.2289	1199200	0.1275
repeat	4636	0.0147	19094	0.002
scRNA	452	0.0014	33428	0.0036
snRNA	1966	0.0062	5083	0.0005
snoRNA	1191	0.0038	6421	0.0007
srpRNA	906	0.0029	3507	0.0004
tRNA	10802	0.0341	87521	0.0093
unann	206415	0.6524	1868695	0.1987
Adult-fat-rump
Category	Unique sRNAs	Percent(%)	Total sRNAs	Percent(%)
Total	260796	1	9461230	1
exon_antisense	137	0.0005	485	0.0001
exon_sense	5718	0.0219	8934	0.0009
intron_antisense	1335	0.0051	2337	0.0002
intron_sense	2727	0.0105	7076	0.0007
miRNA	3204	0.0123	6527872	0.69
rRNA	59834	0.2294	1171501	0.1238
repeat	3617	0.0139	21055	0.0022
scRNA	309	0.0012	12980	0.0014
snRNA	1395	0.0053	3568	0.0004
snoRNA	814	0.0031	5213	0.0006
srpRNA	622	0.0024	2427	0.0003
tRNA	7649	0.0293	77036	0.0081
unann	173435	0.665	1620746	0.1713
Adult-thin-tail
Category	Unique sRNAs	Percent(%)	Total sRNAs	Percent(%)
Total	458429	1	9420327	1
exon_antisense	195	0.0004	520	0.0001
exon_sense	9662	0.0211	16544	0.0018
intron_antisense	2223	0.0048	3771	0.0004
intron_sense	4146	0.009	8175	0.0009
miRNA	3446	0.0075	5137680	0.5454
rRNA	107570	0.2346	2111762	0.2242
repeat	6310	0.0138	31875	0.0034
scRNA	455	0.001	39069	0.0041
snRNA	2514	0.0055	7400	0.0008
snoRNA	1756	0.0038	8061	0.0009
srpRNA	1080	0.0024	6005	0.0006
tRNA	16343	0.0357	126796	0.0135
unann	302729	0.6604	1922669	0.2041
