# Supplementary material for: Profile of miRNAs induced during sheep fat tail development and roles of four key miRNAs in proliferation and differentiation of sheep preadipocytes
Source: Front Vet Sci. 2024 Dec 3;11:1491160. doi: 10.3389/fvets.2024.1491160 (PMC11651086; doi:10.3389/fvets.2024.1491160)
Supplement: Supplementary Table S3 — Differentially expressed miRNAs analysis. [file Table_3.XLSX]

## Sheet: Sheet1
Table S3 Differentially expressed miRNAs analysis
Adult_thin_tail/Adult_fat_rump
pairwise	miR-name	Adult_fat_rump-std	Adult_thin_tail-std	fold-change(log2 Adult_thin_tail/Adult_fat_rump)	p-value	sig-lable
Adult_fat_rump-Adult_thin_tail	oar-let-7a-3p	2.5367	3.0784	0.279228	0.486552
Adult_fat_rump-Adult_thin_tail	oar-let-7a-5p	159538	145137	-0.136484	0
Adult_fat_rump-Adult_thin_tail	oar-let-7b	140775	138614	-0.0223133	3.54247e-36
Adult_fat_rump-Adult_thin_tail	oar-let-7c	31546.2	37235.9	0.239226	0
Adult_fat_rump-Adult_thin_tail	oar-let-7d	4943.01	2798.95	-0.820507	0
Adult_fat_rump-Adult_thin_tail	oar-let-7e	3680.18	3420.9	-0.105399	3.24322e-21
Adult_fat_rump-Adult_thin_tail	oar-let-7f	118898	93177.3	-0.351672	0
Adult_fat_rump-Adult_thin_tail	oar-let-7g	10527.7	7973.93	-0.400828	0
Adult_fat_rump-Adult_thin_tail	oar-let-7i	3586.53	5046.11	0.492582	0
Adult_fat_rump-Adult_thin_tail	oar-miR-1	458.291	1400.91	1.61202	0	**
Adult_fat_rump-Adult_thin_tail	oar-miR-100	39.5297	72.1843	0.868748	1.19814e-21
Adult_fat_rump-Adult_thin_tail	oar-miR-101	3691.59	4214.29	0.191047	5.54544e-73
Adult_fat_rump-Adult_thin_tail	oar-miR-103	30568.8	4608.44	-2.72971	0	**
Adult_fat_rump-Adult_thin_tail	oar-miR-106b	246.691	111.461	-1.14616	2.03581e-109	**
Adult_fat_rump-Adult_thin_tail	oar-miR-107	23421.9	2281.66	-3.3597	0	**
Adult_fat_rump-Adult_thin_tail	oar-miR-10a	467.91	722.374	0.626516	1.41217e-114
Adult_fat_rump-Adult_thin_tail	oar-miR-10b	538.196	797.424	0.567215	5.69233e-106
Adult_fat_rump-Adult_thin_tail	oar-miR-1185	0.2114	1.0615	2.32806	0.0220111	*
Adult_fat_rump-Adult_thin_tail	oar-miR-122	78.1082	194.261	1.31445	5.06185e-107	**
Adult_fat_rump-Adult_thin_tail	oar-miR-1224	2.1139	1.2738	-0.730768	0.166547
Adult_fat_rump-Adult_thin_tail	oar-miR-1246	3.5936	10.7215	1.57701	3.77049e-09	**
Adult_fat_rump-Adult_thin_tail	oar-miR-1247-5p	19.3421	13.6938	-0.498222	0.00252081
Adult_fat_rump-Adult_thin_tail	oar-miR-1249	8.4556	14.543	0.782346	9.1003e-05
Adult_fat_rump-Adult_thin_tail	oar-miR-124a	2.8538	7.4307	1.38061	9.16937e-06	**
Adult_fat_rump-Adult_thin_tail	oar-miR-124b	2.8538	7.4307	1.38061	9.16937e-06	**
Adult_fat_rump-Adult_thin_tail	oar-miR-125a	476.682	448.498	-0.0879256	0.00441338
Adult_fat_rump-Adult_thin_tail	oar-miR-125b	855.597	958.247	0.163466	1.28677e-13
Adult_fat_rump-Adult_thin_tail	oar-miR-126-3p	21.0332	18.683	-0.170942	0.252532
Adult_fat_rump-Adult_thin_tail	oar-miR-126-5p	109.288	136.832	0.324267	6.69866e-08
Adult_fat_rump-Adult_thin_tail	oar-miR-127	20.399	54.1382	1.40815	2.41144e-34	**
Adult_fat_rump-Adult_thin_tail	oar-miR-1277	1.2683	4.9892	1.97591	2.94055e-06	**
Adult_fat_rump-Adult_thin_tail	oar-miR-128	710.478	149.252	-2.25104	0	**
Adult_fat_rump-Adult_thin_tail	oar-miR-129-3p	4.6506	5.4138	0.219225	0.4621
Adult_fat_rump-Adult_thin_tail	oar-miR-1306	51.7903	8.8107	-2.55535	4.56271e-71	**
Adult_fat_rump-Adult_thin_tail	oar-miR-1307	51.0504	40.3383	-0.339772	0.000572444
Adult_fat_rump-Adult_thin_tail	oar-miR-130a	30.9685	56.3675	0.864062	4.23144e-17
Adult_fat_rump-Adult_thin_tail	oar-miR-130b	15.1143	11.3584	-0.412155	0.0250153
Adult_fat_rump-Adult_thin_tail	oar-miR-133a	1.6911	9.023	2.41565	7.84016e-13	**
Adult_fat_rump-Adult_thin_tail	oar-miR-133b	0.01	1.1677	6.86753	0.000475738	**
Adult_fat_rump-Adult_thin_tail	oar-miR-1343-3p	2.1139	1.5923	-0.408795	0.412444
Adult_fat_rump-Adult_thin_tail	oar-miR-136	0.5285	4.7769	3.1761	2.12887e-09	**
Adult_fat_rump-Adult_thin_tail	oar-miR-138	0.5285	3.7154	2.81354	7.32696e-07	**
Adult_fat_rump-Adult_thin_tail	oar-miR-139	132.858	114.221	-0.218056	0.000268794
Adult_fat_rump-Adult_thin_tail	oar-miR-140	16177.5	13771.3	-0.232325	0
Adult_fat_rump-Adult_thin_tail	oar-miR-142-3p	18.6022	5.0954	-1.86821	1.94034e-18	**
Adult_fat_rump-Adult_thin_tail	oar-miR-142-5p	1568.19	80.4643	-4.28461	0	**
Adult_fat_rump-Adult_thin_tail	oar-miR-143	2449.58	2866.99	0.227006	2.50819e-69
Adult_fat_rump-Adult_thin_tail	oar-miR-144	30.8628	2.1231	-3.86162	4.18077e-63	**
Adult_fat_rump-Adult_thin_tail	oar-miR-145	1446.32	2139.63	0.56497	6.15952e-279
Adult_fat_rump-Adult_thin_tail	oar-miR-1468	17.8624	20.9122	0.227419	0.132717
Adult_fat_rump-Adult_thin_tail	oar-miR-146a	1.4797	0.9554	-0.631128	0.312548
Adult_fat_rump-Adult_thin_tail	oar-miR-146b	5.179	11.04	1.09199	6.61935e-06	**
Adult_fat_rump-Adult_thin_tail	oar-miR-148a	253.561	350.413	0.466721	6.93831e-34
Adult_fat_rump-Adult_thin_tail	oar-miR-148b	56.4409	28.0245	-1.01005	9.23773e-22	**
Adult_fat_rump-Adult_thin_tail	oar-miR-150	44.0746	22.823	-0.949459	8.6664e-16
Adult_fat_rump-Adult_thin_tail	oar-miR-151-3p	63.2053	45.1152	-0.486432	8.81348e-08
Adult_fat_rump-Adult_thin_tail	oar-miR-151-5p	87.198	82.1628	-0.0858097	0.234682
Adult_fat_rump-Adult_thin_tail	oar-miR-152	1773.66	2017.66	0.185953	3.97042e-34
Adult_fat_rump-Adult_thin_tail	oar-miR-154b	4.4392	16.6661	1.90854	3.96189e-17	**
Adult_fat_rump-Adult_thin_tail	oar-miR-154c	301.546	446.8	0.567249	3.32313e-60
Adult_fat_rump-Adult_thin_tail	oar-miR-155	17.2282	38.6398	1.16532	5.25651e-19	**
Adult_fat_rump-Adult_thin_tail	oar-miR-15a	216.462	104.986	-1.04392	5.56067e-83	**
Adult_fat_rump-Adult_thin_tail	oar-miR-15b	823.783	46.9198	-4.134	0	**
Adult_fat_rump-Adult_thin_tail	oar-miR-16a	82.8645	29.2983	-1.49994	1.38171e-56	**
Adult_fat_rump-Adult_thin_tail	oar-miR-16b	80.5392	28.0245	-1.523	2.90946e-56	**
Adult_fat_rump-Adult_thin_tail	oar-miR-17-3p	18.2851	13.6938	-0.417146	0.0126371
Adult_fat_rump-Adult_thin_tail	oar-miR-17-5p	101.255	36.5168	-1.47137	7.25986e-67	**
Adult_fat_rump-Adult_thin_tail	oar-miR-181a	420.664	547.858	0.381133	2.86918e-36
Adult_fat_rump-Adult_thin_tail	oar-miR-181b	213.609	211.351	-0.0153254	0.736625
Adult_fat_rump-Adult_thin_tail	oar-miR-181c	0.7399	2.3354	1.65827	0.00503699	**
Adult_fat_rump-Adult_thin_tail	oar-miR-181d	4.2278	10.6153	1.32817	2.51171e-07	**
Adult_fat_rump-Adult_thin_tail	oar-miR-1839	2560.34	1606.1	-0.672774	0
Adult_fat_rump-Adult_thin_tail	oar-miR-184	1.0569	1.6985	0.684422	0.243189
Adult_fat_rump-Adult_thin_tail	oar-miR-185	16898.3	1979.76	-3.09348	0	**
Adult_fat_rump-Adult_thin_tail	oar-miR-186	145.33	101.058	-0.524147	3.72755e-18
Adult_fat_rump-Adult_thin_tail	oar-miR-188	0.1057	1.6985	4.00621	0.000139982	**
Adult_fat_rump-Adult_thin_tail	oar-miR-18a	6.4474	2.8661	-1.16963	0.00028728	**
Adult_fat_rump-Adult_thin_tail	oar-miR-191	6453.49	3112.95	-1.0518	0	**
Adult_fat_rump-Adult_thin_tail	oar-miR-192	907.493	1116.42	0.298916	2.84111e-46
Adult_fat_rump-Adult_thin_tail	oar-miR-193a-3p	114.15	518.984	2.18476	0	**
Adult_fat_rump-Adult_thin_tail	oar-miR-193a-5p	336.32	416.44	0.308274	2.69078e-19
Adult_fat_rump-Adult_thin_tail	oar-miR-193b	359.361	400.198	0.15528	5.27274e-06
Adult_fat_rump-Adult_thin_tail	oar-miR-194	16.0656	22.6107	0.493031	0.00120955
Adult_fat_rump-Adult_thin_tail	oar-miR-196a	122.711	155.196	0.338826	2.05772e-09
Adult_fat_rump-Adult_thin_tail	oar-miR-196b	50.4163	78.1289	0.631966	4.81618e-14
Adult_fat_rump-Adult_thin_tail	oar-miR-197	49.9935	25.0522	-0.996803	4.56791e-19
Adult_fat_rump-Adult_thin_tail	oar-miR-199a-3p	7661.69	13364.3	0.802649	0
Adult_fat_rump-Adult_thin_tail	oar-miR-199a-5p	29.3831	133.223	2.18078	2.57063e-149	**
Adult_fat_rump-Adult_thin_tail	oar-miR-199b	19.8706	55.4121	1.47957	1.08475e-37	**
Adult_fat_rump-Adult_thin_tail	oar-miR-199c	31.9197	47.769	0.581628	4.50804e-08
Adult_fat_rump-Adult_thin_tail	oar-miR-19b	26.3179	33.226	0.336268	0.00593838
Adult_fat_rump-Adult_thin_tail	oar-miR-200a	0.1057	6.2631	5.88883	4.73142e-17	**
Adult_fat_rump-Adult_thin_tail	oar-miR-200b	0.01	2.9723	8.21544	3.49822e-09	**
Adult_fat_rump-Adult_thin_tail	oar-miR-200c	0.7399	1.38	0.899266	0.185906
Adult_fat_rump-Adult_thin_tail	oar-miR-204	46.3999	86.8335	0.90413	2.11294e-27
Adult_fat_rump-Adult_thin_tail	oar-miR-206	24.0983	69.212	1.52209	1.38176e-48	**
Adult_fat_rump-Adult_thin_tail	oar-miR-20a	33.8222	14.543	-1.21765	6.43545e-18	**
Adult_fat_rump-Adult_thin_tail	oar-miR-210	3.805	12.1015	1.66922	6.72624e-11	**
Adult_fat_rump-Adult_thin_tail	oar-miR-211	1.1626	2.0169	0.794785	0.146226
Adult_fat_rump-Adult_thin_tail	oar-miR-21-3p	0.2114	2.6538	3.65001	2.87765e-06	**
Adult_fat_rump-Adult_thin_tail	oar-miR-214	66.5875	127.915	0.941861	2.86237e-42
Adult_fat_rump-Adult_thin_tail	oar-miR-215	1.2683	0.8492	-0.57872	0.388799
Adult_fat_rump-Adult_thin_tail	oar-miR-21-5p	1193.93	2423.06	1.02112	0	**
Adult_fat_rump-Adult_thin_tail	oar-miR-219-3p	3.0651	1.2738	-1.2668	0.00824878	**
Adult_fat_rump-Adult_thin_tail	oar-miR-221	1777.78	690.103	-1.36519	0	**
Adult_fat_rump-Adult_thin_tail	oar-miR-222	513.992	292.453	-0.813544	1.52042e-128
Adult_fat_rump-Adult_thin_tail	oar-miR-223	123.98	4.5646	-4.76347	3.86259e-286	**
Adult_fat_rump-Adult_thin_tail	oar-miR-22-3p	1226.69	1258.87	0.0373621	0.047318
Adult_fat_rump-Adult_thin_tail	oar-miR-224	12.1549	18.7892	0.628366	0.000240901
Adult_fat_rump-Adult_thin_tail	oar-miR-22-5p	83.1816	71.972	-0.208829	0.00569141
Adult_fat_rump-Adult_thin_tail	oar-miR-2284h-5p	1.6911	0.1062	-3.99311	0.000150099	**
Adult_fat_rump-Adult_thin_tail	oar-miR-2284w	8.7726	6.3692	-0.461892	0.0582692
Adult_fat_rump-Adult_thin_tail	oar-miR-2284x	6342.94	5679.95	-0.159273	4.4583e-77
Adult_fat_rump-Adult_thin_tail	oar-miR-2284y	136.029	98.0858	-0.471796	2.28111e-14
Adult_fat_rump-Adult_thin_tail	oar-miR-2284z	1.9025	0.4246	-2.16372	0.0026877	**
Adult_fat_rump-Adult_thin_tail	oar-miR-2285f	2.5367	0.2123	-3.57878	5.93765e-06	**
Adult_fat_rump-Adult_thin_tail	oar-miR-2285l	0.4228	1.6985	2.00621	0.00698989	**
Adult_fat_rump-Adult_thin_tail	oar-miR-2285o	0.5285	1.1677	1.14369	0.141025
Adult_fat_rump-Adult_thin_tail	oar-miR-2319a	1.1626	0.1062	-3.4525	0.00350137	**
Adult_fat_rump-Adult_thin_tail	oar-miR-2331-3p	1.1626	0.3185	-1.86799	0.0358845	*
Adult_fat_rump-Adult_thin_tail	oar-miR-2331-5p	5.6018	0.5308	-3.39965	2.12085e-11	**
Adult_fat_rump-Adult_thin_tail	oar-miR-2355-3p	1.5854	1.0615	-0.578743	0.332456
Adult_fat_rump-Adult_thin_tail	oar-miR-2384	1.6911	0.9554	-0.823785	0.172093
Adult_fat_rump-Adult_thin_tail	oar-miR-23a	1623.36	2107.46	0.376523	2.3333e-131
Adult_fat_rump-Adult_thin_tail	oar-miR-23b-3p	388.639	570.362	0.553449	4.17349e-73
Adult_fat_rump-Adult_thin_tail	oar-miR-23b-5p	12.5776	7.643	-0.718646	0.00073058
Adult_fat_rump-Adult_thin_tail	oar-miR-2411-5p	3.2765	3.8215	0.221984	0.532775
Adult_fat_rump-Adult_thin_tail	oar-miR-24-3p	855.808	1061.22	0.310358	3.41706e-47
Adult_fat_rump-Adult_thin_tail	oar-miR-2447	9.4068	1.2738	-2.88457	7.25591e-16	**
Adult_fat_rump-Adult_thin_tail	oar-miR-2448-3p	3.1708	0.8492	-1.90067	0.000309471	**
Adult_fat_rump-Adult_thin_tail	oar-miR-2478	4.6506	8.0677	0.794741	0.00319669
Adult_fat_rump-Adult_thin_tail	oar-miR-2483-3p	1.7968	2.9723	0.72615	0.100718
Adult_fat_rump-Adult_thin_tail	oar-miR-2483-5p	2.1139	2.6538	0.328153	0.452462
Adult_fat_rump-Adult_thin_tail	oar-miR-25	10948.9	1982.95	-2.46507	0	**
Adult_fat_rump-Adult_thin_tail	oar-miR-26a	1975.01	3523.23	0.835041	0
Adult_fat_rump-Adult_thin_tail	oar-miR-26b	1645.13	2684.51	0.706455	0
Adult_fat_rump-Adult_thin_tail	oar-miR-27a-3p	100.304	279.714	1.47957	4.95569e-183	**
Adult_fat_rump-Adult_thin_tail	oar-miR-27b	150.192	241.287	0.683941	7.90081e-46
Adult_fat_rump-Adult_thin_tail	oar-miR-28	17.651	26.963	0.611231	1.75601e-05
Adult_fat_rump-Adult_thin_tail	oar-miR-2887	8.6669	35.8799	2.04959	1.93514e-38	**
Adult_fat_rump-Adult_thin_tail	oar-miR-2904	1.5854	2.3354	0.558823	0.250309
Adult_fat_rump-Adult_thin_tail	oar-miR-296	86.7752	22.3984	-1.95389	4.41998e-85	**
Adult_fat_rump-Adult_thin_tail	oar-miR-299	4.3335	10.0846	1.21855	2.61449e-06	**
Adult_fat_rump-Adult_thin_tail	oar-miR-29a	4397	6732.68	0.614661	0
Adult_fat_rump-Adult_thin_tail	oar-miR-29b	51.6846	216.234	2.06479	5.16298e-225	**
Adult_fat_rump-Adult_thin_tail	oar-miR-29c	553.628	1136.27	1.03731	0	**
Adult_fat_rump-Adult_thin_tail	oar-miR-301a	1.374	0.9554	-0.524205	0.410807
Adult_fat_rump-Adult_thin_tail	oar-miR-30a-5p	898.509	1674.04	0.897729	0
Adult_fat_rump-Adult_thin_tail	oar-miR-30b-3p	14.1631	7.2184	-0.972386	3.44811e-06
Adult_fat_rump-Adult_thin_tail	oar-miR-30b-5p	44.0746	52.5459	0.253631	0.00809224
Adult_fat_rump-Adult_thin_tail	oar-miR-30c	79.3766	75.7935	-0.0666396	0.377024
Adult_fat_rump-Adult_thin_tail	oar-miR-30d	801.587	710.06	-0.174918	4.66007e-13
Adult_fat_rump-Adult_thin_tail	oar-miR-30e-5p	58.132	74.8382	0.364442	8.36743e-06
Adult_fat_rump-Adult_thin_tail	oar-miR-30f	78.8481	98.6165	0.322753	5.04477e-06
Adult_fat_rump-Adult_thin_tail	oar-miR-31	11.415	12.42	0.121734	0.527958
Adult_fat_rump-Adult_thin_tail	oar-miR-3120	4.0164	0.2123	-4.24173	8.49512e-10	**
Adult_fat_rump-Adult_thin_tail	oar-miR-320a	4934.24	4216.94	-0.22663	1.47131e-117
Adult_fat_rump-Adult_thin_tail	oar-miR-323	1.2683	1.38	0.121772	0.8363
Adult_fat_rump-Adult_thin_tail	oar-miR-324	2.1139	5.9446	1.49167	2.69483e-05	**
Adult_fat_rump-Adult_thin_tail	oar-miR-328	6.5531	8.1738	0.318829	0.195721
Adult_fat_rump-Adult_thin_tail	oar-miR-330	189.722	68.5751	-1.46813	2.83426e-123	**
Adult_fat_rump-Adult_thin_tail	oar-miR-331	90.8973	213.899	1.23462	7.14263e-107	**
Adult_fat_rump-Adult_thin_tail	oar-miR-335	4.1221	3.1846	-0.372267	0.290183
Adult_fat_rump-Adult_thin_tail	oar-miR-338	1.7968	15.1799	3.07866	2.25879e-26	**
Adult_fat_rump-Adult_thin_tail	oar-miR-339a	79.588	111.355	0.484542	1.45978e-12
Adult_fat_rump-Adult_thin_tail	oar-miR-339b	2.3253	8.1738	1.81359	1.40628e-08	**
Adult_fat_rump-Adult_thin_tail	oar-miR-33a	13.6346	61.7813	2.1799	3.55639e-70	**
Adult_fat_rump-Adult_thin_tail	oar-miR-33b	0.6342	1.5923	1.3281	0.0512576
Adult_fat_rump-Adult_thin_tail	oar-miR-342	943.323	1206.01	0.354416	4.7481e-68
Adult_fat_rump-Adult_thin_tail	oar-miR-3431	3.2765	8.3861	1.35584	3.30181e-06	**
Adult_fat_rump-Adult_thin_tail	oar-miR-3432	32.4482	31.2091	-0.0561717	0.633635
Adult_fat_rump-Adult_thin_tail	oar-miR-345-3p	20.2933	46.9198	1.20919	5.02115e-24	**
Adult_fat_rump-Adult_thin_tail	oar-miR-345-5p	18.2851	20.063	0.133869	0.378307
Adult_fat_rump-Adult_thin_tail	oar-miR-34a	12.1549	38.746	1.67251	9.06539e-32	**
Adult_fat_rump-Adult_thin_tail	oar-miR-34b	0.7399	6.0507	3.0317	3.82113e-11	**
Adult_fat_rump-Adult_thin_tail	oar-miR-34c	38.4728	170.589	2.14861	3.80492e-187	**
Adult_fat_rump-Adult_thin_tail	oar-miR-361	20.8218	22.1861	0.0915613	0.52317
Adult_fat_rump-Adult_thin_tail	oar-miR-362-3p	2.5367	7.9615	1.65009	1.61383e-07	**
Adult_fat_rump-Adult_thin_tail	oar-miR-362-5p	11.8378	28.4491	1.26498	3.60939e-16	**
Adult_fat_rump-Adult_thin_tail	oar-miR-363	0.7399	2.5477	1.78379	0.00201906	**
Adult_fat_rump-Adult_thin_tail	oar-miR-365-3p	653.086	482.892	-0.435573	1.77641e-54
Adult_fat_rump-Adult_thin_tail	oar-miR-365-5p	31.2856	51.4844	0.718637	7.29238e-12
Adult_fat_rump-Adult_thin_tail	oar-miR-369-3p	2.3253	6.1569	1.40479	4.39163e-05	**
Adult_fat_rump-Adult_thin_tail	oar-miR-369-5p	0.7399	1.8046	1.28628	0.0421801	*
Adult_fat_rump-Adult_thin_tail	oar-miR-374a	58.132	67.089	0.206744	0.0139182
Adult_fat_rump-Adult_thin_tail	oar-miR-374b	100.833	103.075	0.0317323	0.629498
Adult_fat_rump-Adult_thin_tail	oar-miR-375	1.2683	1.2738	0.00624274	0.991271
Adult_fat_rump-Adult_thin_tail	oar-miR-376b	1.1626	8.0677	2.7948	2.07975e-13	**
Adult_fat_rump-Adult_thin_tail	oar-miR-376c	0.7399	1.2738	0.783737	0.259035
Adult_fat_rump-Adult_thin_tail	oar-miR-376d	0.01	1.0615	6.72996	0.000953542	**
Adult_fat_rump-Adult_thin_tail	oar-miR-376e	1.6911	6.2631	1.88891	3.49522e-07	**
Adult_fat_rump-Adult_thin_tail	oar-miR-378	789.961	1770.43	1.16424	0	**
Adult_fat_rump-Adult_thin_tail	oar-miR-378c	45.2372	109.02	1.26901	1.00848e-57	**
Adult_fat_rump-Adult_thin_tail	oar-miR-379	17.3339	41.3998	1.25603	1.32983e-22	**
Adult_fat_rump-Adult_thin_tail	oar-miR-380-3p	5.0733	9.1292	0.847564	0.000914072
Adult_fat_rump-Adult_thin_tail	oar-miR-382	6.3417	16.2415	1.35674	8.38612e-11	**
Adult_fat_rump-Adult_thin_tail	oar-miR-409a	0.7399	2.1231	1.52077	0.0121452	*
Adult_fat_rump-Adult_thin_tail	oar-miR-411a	25.261	53.6075	1.08552	3.71191e-23	**
Adult_fat_rump-Adult_thin_tail	oar-miR-411c-5p	8.8783	17.0907	0.944856	6.26316e-07
Adult_fat_rump-Adult_thin_tail	oar-miR-421	16.0656	8.1738	-0.974896	7.17732e-07
Adult_fat_rump-Adult_thin_tail	oar-miR-423-3p	95.0194	43.2044	-1.13704	1.01124e-42	**
Adult_fat_rump-Adult_thin_tail	oar-miR-423-5p	6140.32	2263.08	-1.44002	0	**
Adult_fat_rump-Adult_thin_tail	oar-miR-424-3p	3.9107	27.1753	2.7968	6.6121e-42	**
Adult_fat_rump-Adult_thin_tail	oar-miR-424-5p	2.3253	87.4704	5.23331	6.71671e-213	**
Adult_fat_rump-Adult_thin_tail	oar-miR-425-3p	8.1385	3.7154	-1.13125	7.09493e-05	**
Adult_fat_rump-Adult_thin_tail	oar-miR-425-5p	42.7006	9.5538	-2.16011	1.95588e-48	**
Adult_fat_rump-Adult_thin_tail	oar-miR-4286	1.374	2.0169	0.553758	0.290462
Adult_fat_rump-Adult_thin_tail	oar-miR-432	56.4409	75.3689	0.417228	3.92881e-07
Adult_fat_rump-Adult_thin_tail	oar-miR-433	4.8619	5.7323	0.237594	0.413589
Adult_fat_rump-Adult_thin_tail	oar-miR-450a	0.2114	3.2908	3.96039	6.49956e-08	**
Adult_fat_rump-Adult_thin_tail	oar-miR-451	32674.4	478.646	-6.09306	0	**
Adult_fat_rump-Adult_thin_tail	oar-miR-452	133.069	213.793	0.684036	8.17053e-41
Adult_fat_rump-Adult_thin_tail	oar-miR-455-3p	12.0492	27.8122	1.20678	8.10477e-15	**
Adult_fat_rump-Adult_thin_tail	oar-miR-455-5p	2.2196	4.9892	1.16851	0.00145789	**
Adult_fat_rump-Adult_thin_tail	oar-miR-484	24.204	9.2353	-1.39001	6.50504e-16	**
Adult_fat_rump-Adult_thin_tail	oar-miR-485	15.9599	45.4337	1.50931	4.38964e-32	**
Adult_fat_rump-Adult_thin_tail	oar-miR-486	25515.7	208.061	-6.93824	0	**
Adult_fat_rump-Adult_thin_tail	oar-miR-487b	7.0815	14.7553	1.05911	3.65838e-07	**
Adult_fat_rump-Adult_thin_tail	oar-miR-491	0.8456	1.38	0.706621	0.281679
Adult_fat_rump-Adult_thin_tail	oar-miR-493	0.1057	2.0169	4.25409	2.01299e-05	**
Adult_fat_rump-Adult_thin_tail	oar-miR-494	9.9353	17.6215	0.826701	6.21024e-06
Adult_fat_rump-Adult_thin_tail	oar-miR-495	7.9271	26.2199	1.7258	6.27758e-23	**
Adult_fat_rump-Adult_thin_tail	oar-miR-497	93.3282	158.805	0.766876	3.49408e-37
Adult_fat_rump-Adult_thin_tail	oar-miR-499	14.5858	28.343	0.958428	8.03043e-11
Adult_fat_rump-Adult_thin_tail	oar-miR-500	1.2683	2.76	1.12177	0.0228831	*
Adult_fat_rump-Adult_thin_tail	oar-miR-502a	0.4228	1.1677	1.46562	0.0753798
Adult_fat_rump-Adult_thin_tail	oar-miR-503-5p	4.9676	41.2937	3.0553	1.14375e-68	**
Adult_fat_rump-Adult_thin_tail	oar-miR-504	7.0815	4.7769	-0.56798	0.0402038
Adult_fat_rump-Adult_thin_tail	oar-miR-505	4.2278	2.5477	-0.730712	0.0483002
Adult_fat_rump-Adult_thin_tail	oar-miR-532	98.0845	124.943	0.349168	3.17815e-08
Adult_fat_rump-Adult_thin_tail	oar-miR-542-5p	0.3171	2.1231	2.74316	0.000266385	**
Adult_fat_rump-Adult_thin_tail	oar-miR-543	3.6993	6.5815	0.831164	0.00570771
Adult_fat_rump-Adult_thin_tail	oar-miR-551b	0.1057	1.1677	3.46562	0.00333635	**
Adult_fat_rump-Adult_thin_tail	oar-miR-574	4.5449	8.4923	0.901907	0.000752075
Adult_fat_rump-Adult_thin_tail	oar-miR-6119-3p	1.374	0.4246	-1.69421	0.0315988	*
Adult_fat_rump-Adult_thin_tail	oar-miR-6119-5p	48.5138	15.1799	-1.67623	1.86346e-39	**
Adult_fat_rump-Adult_thin_tail	oar-miR-6123	8.7726	0.9554	-3.19883	2.5522e-16	**
Adult_fat_rump-Adult_thin_tail	oar-miR-628	3.2765	1.5923	-1.04104	0.0193772	*
Adult_fat_rump-Adult_thin_tail	oar-miR-652	3.3822	7.7492	1.19609	5.04403e-05	**
Adult_fat_rump-Adult_thin_tail	oar-miR-6529	342.45	91.6104	-1.90231	1.3837395356205e-318	**
Adult_fat_rump-Adult_thin_tail	oar-miR-655	0.8456	2.3354	1.46562	0.0103133	*
Adult_fat_rump-Adult_thin_tail	oar-miR-660	65.3192	69.1059	0.0813018	0.315762
Adult_fat_rump-Adult_thin_tail	oar-miR-664	2.431	1.4861	-0.710019	0.147
Adult_fat_rump-Adult_thin_tail	oar-miR-665	0.5285	2.8661	2.43911	6.29146e-05	**
Adult_fat_rump-Adult_thin_tail	oar-miR-7	17.4396	1.0615	-4.03819	1.88521e-37	**
Adult_fat_rump-Adult_thin_tail	oar-miR-708	167.737	233.75	0.478762	3.49633e-24
Adult_fat_rump-Adult_thin_tail	oar-miR-744	21.1389	11.3584	-0.896141	1.14802e-07
Adult_fat_rump-Adult_thin_tail	oar-miR-760-3p	17.7567	3.5031	-2.34166	4.47117e-23	**
Adult_fat_rump-Adult_thin_tail	oar-miR-874	0.5285	7.5369	3.834	2.42409e-16	**
Adult_fat_rump-Adult_thin_tail	oar-miR-877	9.0897	3.7154	-1.29072	3.12771e-06	**
Adult_fat_rump-Adult_thin_tail	oar-miR-92a	820.295	368.777	-1.15339	0	**
Adult_fat_rump-Adult_thin_tail	oar-miR-92b	43.0177	41.9306	-0.0369269	0.71733
Adult_fat_rump-Adult_thin_tail	oar-miR-93	368.134	159.23	-1.20912	1.43552e-176	**
Adult_fat_rump-Adult_thin_tail	oar-miR-9-3p	0.7399	1.6985	1.19886	0.06241
Adult_fat_rump-Adult_thin_tail	oar-miR-95	1.2683	2.3354	0.880774	0.0871371
Adult_fat_rump-Adult_thin_tail	oar-miR-9-5p	2.1139	3.7154	0.81361	0.0423734
Adult_fat_rump-Adult_thin_tail	oar-miR-98	176.404	106.897	-0.722669	3.13447e-37
Adult_fat_rump-Adult_thin_tail	oar-miR-99a-3p	16.594	31.7399	0.935636	1.55597e-11
Adult_fat_rump-Adult_thin_tail	oar-miR-99a-5p	401.533	523.549	0.382804	5.25408e-35
Adult_fat_rump-Adult_thin_tail	oar-miR-99b	136.874	155.09	0.180255	0.00105267
Fetal_fat_rump/Adult_fat_rump
pairwise	miR-name	Adult_fat_rump-std	Fetal_fat_rump-std	fold-change(log2 Fetal_fat_rump/Adult_fat_rump)	p-value	sig-lable
Adult_fat_rump-Fetal_fat_rump	oar-let-7a-3p	2.5367	2.0033	-0.340574	0.446512
Adult_fat_rump-Fetal_fat_rump	oar-let-7a-5p	159538	34214.7	-2.22121	0	**
Adult_fat_rump-Fetal_fat_rump	oar-let-7b	140775	2734.4	-5.68602	0	**
Adult_fat_rump-Fetal_fat_rump	oar-let-7c	31546.2	20581.6	-0.616111	0
Adult_fat_rump-Fetal_fat_rump	oar-let-7d	4943.01	1130.07	-2.12897	0	**
Adult_fat_rump-Fetal_fat_rump	oar-let-7e	3680.18	13305.6	1.85419	0	**
Adult_fat_rump-Fetal_fat_rump	oar-let-7f	118898	29689.5	-2.0017	0	**
Adult_fat_rump-Fetal_fat_rump	oar-let-7g	10527.7	3258.21	-1.69204	0	**
Adult_fat_rump-Fetal_fat_rump	oar-let-7i	3586.53	809.545	-2.14741	0	**
Adult_fat_rump-Fetal_fat_rump	oar-miR-1	458.291	11291.6	4.62284	0	**
Adult_fat_rump-Fetal_fat_rump	oar-miR-100	39.5297	282.255	2.83599	0	**
Adult_fat_rump-Fetal_fat_rump	oar-miR-101	3691.59	1466	-1.33236	0	**
Adult_fat_rump-Fetal_fat_rump	oar-miR-103	30568.8	23984	-0.349988	0
Adult_fat_rump-Fetal_fat_rump	oar-miR-105a	0.01	5.9045	9.20567	1.48763e-17	**
Adult_fat_rump-Fetal_fat_rump	oar-miR-105b	0.01	6.5371	9.35251	2.34149e-19	**
Adult_fat_rump-Fetal_fat_rump	oar-miR-106a	0.6342	352.265	9.11751	0	**
Adult_fat_rump-Fetal_fat_rump	oar-miR-106b	246.691	2138.37	3.11573	0	**
Adult_fat_rump-Fetal_fat_rump	oar-miR-107	23421.9	18331.2	-0.353559	0
Adult_fat_rump-Fetal_fat_rump	oar-miR-10a	467.91	4252.8	3.18411	0	**
Adult_fat_rump-Fetal_fat_rump	oar-miR-10b	538.196	815.45	0.599463	8.2138e-120
Adult_fat_rump-Fetal_fat_rump	oar-miR-1185	0.2114	39.7497	7.55482	9.29759e-110	**
Adult_fat_rump-Fetal_fat_rump	oar-miR-1197	0.01	72.857	12.8309	2.26261e-208	**
Adult_fat_rump-Fetal_fat_rump	oar-miR-122	78.1082	151834	10.9247	0	**
Adult_fat_rump-Fetal_fat_rump	oar-miR-1224	2.1139	60.5208	4.83945	2.89287e-142	**
Adult_fat_rump-Fetal_fat_rump	oar-miR-1246	3.5936	30.6822	3.0939	3.63202e-52	**
Adult_fat_rump-Fetal_fat_rump	oar-miR-1247-3p	0.7399	2.5305	1.77402	0.00215069	**
Adult_fat_rump-Fetal_fat_rump	oar-miR-1247-5p	19.3421	82.9789	2.101	1.11999e-89	**
Adult_fat_rump-Fetal_fat_rump	oar-miR-1249	8.4556	20.1385	1.25198	9.90536e-12	**
Adult_fat_rump-Fetal_fat_rump	oar-miR-124a	2.8538	4320.7	10.5642	0	**
Adult_fat_rump-Fetal_fat_rump	oar-miR-124b	2.8538	4320.7	10.5642	0	**
Adult_fat_rump-Fetal_fat_rump	oar-miR-1251	0.01	8.435	9.72024	9.13021e-25	**
Adult_fat_rump-Fetal_fat_rump	oar-miR-125a	476.682	911.608	0.935386	2.27919e-287
Adult_fat_rump-Fetal_fat_rump	oar-miR-125b	855.597	2398.48	1.48712	0	**
Adult_fat_rump-Fetal_fat_rump	oar-miR-126-3p	21.0332	13.2851	-0.662859	4.48042e-05
Adult_fat_rump-Fetal_fat_rump	oar-miR-126-5p	109.288	174.287	0.673331	8.289e-33
Adult_fat_rump-Fetal_fat_rump	oar-miR-127	20.399	944.188	5.5325	0	**
Adult_fat_rump-Fetal_fat_rump	oar-miR-1271	0.8456	4.7447	2.48827	1.45063e-07	**
Adult_fat_rump-Fetal_fat_rump	oar-miR-1277	1.2683	15.1829	3.58148	4.26597e-30	**
Adult_fat_rump-Fetal_fat_rump	oar-miR-128	710.478	2459.42	1.79146	0	**
Adult_fat_rump-Fetal_fat_rump	oar-miR-129	0.2114	1.687	2.99641	0.000742249	**
Adult_fat_rump-Fetal_fat_rump	oar-miR-129-3p	4.6506	38.9062	3.06451	3.94702e-65	**
Adult_fat_rump-Fetal_fat_rump	oar-miR-129-5p	0.2114	1.687	2.99641	0.000742249	**
Adult_fat_rump-Fetal_fat_rump	oar-miR-1296	0.1057	7.3806	6.12569	3.36716e-20	**
Adult_fat_rump-Fetal_fat_rump	oar-miR-1298	0.01	8.435	9.72024	9.13021e-25	**
Adult_fat_rump-Fetal_fat_rump	oar-miR-1306	51.7903	101.325	0.968235	1.87768e-35
Adult_fat_rump-Fetal_fat_rump	oar-miR-1307	51.0504	293.326	2.52251	0	**
Adult_fat_rump-Fetal_fat_rump	oar-miR-130a	30.9685	2611.67	6.39803	0	**
Adult_fat_rump-Fetal_fat_rump	oar-miR-130b	15.1143	1164.02	6.26706	0	**
Adult_fat_rump-Fetal_fat_rump	oar-miR-132	0.6342	6.0099	3.24433	9.62232e-12	**
Adult_fat_rump-Fetal_fat_rump	oar-miR-133a	1.6911	343.197	7.66493	0	**
Adult_fat_rump-Fetal_fat_rump	oar-miR-133b	0.01	138.228	13.7548	0	**
Adult_fat_rump-Fetal_fat_rump	oar-miR-1343-3p	2.1139	4.2175	0.996481	0.0101273
Adult_fat_rump-Fetal_fat_rump	oar-miR-1343-5p	0.01	2.3196	7.85773	2.45197e-07	**
Adult_fat_rump-Fetal_fat_rump	oar-miR-135a	0.1057	207.184	10.9367	0	**
Adult_fat_rump-Fetal_fat_rump	oar-miR-135b	0.01	85.8257	13.0672	2.47192e-245	**
Adult_fat_rump-Fetal_fat_rump	oar-miR-136	0.5285	47.2358	6.48183	1.17439e-125	**
Adult_fat_rump-Fetal_fat_rump	oar-miR-137	0.1057	66.4253	9.29561	1.53106e-187	**
Adult_fat_rump-Fetal_fat_rump	oar-miR-138	0.5285	49.1336	6.53866	5.5643e-131	**
Adult_fat_rump-Fetal_fat_rump	oar-miR-139	132.858	239.026	0.84728	2.99106e-65
Adult_fat_rump-Fetal_fat_rump	oar-miR-140	16177.5	46012.6	1.50804	0	**
Adult_fat_rump-Fetal_fat_rump	oar-miR-141	0.01	21.5091	11.0707	4.9935e-62	**
Adult_fat_rump-Fetal_fat_rump	oar-miR-142-3p	18.6022	143.289	2.94538	3.83714e-226	**
Adult_fat_rump-Fetal_fat_rump	oar-miR-142-5p	1568.19	108.495	-3.8534	0	**
Adult_fat_rump-Fetal_fat_rump	oar-miR-143	2449.58	623.238	-1.97468	0	**
Adult_fat_rump-Fetal_fat_rump	oar-miR-144	30.8628	7.5915	-2.02341	7.32745e-33	**
Adult_fat_rump-Fetal_fat_rump	oar-miR-145	1446.32	667.205	-1.11619	0	**
Adult_fat_rump-Fetal_fat_rump	oar-miR-1468	17.8624	2.3196	-2.94498	1.32639e-29	**
Adult_fat_rump-Fetal_fat_rump	oar-miR-146a	1.4797	1.7924	0.276588	0.601443
Adult_fat_rump-Fetal_fat_rump	oar-miR-146b	5.179	110.92	4.4207	8.52189e-246	**
Adult_fat_rump-Fetal_fat_rump	oar-miR-148a	253.561	559.659	1.14222	3.28042e-245	**
Adult_fat_rump-Fetal_fat_rump	oar-miR-148b	56.4409	149.193	1.40237	2.66808e-91	**
Adult_fat_rump-Fetal_fat_rump	oar-miR-149-3p	0.01	1.3707	7.09877	0.000124171	**
Adult_fat_rump-Fetal_fat_rump	oar-miR-149-5p	0.1057	34.5833	8.35396	4.51441e-97	**
Adult_fat_rump-Fetal_fat_rump	oar-miR-150	44.0746	11.0709	-1.99317	2.28652e-45	**
Adult_fat_rump-Fetal_fat_rump	oar-miR-151-3p	63.2053	80.6593	0.351795	7.38836e-06
Adult_fat_rump-Fetal_fat_rump	oar-miR-151-5p	87.198	212.034	1.28193	1.38477e-112	**
Adult_fat_rump-Fetal_fat_rump	oar-miR-152	1773.66	2020.28	0.187825	6.47721e-35
Adult_fat_rump-Fetal_fat_rump	oar-miR-153	0.1057	10.86	6.6829	5.92547e-30	**
Adult_fat_rump-Fetal_fat_rump	oar-miR-154a	0.01	8.7513	9.77335	1.14546e-25	**
Adult_fat_rump-Fetal_fat_rump	oar-miR-154b	4.4392	334.341	6.23488	0	**
Adult_fat_rump-Fetal_fat_rump	oar-miR-154c	301.546	23276.1	6.27032	0	**
Adult_fat_rump-Fetal_fat_rump	oar-miR-155	17.2282	50.5043	1.55163	5.50973e-37	**
Adult_fat_rump-Fetal_fat_rump	oar-miR-15a	216.462	731.416	1.75658	0	**
Adult_fat_rump-Fetal_fat_rump	oar-miR-15b	823.783	1685.83	1.03312	0	**
Adult_fat_rump-Fetal_fat_rump	oar-miR-16a	82.8645	74.7548	-0.148588	0.0468318
Adult_fat_rump-Fetal_fat_rump	oar-miR-16b	80.5392	71.6971	-0.167776	0.0274241
Adult_fat_rump-Fetal_fat_rump	oar-miR-17-3p	18.2851	164.798	3.17196	1.85204e-279	**
Adult_fat_rump-Fetal_fat_rump	oar-miR-17-5p	101.255	2503.18	4.62769	0	**
Adult_fat_rump-Fetal_fat_rump	oar-miR-181a	420.664	7120.05	4.08115	0	**
Adult_fat_rump-Fetal_fat_rump	oar-miR-181b	213.609	4136.19	4.27526	0	**
Adult_fat_rump-Fetal_fat_rump	oar-miR-181c	0.7399	113.45	7.26051	0	**
Adult_fat_rump-Fetal_fat_rump	oar-miR-181d	4.2278	911.714	7.75253	0	**
Adult_fat_rump-Fetal_fat_rump	oar-miR-182	0.01	71.5917	12.8056	9.13307e-205	**
Adult_fat_rump-Fetal_fat_rump	oar-miR-183	0.01	27.2027	11.4095	2.96055e-78	**
Adult_fat_rump-Fetal_fat_rump	oar-miR-1839	2560.34	1499.95	-0.771426	0
Adult_fat_rump-Fetal_fat_rump	oar-miR-184	1.0569	83.6115	6.30579	1.45159e-219	**
Adult_fat_rump-Fetal_fat_rump	oar-miR-185	16898.3	3818.51	-2.1458	0	**
Adult_fat_rump-Fetal_fat_rump	oar-miR-186	145.33	311.672	1.1007	1.32803e-129	**
Adult_fat_rump-Fetal_fat_rump	oar-miR-187	0.4228	4.112	3.28179	1.78207e-08	**
Adult_fat_rump-Fetal_fat_rump	oar-miR-188	0.1057	11.0709	6.71065	1.513e-30	**
Adult_fat_rump-Fetal_fat_rump	oar-miR-18a	6.4474	186.729	4.85608	0	**
Adult_fat_rump-Fetal_fat_rump	oar-miR-18b	0.01	15.7101	10.6175	1.68244e-45	**
Adult_fat_rump-Fetal_fat_rump	oar-miR-190a	0.1057	1.4761	3.80374	0.000527803	**
Adult_fat_rump-Fetal_fat_rump	oar-miR-191	6453.49	4634.9	-0.477541	0
Adult_fat_rump-Fetal_fat_rump	oar-miR-192	907.493	7865.81	3.11564	0	**
Adult_fat_rump-Fetal_fat_rump	oar-miR-193a-3p	114.15	59.4665	-0.940783	5.91526e-38
Adult_fat_rump-Fetal_fat_rump	oar-miR-193a-5p	336.32	61.1535	-2.45933	0	**
Adult_fat_rump-Fetal_fat_rump	oar-miR-193b	359.361	131.796	-1.44713	1.03389e-227	**
Adult_fat_rump-Fetal_fat_rump	oar-miR-194	16.0656	255.157	3.98934	0	**
Adult_fat_rump-Fetal_fat_rump	oar-miR-196a	122.711	665.202	2.43852	0	**
Adult_fat_rump-Fetal_fat_rump	oar-miR-196b	50.4163	422.486	3.06694	0	**
Adult_fat_rump-Fetal_fat_rump	oar-miR-197	49.9935	136.435	1.44841	9.84508e-88	**
Adult_fat_rump-Fetal_fat_rump	oar-miR-199a-3p	7661.69	54174.9	2.82189	0	**
Adult_fat_rump-Fetal_fat_rump	oar-miR-199a-5p	29.3831	759.568	4.69212	0	**
Adult_fat_rump-Fetal_fat_rump	oar-miR-199b	19.8706	229.853	3.532	0	**
Adult_fat_rump-Fetal_fat_rump	oar-miR-199c	31.9197	39.5389	0.308826	0.00553407
Adult_fat_rump-Fetal_fat_rump	oar-miR-19a	0.2114	27.5191	7.02431	3.24034e-75	**
Adult_fat_rump-Fetal_fat_rump	oar-miR-19b	26.3179	2008.05	6.25361	0	**
Adult_fat_rump-Fetal_fat_rump	oar-miR-200a	0.1057	107.229	9.98651	1.25445e-303	**
Adult_fat_rump-Fetal_fat_rump	oar-miR-200b	0.01	70.9591	12.7928	5.80257e-203	**
Adult_fat_rump-Fetal_fat_rump	oar-miR-200c	0.7399	463.817	9.29201	0	**
Adult_fat_rump-Fetal_fat_rump	oar-miR-202	0.1057	5.061	5.58138	9.60575e-14	**
Adult_fat_rump-Fetal_fat_rump	oar-miR-204	46.3999	146.979	1.66342	3.73635e-115	**
Adult_fat_rump-Fetal_fat_rump	oar-miR-205	0.1057	186.729	10.7868	0	**
Adult_fat_rump-Fetal_fat_rump	oar-miR-206	24.0983	7797.91	8.33801	0	**
Adult_fat_rump-Fetal_fat_rump	oar-miR-208b	0.01	22.5635	11.1398	4.93628e-65	**
Adult_fat_rump-Fetal_fat_rump	oar-miR-20a	33.8222	1191.23	5.13833	0	**
Adult_fat_rump-Fetal_fat_rump	oar-miR-20b	0.3171	548.061	10.7552	0	**
Adult_fat_rump-Fetal_fat_rump	oar-miR-210	3.805	113.661	4.9007	1.26703e-267	**
Adult_fat_rump-Fetal_fat_rump	oar-miR-211	1.1626	5.1664	2.1518	4.81519e-07	**
Adult_fat_rump-Fetal_fat_rump	oar-miR-212	0.2114	1.0544	2.31837	0.0227177	*
Adult_fat_rump-Fetal_fat_rump	oar-miR-21-3p	0.2114	3.0577	3.8544	2.54927e-07	**
Adult_fat_rump-Fetal_fat_rump	oar-miR-214	66.5875	3881.56	5.86524	0	**
Adult_fat_rump-Fetal_fat_rump	oar-miR-215	1.2683	61.4698	5.59891	5.93164e-155	**
Adult_fat_rump-Fetal_fat_rump	oar-miR-21-5p	1193.93	2107.26	0.819658	0
Adult_fat_rump-Fetal_fat_rump	oar-miR-216a	0.01	1.8979	7.56826	3.90408e-06	**
Adult_fat_rump-Fetal_fat_rump	oar-miR-216b	0.01	101.219	13.3052	3.3109e-289	**
Adult_fat_rump-Fetal_fat_rump	oar-miR-217	0.1057	40.9096	8.59632	4.97638e-115	**
Adult_fat_rump-Fetal_fat_rump	oar-miR-218	0.4228	95.6313	7.82136	5.00108e-264	**
Adult_fat_rump-Fetal_fat_rump	oar-miR-219-3p	3.0651	520.332	7.40735	0	**
Adult_fat_rump-Fetal_fat_rump	oar-miR-219-5p	0.5285	47.2358	6.48183	1.17439e-125	**
Adult_fat_rump-Fetal_fat_rump	oar-miR-221	1777.78	901.486	-0.979701	0
Adult_fat_rump-Fetal_fat_rump	oar-miR-222	513.992	342.67	-0.584926	4.93442e-73
Adult_fat_rump-Fetal_fat_rump	oar-miR-223	123.98	73.1733	-0.760715	4.22373e-29
Adult_fat_rump-Fetal_fat_rump	oar-miR-22-3p	1226.69	1418.44	0.209538	1.66824e-30
Adult_fat_rump-Fetal_fat_rump	oar-miR-224	12.1549	211.085	4.11821	0	**
Adult_fat_rump-Fetal_fat_rump	oar-miR-22-5p	83.1816	68.1123	-0.288349	0.000161689
Adult_fat_rump-Fetal_fat_rump	oar-miR-2284h-5p	1.6911	0.01	-7.40182	1.49455e-05	**
Adult_fat_rump-Fetal_fat_rump	oar-miR-2284w	8.7726	3.4794	-1.33417	2.50825e-06	**
Adult_fat_rump-Fetal_fat_rump	oar-miR-2284x	6342.94	4270.2	-0.570848	0
Adult_fat_rump-Fetal_fat_rump	oar-miR-2284y	136.029	82.1354	-0.727836	1.54184e-29
Adult_fat_rump-Fetal_fat_rump	oar-miR-2284z	1.9025	2.8468	0.581445	0.186676
Adult_fat_rump-Fetal_fat_rump	oar-miR-2285e	0.4228	1.3707	1.69687	0.0312846	*
Adult_fat_rump-Fetal_fat_rump	oar-miR-2285f	2.5367	3.374	0.411507	0.293466
Adult_fat_rump-Fetal_fat_rump	oar-miR-2285l	0.4228	15.8155	5.22522	1.24424e-39	**
Adult_fat_rump-Fetal_fat_rump	oar-miR-2285o	0.5285	1.0544	0.996447	0.211907
Adult_fat_rump-Fetal_fat_rump	oar-miR-2319a	1.1626	0.6326	-0.877989	0.235818
Adult_fat_rump-Fetal_fat_rump	oar-miR-2330-5p	0.01	2.7414	8.09877	1.53997e-08	**
Adult_fat_rump-Fetal_fat_rump	oar-miR-2331-3p	1.1626	10.6491	3.1953	1.39906e-19	**
Adult_fat_rump-Fetal_fat_rump	oar-miR-2331-5p	5.6018	19.1895	1.77635	7.21732e-18	**
Adult_fat_rump-Fetal_fat_rump	oar-miR-2355-3p	1.5854	1.3707	-0.209934	0.706143
Adult_fat_rump-Fetal_fat_rump	oar-miR-2366	0.3171	2.9522	3.21878	2.63897e-06	**
Adult_fat_rump-Fetal_fat_rump	oar-miR-2384	1.6911	0.1054	-4.00402	0.000142137	**
Adult_fat_rump-Fetal_fat_rump	oar-miR-2387	0.7399	30.0495	5.34387	6.19341e-75	**
Adult_fat_rump-Fetal_fat_rump	oar-miR-23a	1623.36	2412.82	0.571736	4.64421707090772e-322
Adult_fat_rump-Fetal_fat_rump	oar-miR-23b-3p	388.639	2495.06	2.68257	0	**
Adult_fat_rump-Fetal_fat_rump	oar-miR-23b-5p	12.5776	14.8666	0.241218	0.179458
Adult_fat_rump-Fetal_fat_rump	oar-miR-24	0.8456	2.9522	1.80374	0.000773014	**
Adult_fat_rump-Fetal_fat_rump	oar-miR-2403	0.01	1.1598	6.85773	0.000495476	**
Adult_fat_rump-Fetal_fat_rump	oar-miR-2411-5p	3.2765	4.112	0.327685	0.347735
Adult_fat_rump-Fetal_fat_rump	oar-miR-2424	0.01	2.3196	7.85773	2.45197e-07	**
Adult_fat_rump-Fetal_fat_rump	oar-miR-24-3p	855.808	2711.42	1.66369	0	**
Adult_fat_rump-Fetal_fat_rump	oar-miR-2447	9.4068	13.7068	0.543116	0.00590158
Adult_fat_rump-Fetal_fat_rump	oar-miR-2448-3p	3.1708	18.8732	2.57342	3.47001e-27	**
Adult_fat_rump-Fetal_fat_rump	oar-miR-2478	4.6506	30.6822	2.72191	6.48375e-46	**
Adult_fat_rump-Fetal_fat_rump	oar-miR-2483-3p	1.7968	4.7447	1.40089	0.000349246	**
Adult_fat_rump-Fetal_fat_rump	oar-miR-2483-5p	2.1139	8.3295	1.97832	1.20146e-09	**
Adult_fat_rump-Fetal_fat_rump	oar-miR-25	10948.9	5419.04	-1.01468	0	**
Adult_fat_rump-Fetal_fat_rump	oar-miR-26a	1975.01	13892.8	2.81441	0	**
Adult_fat_rump-Fetal_fat_rump	oar-miR-26b	1645.13	3377.25	1.03764	0	**
Adult_fat_rump-Fetal_fat_rump	oar-miR-27a-3p	100.304	203.915	1.02359	4.13772e-76	**
Adult_fat_rump-Fetal_fat_rump	oar-miR-27b	150.192	259.375	0.788232	1.26439e-62
Adult_fat_rump-Fetal_fat_rump	oar-miR-28	17.651	46.3923	1.39414	2.54989e-29	**
Adult_fat_rump-Fetal_fat_rump	oar-miR-2887	8.6669	15.6047	0.848393	1.34356e-05
Adult_fat_rump-Fetal_fat_rump	oar-miR-2904	1.5854	0.4217	-1.91056	0.0116388	*
Adult_fat_rump-Fetal_fat_rump	oar-miR-296	86.7752	570.203	2.71612	0	**
Adult_fat_rump-Fetal_fat_rump	oar-miR-299	4.3335	145.187	5.06623	0	**
Adult_fat_rump-Fetal_fat_rump	oar-miR-29a	4397	1632.48	-1.42945	0	**
Adult_fat_rump-Fetal_fat_rump	oar-miR-29b	51.6846	53.4566	0.0486336	0.595064
Adult_fat_rump-Fetal_fat_rump	oar-miR-29c	553.628	80.6593	-2.779	0	**
Adult_fat_rump-Fetal_fat_rump	oar-miR-301a	1.374	507.152	8.52789	0	**
Adult_fat_rump-Fetal_fat_rump	oar-miR-301b	0.01	75.7038	12.8862	1.74218e-216	**
Adult_fat_rump-Fetal_fat_rump	oar-miR-302a	0.01	6.0099	9.2312	7.44723e-18	**
Adult_fat_rump-Fetal_fat_rump	oar-miR-302b	0.01	5.799	9.17966	2.97164e-17	**
Adult_fat_rump-Fetal_fat_rump	oar-miR-302c	0.01	1.687	7.39832	1.55783e-05	**
Adult_fat_rump-Fetal_fat_rump	oar-miR-302d	0.01	5.4827	9.09874	2.36863e-16	**
Adult_fat_rump-Fetal_fat_rump	oar-miR-30a-5p	898.509	1014.09	0.174585	4.06966e-16
Adult_fat_rump-Fetal_fat_rump	oar-miR-30b-3p	14.1631	4.8501	-1.54605	2.15436e-11	**
Adult_fat_rump-Fetal_fat_rump	oar-miR-30b-5p	44.0746	561.979	3.6725	0	**
Adult_fat_rump-Fetal_fat_rump	oar-miR-30c	79.3766	637.577	3.00581	0	**
Adult_fat_rump-Fetal_fat_rump	oar-miR-30d	801.587	1782.31	1.15281	0	**
Adult_fat_rump-Fetal_fat_rump	oar-miR-30e-5p	58.132	252.627	2.1196	3.3998e-272	**
Adult_fat_rump-Fetal_fat_rump	oar-miR-30f	78.8481	208.765	1.40473	2.55226e-127	**
Adult_fat_rump-Fetal_fat_rump	oar-miR-31	11.415	251.151	4.45955	0	**
Adult_fat_rump-Fetal_fat_rump	oar-miR-3120	4.0164	0.6326	-2.66654	5.20178e-07	**
Adult_fat_rump-Fetal_fat_rump	oar-miR-3141	0.5285	1.5816	1.58141	0.0269847	*
Adult_fat_rump-Fetal_fat_rump	oar-miR-320a	4934.24	12691	1.36291	0	**
Adult_fat_rump-Fetal_fat_rump	oar-miR-323	1.2683	299.441	7.88323	0	**
Adult_fat_rump-Fetal_fat_rump	oar-miR-324	2.1139	115.875	5.77652	1.78346e-294	**
Adult_fat_rump-Fetal_fat_rump	oar-miR-326	0.2114	4.8501	4.51997	4.60168e-12	**
Adult_fat_rump-Fetal_fat_rump	oar-miR-328	6.5531	26.9919	2.04228	2.97618e-29	**
Adult_fat_rump-Fetal_fat_rump	oar-miR-329a	0.1057	42.1748	8.64026	1.27067e-118	**
Adult_fat_rump-Fetal_fat_rump	oar-miR-329b	0.01	1.2652	6.98322	0.00024804	**
Adult_fat_rump-Fetal_fat_rump	oar-miR-330	189.722	612.905	1.69178	0	**
Adult_fat_rump-Fetal_fat_rump	oar-miR-331	90.8973	137.173	0.593692	3.05257e-21
Adult_fat_rump-Fetal_fat_rump	oar-miR-335	4.1221	439.25	6.73552	0	**
Adult_fat_rump-Fetal_fat_rump	oar-miR-338	1.7968	1.8979	0.0789742	0.873742
Adult_fat_rump-Fetal_fat_rump	oar-miR-339a	79.588	262.96	1.72422	4.61856e-215	**
Adult_fat_rump-Fetal_fat_rump	oar-miR-339b	2.3253	3.5849	0.624516	0.113244
Adult_fat_rump-Fetal_fat_rump	oar-miR-33a	13.6346	178.927	3.71402	0	**
Adult_fat_rump-Fetal_fat_rump	oar-miR-342	943.323	17239.7	4.19184	0	**
Adult_fat_rump-Fetal_fat_rump	oar-miR-3431	3.2765	87.1964	4.73404	9.02766e-202	**
Adult_fat_rump-Fetal_fat_rump	oar-miR-3432	32.4482	16.0264	-1.01769	2.4282e-13	**
Adult_fat_rump-Fetal_fat_rump	oar-miR-345-3p	20.2933	264.225	3.70269	0	**
Adult_fat_rump-Fetal_fat_rump	oar-miR-345-5p	18.2851	173.655	3.24748	5.68426e-301	**
Adult_fat_rump-Fetal_fat_rump	oar-miR-346	0.8456	15.3938	4.18623	3.77011e-34	**
Adult_fat_rump-Fetal_fat_rump	oar-miR-34a	12.1549	7.486	-0.699271	0.00116258
Adult_fat_rump-Fetal_fat_rump	oar-miR-34b	0.7399	8.8567	3.58137	4.23202e-18	**
Adult_fat_rump-Fetal_fat_rump	oar-miR-34c	38.4728	482.48	3.64856	0	**
Adult_fat_rump-Fetal_fat_rump	oar-miR-361	20.8218	284.996	3.77478	0	**
Adult_fat_rump-Fetal_fat_rump	oar-miR-362-3p	2.5367	106.913	5.39734	3.59494e-264	**
Adult_fat_rump-Fetal_fat_rump	oar-miR-362-5p	11.8378	124.626	3.39614	1.61773e-225	**
Adult_fat_rump-Fetal_fat_rump	oar-miR-363	0.7399	375.777	8.98833	0	**
Adult_fat_rump-Fetal_fat_rump	oar-miR-365-3p	653.086	89.3051	-2.87046	0	**
Adult_fat_rump-Fetal_fat_rump	oar-miR-365-5p	31.2856	6.9588	-2.16859	3.11987e-36	**
Adult_fat_rump-Fetal_fat_rump	oar-miR-369-3p	2.3253	141.286	5.92505	0	**
Adult_fat_rump-Fetal_fat_rump	oar-miR-369-5p	0.7399	45.5488	5.94394	7.26636e-118	**
Adult_fat_rump-Fetal_fat_rump	oar-miR-370	0.01	4.4284	8.79064	2.39609e-13	**
Adult_fat_rump-Fetal_fat_rump	oar-miR-374a	58.132	149.615	1.36385	7.87485e-88	**
Adult_fat_rump-Fetal_fat_rump	oar-miR-374b	100.833	807.647	3.00176	0	**
Adult_fat_rump-Fetal_fat_rump	oar-miR-375	1.2683	1743.19	10.4246	0	**
Adult_fat_rump-Fetal_fat_rump	oar-miR-376a	0.01	45.127	12.1398	2.43371e-129	**
Adult_fat_rump-Fetal_fat_rump	oar-miR-376b	1.1626	206.024	7.46931	0	**
Adult_fat_rump-Fetal_fat_rump	oar-miR-376c	0.7399	23.5124	4.98995	4.95068e-57	**
Adult_fat_rump-Fetal_fat_rump	oar-miR-376d	0.01	197.273	14.2679	0	**
Adult_fat_rump-Fetal_fat_rump	oar-miR-376e	1.6911	352.265	7.70256	0	**
Adult_fat_rump-Fetal_fat_rump	oar-miR-378	789.961	1002.6	0.343894	5.1154e-54
Adult_fat_rump-Fetal_fat_rump	oar-miR-378c	45.2372	36.4812	-0.310356	0.00286463
Adult_fat_rump-Fetal_fat_rump	oar-miR-379	17.3339	1067.55	5.94456	0	**
Adult_fat_rump-Fetal_fat_rump	oar-miR-380-3p	5.0733	737.848	7.18426	0	**
Adult_fat_rump-Fetal_fat_rump	oar-miR-382	6.3417	461.181	6.18432	0	**
Adult_fat_rump-Fetal_fat_rump	oar-miR-383	0.1057	35.954	8.41003	5.81867e-101	**
Adult_fat_rump-Fetal_fat_rump	oar-miR-3956	0.01	3.4794	8.44269	1.21341e-10	**
Adult_fat_rump-Fetal_fat_rump	oar-miR-409a	0.7399	81.3974	6.78151	2.73903e-218	**
Adult_fat_rump-Fetal_fat_rump	oar-miR-410	0.2114	215.513	9.99359	0	**
Adult_fat_rump-Fetal_fat_rump	oar-miR-411a	25.261	336.238	3.7345	0	**
Adult_fat_rump-Fetal_fat_rump	oar-miR-411b	0.01	8.0132	9.64623	1.45373e-23	**
Adult_fat_rump-Fetal_fat_rump	oar-miR-411c-3p	0.01	15.921	10.6367	4.21636e-46	**
Adult_fat_rump-Fetal_fat_rump	oar-miR-411c-5p	8.8783	364.917	5.36114	0	**
Adult_fat_rump-Fetal_fat_rump	oar-miR-412	0.01	5.5882	9.12624	1.18576e-16	**
Adult_fat_rump-Fetal_fat_rump	oar-miR-421	16.0656	234.597	3.86814	0	**
Adult_fat_rump-Fetal_fat_rump	oar-miR-423-3p	95.0194	189.048	0.992462	2.84339e-67
Adult_fat_rump-Fetal_fat_rump	oar-miR-423-5p	6140.32	6130.95	-0.00220374	0.794552
Adult_fat_rump-Fetal_fat_rump	oar-miR-424-3p	3.9107	444.733	6.82937	0	**
Adult_fat_rump-Fetal_fat_rump	oar-miR-424-5p	2.3253	3584.75	10.5902	0	**
Adult_fat_rump-Fetal_fat_rump	oar-miR-425-3p	8.1385	8.5404	0.0695407	0.762906
Adult_fat_rump-Fetal_fat_rump	oar-miR-425-5p	42.7006	95.2096	1.15685	4.18142e-44	**
Adult_fat_rump-Fetal_fat_rump	oar-miR-4286	1.374	10.2274	2.89599	2.94949e-17	**
Adult_fat_rump-Fetal_fat_rump	oar-miR-429	0.01	100.06	13.2886	6.69041e-286	**
Adult_fat_rump-Fetal_fat_rump	oar-miR-431	0.1057	81.5028	9.59073	2.00384e-230	**
Adult_fat_rump-Fetal_fat_rump	oar-miR-432	56.4409	5998.94	6.73182	0	**
Adult_fat_rump-Fetal_fat_rump	oar-miR-433	4.8619	444.417	6.51425	0	**
Adult_fat_rump-Fetal_fat_rump	oar-miR-448	0.01	2.6359	8.04215	3.0762e-08	**
Adult_fat_rump-Fetal_fat_rump	oar-miR-449a	0.01	28.0462	11.4536	1.1678e-80	**
Adult_fat_rump-Fetal_fat_rump	oar-miR-449b	0.01	4.112	8.6837	1.90988e-12	**
Adult_fat_rump-Fetal_fat_rump	oar-miR-449c	0.01	4.5338	8.82458	1.19951e-13	**
Adult_fat_rump-Fetal_fat_rump	oar-miR-450a	0.2114	179.454	9.72942	0	**
Adult_fat_rump-Fetal_fat_rump	oar-miR-450b	0.2114	57.4632	8.08652	6.33735e-160	**
Adult_fat_rump-Fetal_fat_rump	oar-miR-451	32674.4	4055.11	-3.01035	0	**
Adult_fat_rump-Fetal_fat_rump	oar-miR-452	133.069	2404.7	4.17561	0	**
Adult_fat_rump-Fetal_fat_rump	oar-miR-454	0.1057	45.5488	8.75129	3.32046e-128	**
Adult_fat_rump-Fetal_fat_rump	oar-miR-455-3p	12.0492	133.799	3.47306	8.58155e-247	**
Adult_fat_rump-Fetal_fat_rump	oar-miR-455-5p	2.2196	15.6047	2.81361	6.76673e-25	**
Adult_fat_rump-Fetal_fat_rump	oar-miR-483	0.3171	164.165	9.016	0	**
Adult_fat_rump-Fetal_fat_rump	oar-miR-484	24.204	292.904	3.59711	0	**
Adult_fat_rump-Fetal_fat_rump	oar-miR-485	15.9599	663.62	5.37783	0	**
Adult_fat_rump-Fetal_fat_rump	oar-miR-486	25515.7	998.594	-4.67534	0	**
Adult_fat_rump-Fetal_fat_rump	oar-miR-487a	0.01	84.9822	13.0529	6.26671e-243	**
Adult_fat_rump-Fetal_fat_rump	oar-miR-487b	7.0815	1868.03	8.04324	0	**
Adult_fat_rump-Fetal_fat_rump	oar-miR-490	0.1057	5.5882	5.72434	3.31623e-15	**
Adult_fat_rump-Fetal_fat_rump	oar-miR-491	0.8456	1.0544	0.318375	0.651479
Adult_fat_rump-Fetal_fat_rump	oar-miR-493	0.1057	107.229	9.98651	1.25445e-303	**
Adult_fat_rump-Fetal_fat_rump	oar-miR-494	9.9353	1885.85	7.56843	0	**
Adult_fat_rump-Fetal_fat_rump	oar-miR-495	7.9271	968.966	6.93351	0	**
Adult_fat_rump-Fetal_fat_rump	oar-miR-496	0.01	43.6509	12.0918	3.91993e-125	**
Adult_fat_rump-Fetal_fat_rump	oar-miR-497	93.3282	31.6311	-1.56097	1.6766e-67	**
Adult_fat_rump-Fetal_fat_rump	oar-miR-499	14.5858	571.89	5.2931	0	**
Adult_fat_rump-Fetal_fat_rump	oar-miR-500	1.2683	54.0892	5.41437	1.41853e-134	**
Adult_fat_rump-Fetal_fat_rump	oar-miR-502a	0.4228	3.1631	2.90329	3.58254e-06	**
Adult_fat_rump-Fetal_fat_rump	oar-miR-503-5p	4.9676	6194.11	10.2841	0	**
Adult_fat_rump-Fetal_fat_rump	oar-miR-504	7.0815	43.5455	2.6204	6.48894e-62	**
Adult_fat_rump-Fetal_fat_rump	oar-miR-505	4.2278	68.9558	4.02769	5.11571e-144	**
Adult_fat_rump-Fetal_fat_rump	oar-miR-532	98.0845	500.509	2.3513	0	**
Adult_fat_rump-Fetal_fat_rump	oar-miR-539	0.01	1.687	7.39832	1.55783e-05	**
Adult_fat_rump-Fetal_fat_rump	oar-miR-541	0.01	27.7299	11.4372	9.30828e-80	**
Adult_fat_rump-Fetal_fat_rump	oar-miR-542-5p	0.3171	44.0727	7.1188	3.84062e-120	**
Adult_fat_rump-Fetal_fat_rump	oar-miR-543	3.6993	523.6	7.14507	0	**
Adult_fat_rump-Fetal_fat_rump	oar-miR-544a	0.01	3.0577	8.2563	1.93202e-09	**
Adult_fat_rump-Fetal_fat_rump	oar-miR-545-3p	0.01	2.1087	7.72021	9.78402e-07	**
Adult_fat_rump-Fetal_fat_rump	oar-miR-545-5p	0.01	1.4761	7.20565	6.21614e-05	**
Adult_fat_rump-Fetal_fat_rump	oar-miR-551b	0.1057	19.1895	7.5042	1.88381e-53	**
Adult_fat_rump-Fetal_fat_rump	oar-miR-574	4.5449	29.3115	2.68915	2.22751e-43	**
Adult_fat_rump-Fetal_fat_rump	oar-miR-582	0.01	8.7513	9.77335	1.14546e-25	**
Adult_fat_rump-Fetal_fat_rump	oar-miR-592	0.2114	1.4761	2.80374	0.0023881	**
Adult_fat_rump-Fetal_fat_rump	oar-miR-6119-3p	1.374	2.7414	0.996531	0.0392039
Adult_fat_rump-Fetal_fat_rump	oar-miR-6119-5p	48.5138	64.8437	0.418571	2.28908e-06
Adult_fat_rump-Fetal_fat_rump	oar-miR-6123	8.7726	90.3595	3.3646	1.20074e-162	**
Adult_fat_rump-Fetal_fat_rump	oar-miR-615	0.01	8.435	9.72024	9.13021e-25	**
Adult_fat_rump-Fetal_fat_rump	oar-miR-628	3.2765	10.7546	1.71473	3.47449e-10	**
Adult_fat_rump-Fetal_fat_rump	oar-miR-652	3.3822	49.2391	3.86377	3.58279e-100	**
Adult_fat_rump-Fetal_fat_rump	oar-miR-6529	342.45	867.219	1.3405	0	**
Adult_fat_rump-Fetal_fat_rump	oar-miR-655	0.8456	99.8488	6.88363	1.75003e-268	**
Adult_fat_rump-Fetal_fat_rump	oar-miR-656	0.01	7.486	9.54805	4.62366e-22	**
Adult_fat_rump-Fetal_fat_rump	oar-miR-660	65.3192	429.234	2.71619	0	**
Adult_fat_rump-Fetal_fat_rump	oar-miR-664	2.431	1.1598	-1.06767	0.0402539	*
Adult_fat_rump-Fetal_fat_rump	oar-miR-665	0.5285	253.365	8.9051	0	**
Adult_fat_rump-Fetal_fat_rump	oar-miR-7	17.4396	85.6148	2.29549	4.26655e-103	**
Adult_fat_rump-Fetal_fat_rump	oar-miR-708	167.737	412.259	1.29735	4.58001e-221	**
Adult_fat_rump-Fetal_fat_rump	oar-miR-744	21.1389	274.874	3.7008	0	**
Adult_fat_rump-Fetal_fat_rump	oar-miR-758	0.01	18.4515	10.8495	2.58775e-53	**
Adult_fat_rump-Fetal_fat_rump	oar-miR-760-3p	17.7567	27.8354	0.648557	4.09475e-06
Adult_fat_rump-Fetal_fat_rump	oar-miR-767	0.1057	12.7579	6.91527	2.70288e-35	**
Adult_fat_rump-Fetal_fat_rump	oar-miR-873	0.01	2.1087	7.72021	9.78402e-07	**
Adult_fat_rump-Fetal_fat_rump	oar-miR-874	0.5285	37.9573	6.16633	1.10881e-99	**
Adult_fat_rump-Fetal_fat_rump	oar-miR-876	0.01	2.6359	8.04215	3.0762e-08	**
Adult_fat_rump-Fetal_fat_rump	oar-miR-877	9.0897	85.0876	3.22664	1.61038e-147	**
Adult_fat_rump-Fetal_fat_rump	oar-miR-885	0.1057	5.3773	5.66883	1.276e-14	**
Adult_fat_rump-Fetal_fat_rump	oar-miR-92a	820.295	3999.33	2.28554	0	**
Adult_fat_rump-Fetal_fat_rump	oar-miR-92b	43.0177	1101.18	4.67798	0	**
Adult_fat_rump-Fetal_fat_rump	oar-miR-93	368.134	2334.69	2.66493	0	**
Adult_fat_rump-Fetal_fat_rump	oar-miR-935	0.6342	37.0084	5.86677	1.48106e-95	**
Adult_fat_rump-Fetal_fat_rump	oar-miR-9-3p	0.7399	857.414	10.1784	0	**
Adult_fat_rump-Fetal_fat_rump	oar-miR-95	1.2683	6.0099	2.24444	2.37998e-08	**
Adult_fat_rump-Fetal_fat_rump	oar-miR-9-5p	2.1139	1229.08	9.18345	0	**
Adult_fat_rump-Fetal_fat_rump	oar-miR-96	0.1057	85.404	9.65818	1.59797e-241	**
Adult_fat_rump-Fetal_fat_rump	oar-miR-98	176.404	58.8338	-1.58417	1.19923e-128	**
Adult_fat_rump-Fetal_fat_rump	oar-miR-99a-3p	16.594	20.2439	0.286826	0.0644391
Adult_fat_rump-Fetal_fat_rump	oar-miR-99a-5p	401.533	689.242	0.77949	3.50375e-160
Adult_fat_rump-Fetal_fat_rump	oar-miR-99b	136.874	1565.95	3.51611	0	**
Hogget_fat_rump/Adult_fat_rump
pairwise	miR-name	Adult_fat_rump-std	Hogget_fat_rump-std	fold-change(log2 Hogget_fat_rump/Adult_fat_rump)	p-value	sig-lable
Adult_fat_rump-Hogget_fat_rump	oar-let-7a-3p	2.5367	11.5928	2.1922	1.80133e-14	**
Adult_fat_rump-Hogget_fat_rump	oar-let-7a-5p	159538	145165	-0.136203	0
Adult_fat_rump-Hogget_fat_rump	oar-let-7b	140775	123413	-0.18989	0
Adult_fat_rump-Hogget_fat_rump	oar-let-7c	31546.2	34609.8	0.133714	4.56876e-293
Adult_fat_rump-Hogget_fat_rump	oar-let-7d	4943.01	5831.28	0.238422	2.07205e-152
Adult_fat_rump-Hogget_fat_rump	oar-let-7e	3680.18	2543.29	-0.53308	0
Adult_fat_rump-Hogget_fat_rump	oar-let-7f	118898	127220	0.0975998	0
Adult_fat_rump-Hogget_fat_rump	oar-let-7g	10527.7	9251.26	-0.186468	4.37378e-171
Adult_fat_rump-Hogget_fat_rump	oar-let-7i	3586.53	3285.44	-0.126503	6.69434e-29
Adult_fat_rump-Hogget_fat_rump	oar-miR-1	458.291	375.436	-0.287697	1.15816e-18
Adult_fat_rump-Hogget_fat_rump	oar-miR-100	39.5297	41.4788	0.0694372	0.506221
Adult_fat_rump-Hogget_fat_rump	oar-miR-101	3691.59	2704.21	-0.449038	8.56E-316
Adult_fat_rump-Hogget_fat_rump	oar-miR-103	30568.8	15782.3	-0.953754	0
Adult_fat_rump-Hogget_fat_rump	oar-miR-106a	0.6342	3.297	2.37814	2.2414e-05	**
Adult_fat_rump-Hogget_fat_rump	oar-miR-106b	246.691	537.948	1.12476	3.35423e-229	**
Adult_fat_rump-Hogget_fat_rump	oar-miR-107	23421.9	10706.3	-1.1294	0	**
Adult_fat_rump-Hogget_fat_rump	oar-miR-10a	467.91	487.536	0.0592774	0.051182
Adult_fat_rump-Hogget_fat_rump	oar-miR-10b	538.196	527.632	-0.0286018	0.320353
Adult_fat_rump-Hogget_fat_rump	oar-miR-122	78.1082	31.5877	-1.30611	1.30094e-43	**
Adult_fat_rump-Hogget_fat_rump	oar-miR-1224	2.1139	2.0208	-0.0649806	0.890294
Adult_fat_rump-Hogget_fat_rump	oar-miR-1246	3.5936	3.9352	0.131007	0.704137
Adult_fat_rump-Hogget_fat_rump	oar-miR-1247-3p	0.7399	1.7017	1.20157	0.0617574
Adult_fat_rump-Hogget_fat_rump	oar-miR-1247-5p	19.3421	33.8212	0.806183	8.72686e-10
Adult_fat_rump-Hogget_fat_rump	oar-miR-1249	8.4556	4.786	-0.821087	0.00192413
Adult_fat_rump-Hogget_fat_rump	oar-miR-124a	2.8538	1.8081	-0.65841	0.140718
Adult_fat_rump-Hogget_fat_rump	oar-miR-124b	2.8538	1.8081	-0.65841	0.140718
Adult_fat_rump-Hogget_fat_rump	oar-miR-125a	476.682	239.939	-0.990361	2.09087e-165
Adult_fat_rump-Hogget_fat_rump	oar-miR-125b	855.597	718.434	-0.252076	2.32009e-26
Adult_fat_rump-Hogget_fat_rump	oar-miR-126-3p	21.0332	16.8042	-0.323846	0.0348757
Adult_fat_rump-Hogget_fat_rump	oar-miR-126-5p	109.288	161.555	0.563886	1.33223e-22
Adult_fat_rump-Hogget_fat_rump	oar-miR-127	20.399	33.5021	0.715753	3.73046e-08
Adult_fat_rump-Hogget_fat_rump	oar-miR-1277	1.2683	4.1479	1.70949	0.000116573	**
Adult_fat_rump-Hogget_fat_rump	oar-miR-128	710.478	405.322	-0.809721	2.50943e-175
Adult_fat_rump-Hogget_fat_rump	oar-miR-129-3p	4.6506	7.3386	0.658088	0.0171954
Adult_fat_rump-Hogget_fat_rump	oar-miR-1306	51.7903	28.6097	-0.856178	1.36586e-15
Adult_fat_rump-Hogget_fat_rump	oar-miR-1307	51.0504	73.5983	0.52775	5.06556e-10
Adult_fat_rump-Hogget_fat_rump	oar-miR-130a	30.9685	186.974	2.59396	2.81639e-256	**
Adult_fat_rump-Hogget_fat_rump	oar-miR-130b	15.1143	42.5424	1.49299	1.14645e-29	**
Adult_fat_rump-Hogget_fat_rump	oar-miR-132	0.6342	1.9144	1.59388	0.0140193	*
Adult_fat_rump-Hogget_fat_rump	oar-miR-133a	1.6911	9.4657	2.48475	8.713e-14	**
Adult_fat_rump-Hogget_fat_rump	oar-miR-1343-3p	2.1139	2.1271	0.00898073	0.983968
Adult_fat_rump-Hogget_fat_rump	oar-miR-1343-5p	0.01	1.1699	6.87024	0.000470316	**
Adult_fat_rump-Hogget_fat_rump	oar-miR-139	132.858	396.176	1.57626	3.06775e-283	**
Adult_fat_rump-Hogget_fat_rump	oar-miR-140	16177.5	10569.9	-0.614032	0
Adult_fat_rump-Hogget_fat_rump	oar-miR-142-3p	18.6022	30.9496	0.734448	6.32254e-08
Adult_fat_rump-Hogget_fat_rump	oar-miR-142-5p	1568.19	885.094	-0.825197	0
Adult_fat_rump-Hogget_fat_rump	oar-miR-143	2449.58	1856.23	-0.400157	3.11774e-170
Adult_fat_rump-Hogget_fat_rump	oar-miR-144	30.8628	30.8432	-0.0009165	0.994035
Adult_fat_rump-Hogget_fat_rump	oar-miR-145	1446.32	4597.98	1.66861	0	**
Adult_fat_rump-Hogget_fat_rump	oar-miR-1468	17.8624	12.9754	-0.461147	0.00688324
Adult_fat_rump-Hogget_fat_rump	oar-miR-146a	1.4797	2.5525	0.786606	0.103916
Adult_fat_rump-Hogget_fat_rump	oar-miR-146b	5.179	21.0585	2.02366	7.8964e-23	**
Adult_fat_rump-Hogget_fat_rump	oar-miR-148a	253.561	504.127	0.991454	2.98854e-175
Adult_fat_rump-Hogget_fat_rump	oar-miR-148b	56.4409	52.1144	-0.115059	0.202465
Adult_fat_rump-Hogget_fat_rump	oar-miR-150	44.0746	53.7097	0.285235	0.00276059
Adult_fat_rump-Hogget_fat_rump	oar-miR-151-3p	63.2053	47.8602	-0.401219	7.60718e-06
Adult_fat_rump-Hogget_fat_rump	oar-miR-151-5p	87.198	91.6788	0.0722931	0.303611
Adult_fat_rump-Hogget_fat_rump	oar-miR-152	1773.66	1844	0.0561086	0.000328607
Adult_fat_rump-Hogget_fat_rump	oar-miR-154b	4.4392	11.8055	1.41109	1.22964e-08	**
Adult_fat_rump-Hogget_fat_rump	oar-miR-154c	301.546	165.383	-0.866566	1.3898e-84
Adult_fat_rump-Hogget_fat_rump	oar-miR-155	17.2282	44.8822	1.38137	5.97696e-28	**
Adult_fat_rump-Hogget_fat_rump	oar-miR-15a	216.462	430.741	0.992706	2.41948e-150
Adult_fat_rump-Hogget_fat_rump	oar-miR-15b	823.783	1565.35	0.926146	0
Adult_fat_rump-Hogget_fat_rump	oar-miR-16a	82.8645	171.871	1.0525	4.09595e-67	**
Adult_fat_rump-Hogget_fat_rump	oar-miR-16b	80.5392	167.298	1.05466	1.3711e-65	**
Adult_fat_rump-Hogget_fat_rump	oar-miR-17-3p	18.2851	20.7394	0.181706	0.22809
Adult_fat_rump-Hogget_fat_rump	oar-miR-17-5p	101.255	284.077	1.48828	2.54883e-187	**
Adult_fat_rump-Hogget_fat_rump	oar-miR-181a	420.664	653.025	0.63447	5.50181e-106
Adult_fat_rump-Hogget_fat_rump	oar-miR-181b	213.609	308.751	0.531475	1.26585e-37
Adult_fat_rump-Hogget_fat_rump	oar-miR-181c	0.7399	1.0636	0.523553	0.472391
Adult_fat_rump-Hogget_fat_rump	oar-miR-181d	4.2278	5.4242	0.359503	0.239152
Adult_fat_rump-Hogget_fat_rump	oar-miR-1839	2560.34	1811.77	-0.498935	4.19424e-266
Adult_fat_rump-Hogget_fat_rump	oar-miR-184	1.0569	1.2763	0.272129	0.666614
Adult_fat_rump-Hogget_fat_rump	oar-miR-185	16898.3	10720.4	-0.656528	0
Adult_fat_rump-Hogget_fat_rump	oar-miR-186	145.33	200.694	0.465663	5.22288e-20
Adult_fat_rump-Hogget_fat_rump	oar-miR-187	0.4228	2.0208	2.25688	0.00146668	**
Adult_fat_rump-Hogget_fat_rump	oar-miR-188	0.1057	1.3826	3.70934	0.000937324	**
Adult_fat_rump-Hogget_fat_rump	oar-miR-18a	6.4474	15.3153	1.24818	3.46649e-09	**
Adult_fat_rump-Hogget_fat_rump	oar-miR-190a	0.1057	1.5953	3.91578	0.000261992	**
Adult_fat_rump-Hogget_fat_rump	oar-miR-191	6453.49	6627.78	0.0384452	2.86947e-06
Adult_fat_rump-Hogget_fat_rump	oar-miR-192	907.493	753.957	-0.267404	5.49557e-31
Adult_fat_rump-Hogget_fat_rump	oar-miR-193a-3p	114.15	184.421	0.692072	4.1078e-36
Adult_fat_rump-Hogget_fat_rump	oar-miR-193a-5p	336.32	1220.11	1.85911	0	**
Adult_fat_rump-Hogget_fat_rump	oar-miR-193b	359.361	1448.35	2.01091	0	**
Adult_fat_rump-Hogget_fat_rump	oar-miR-194	16.0656	30.8432	0.940978	2.46526e-11
Adult_fat_rump-Hogget_fat_rump	oar-miR-196a	122.711	458.926	1.90299	0	**
Adult_fat_rump-Hogget_fat_rump	oar-miR-196b	50.4163	221.858	2.13768	4.58137e-241	**
Adult_fat_rump-Hogget_fat_rump	oar-miR-197	49.9935	43.2869	-0.20781	0.0330178
Adult_fat_rump-Hogget_fat_rump	oar-miR-199a-3p	7661.69	12512.8	0.707667	0
Adult_fat_rump-Hogget_fat_rump	oar-miR-199a-5p	29.3831	29.6733	0.0141788	0.907622
Adult_fat_rump-Hogget_fat_rump	oar-miR-199b	19.8706	26.0572	0.391047	0.0050404
Adult_fat_rump-Hogget_fat_rump	oar-miR-199c	31.9197	39.6708	0.31363	0.00489285
Adult_fat_rump-Hogget_fat_rump	oar-miR-19a	0.2114	1.5953	2.91578	0.00125517	**
Adult_fat_rump-Hogget_fat_rump	oar-miR-19b	26.3179	146.771	2.47945	1.63764e-191	**
Adult_fat_rump-Hogget_fat_rump	oar-miR-200c	0.7399	1.9144	1.37149	0.0278172	*
Adult_fat_rump-Hogget_fat_rump	oar-miR-204	46.3999	84.5529	0.865733	6.30658e-25
Adult_fat_rump-Hogget_fat_rump	oar-miR-206	24.0983	58.9212	1.28986	9.91345e-33	**
Adult_fat_rump-Hogget_fat_rump	oar-miR-20a	33.8222	131.456	1.95854	2.30588e-128	**
Adult_fat_rump-Hogget_fat_rump	oar-miR-20b	0.3171	4.4669	3.81626	4.07714e-10	**
Adult_fat_rump-Hogget_fat_rump	oar-miR-210	3.805	21.4839	2.49729	1.1401e-29	**
Adult_fat_rump-Hogget_fat_rump	oar-miR-211	1.1626	2.6589	1.19347	0.0190866	*
Adult_fat_rump-Hogget_fat_rump	oar-miR-214	66.5875	248.979	1.9027	2.7948e-232	**
Adult_fat_rump-Hogget_fat_rump	oar-miR-215	1.2683	1.489	0.231448	0.689027
Adult_fat_rump-Hogget_fat_rump	oar-miR-21-5p	1193.93	1497.38	0.326733	2.58804e-72
Adult_fat_rump-Hogget_fat_rump	oar-miR-219-3p	3.0651	1.3826	-1.14855	0.0145161	*
Adult_fat_rump-Hogget_fat_rump	oar-miR-221	1777.78	917.958	-0.953578	0
Adult_fat_rump-Hogget_fat_rump	oar-miR-222	513.992	310.24	-0.728361	2.34089e-106
Adult_fat_rump-Hogget_fat_rump	oar-miR-223	123.98	106.462	-0.219761	0.000393433
Adult_fat_rump-Hogget_fat_rump	oar-miR-22-3p	1226.69	6686.38	2.44645	0	**
Adult_fat_rump-Hogget_fat_rump	oar-miR-224	12.1549	13.1881	0.117699	0.529232
Adult_fat_rump-Hogget_fat_rump	oar-miR-22-5p	83.1816	178.784	1.10388	3.24003e-75	**
Adult_fat_rump-Hogget_fat_rump	oar-miR-2284h-5p	1.6911	0.6381	-1.40611	0.0359859	*
Adult_fat_rump-Hogget_fat_rump	oar-miR-2284w	8.7726	8.5085	-0.0440997	0.846063
Adult_fat_rump-Hogget_fat_rump	oar-miR-2284x	6342.94	7594.77	0.259855	6.08561e-233
Adult_fat_rump-Hogget_fat_rump	oar-miR-2284y	136.029	140.922	0.0509806	0.366618
Adult_fat_rump-Hogget_fat_rump	oar-miR-2284z	1.9025	0.5318	-1.83894	0.00691719	**
Adult_fat_rump-Hogget_fat_rump	oar-miR-2285f	2.5367	1.7017	-0.575976	0.218425
Adult_fat_rump-Hogget_fat_rump	oar-miR-2319a	1.1626	0.3191	-1.86527	0.0362087	*
Adult_fat_rump-Hogget_fat_rump	oar-miR-2331-3p	1.1626	0.2127	-2.45046	0.0133611	*
Adult_fat_rump-Hogget_fat_rump	oar-miR-2331-5p	5.6018	1.9144	-1.549	2.88097e-05	**
Adult_fat_rump-Hogget_fat_rump	oar-miR-2355-3p	1.5854	1.5953	0.00898087	0.986032
Adult_fat_rump-Hogget_fat_rump	oar-miR-2384	1.6911	0.2127	-2.99107	0.000763961	**
Adult_fat_rump-Hogget_fat_rump	oar-miR-23a	1623.36	5452.02	1.74781	0	**
Adult_fat_rump-Hogget_fat_rump	oar-miR-23b-3p	388.639	1100.68	1.50189	0	**
Adult_fat_rump-Hogget_fat_rump	oar-miR-23b-5p	12.5776	6.1686	-1.02784	4.75254e-06	**
Adult_fat_rump-Hogget_fat_rump	oar-miR-2411-5p	3.2765	4.8924	0.578387	0.0837363
Adult_fat_rump-Hogget_fat_rump	oar-miR-24-3p	855.808	1583	0.887303	0
Adult_fat_rump-Hogget_fat_rump	oar-miR-2447	9.4068	8.4021	-0.162954	0.466322
Adult_fat_rump-Hogget_fat_rump	oar-miR-2448-3p	3.1708	2.5525	-0.312936	0.432236
Adult_fat_rump-Hogget_fat_rump	oar-miR-2478	4.6506	5.1051	0.134522	0.656592
Adult_fat_rump-Hogget_fat_rump	oar-miR-2483-3p	1.7968	4.3606	1.2791	0.00142566	**
Adult_fat_rump-Hogget_fat_rump	oar-miR-2483-5p	2.1139	8.7212	2.04462	2.17649e-10	**
Adult_fat_rump-Hogget_fat_rump	oar-miR-25	10948.9	4752.94	-1.20389	0	**
Adult_fat_rump-Hogget_fat_rump	oar-miR-26a	1975.01	24313.9	3.62185	0	**
Adult_fat_rump-Hogget_fat_rump	oar-miR-26b	1645.13	2947.55	0.841309	0
Adult_fat_rump-Hogget_fat_rump	oar-miR-27a-3p	100.304	325.875	1.69994	7.02506e-260	**
Adult_fat_rump-Hogget_fat_rump	oar-miR-27b	150.192	293.01	0.964145	4.10086e-98
Adult_fat_rump-Hogget_fat_rump	oar-miR-28	17.651	30.2051	0.775042	2.14783e-08
Adult_fat_rump-Hogget_fat_rump	oar-miR-2887	8.6669	30.2051	1.8012	1.14611e-27	**
Adult_fat_rump-Hogget_fat_rump	oar-miR-2904	1.5854	3.6161	1.18959	0.00617668	**
Adult_fat_rump-Hogget_fat_rump	oar-miR-296	86.7752	58.4957	-0.568952	5.01759e-13
Adult_fat_rump-Hogget_fat_rump	oar-miR-299	4.3335	11.4864	1.40632	2.10541e-08	**
Adult_fat_rump-Hogget_fat_rump	oar-miR-29a	4397	4423.87	0.00879168	0.379474
Adult_fat_rump-Hogget_fat_rump	oar-miR-29b	51.6846	93.9123	0.86158	2.69398e-27
Adult_fat_rump-Hogget_fat_rump	oar-miR-29c	553.628	679.082	0.29467	4.60126e-28
Adult_fat_rump-Hogget_fat_rump	oar-miR-301a	1.374	2.4462	0.83216	0.0950512
Adult_fat_rump-Hogget_fat_rump	oar-miR-30a-5p	898.509	1170.77	0.381848	1.12808e-75
Adult_fat_rump-Hogget_fat_rump	oar-miR-30b-3p	14.1631	8.5085	-0.73516	0.000256599
Adult_fat_rump-Hogget_fat_rump	oar-miR-30b-5p	44.0746	92.8487	1.07493	2.69459e-38	**
Adult_fat_rump-Hogget_fat_rump	oar-miR-30c	79.3766	108.696	0.453509	4.78031e-11
Adult_fat_rump-Hogget_fat_rump	oar-miR-30d	801.587	968.583	0.273017	3.14634e-34
Adult_fat_rump-Hogget_fat_rump	oar-miR-30e-5p	58.132	59.4529	0.0324146	0.708362
Adult_fat_rump-Hogget_fat_rump	oar-miR-30f	78.8481	139.858	0.826815	3.01961e-37
Adult_fat_rump-Hogget_fat_rump	oar-miR-31	11.415	9.572	-0.254039	0.217839
Adult_fat_rump-Hogget_fat_rump	oar-miR-3120	4.0164	0.8508	-2.23901	6.10941e-06	**
Adult_fat_rump-Hogget_fat_rump	oar-miR-320a	4934.24	5082.11	0.0425992	5.68998e-06
Adult_fat_rump-Hogget_fat_rump	oar-miR-323	1.2683	0.6381	-0.991042	0.171305
Adult_fat_rump-Hogget_fat_rump	oar-miR-324	2.1139	7.2322	1.77453	1.52091e-07	**
Adult_fat_rump-Hogget_fat_rump	oar-miR-326	0.2114	1.0636	2.33091	0.0218157	*
Adult_fat_rump-Hogget_fat_rump	oar-miR-328	6.5531	15.2089	1.21467	8.28941e-09	**
Adult_fat_rump-Hogget_fat_rump	oar-miR-330	189.722	201.544	0.0872138	0.0664236
Adult_fat_rump-Hogget_fat_rump	oar-miR-331	90.8973	181.018	0.993821	2.15414e-64
Adult_fat_rump-Hogget_fat_rump	oar-miR-335	4.1221	3.6161	-0.188945	0.579661
Adult_fat_rump-Hogget_fat_rump	oar-miR-338	1.7968	1.7017	-0.0784531	0.878593
Adult_fat_rump-Hogget_fat_rump	oar-miR-339a	79.588	466.477	2.55118	0	**
Adult_fat_rump-Hogget_fat_rump	oar-miR-339b	2.3253	23.0792	3.3111	5.20039e-42	**
Adult_fat_rump-Hogget_fat_rump	oar-miR-33a	13.6346	16.6979	0.292394	0.0879214
Adult_fat_rump-Hogget_fat_rump	oar-miR-33b	0.6342	1.2763	1.00896	0.162911
Adult_fat_rump-Hogget_fat_rump	oar-miR-342	943.323	1773.7	0.910936	0
Adult_fat_rump-Hogget_fat_rump	oar-miR-3431	3.2765	3.5097	0.0991922	0.784849
Adult_fat_rump-Hogget_fat_rump	oar-miR-3432	32.4482	37.5436	0.210429	0.0615004
Adult_fat_rump-Hogget_fat_rump	oar-miR-345-3p	20.2933	96.9966	2.25693	7.89872e-114	**
Adult_fat_rump-Hogget_fat_rump	oar-miR-345-5p	18.2851	20.2076	0.144229	0.341839
Adult_fat_rump-Hogget_fat_rump	oar-miR-34a	12.1549	56.3686	2.21335	2.47191e-65	**
Adult_fat_rump-Hogget_fat_rump	oar-miR-34b	0.7399	1.1699	0.660983	0.352134
Adult_fat_rump-Hogget_fat_rump	oar-miR-34c	38.4728	47.1157	0.292369	0.00410778
Adult_fat_rump-Hogget_fat_rump	oar-miR-361	20.8218	177.402	3.09085	2.21115e-292	**
Adult_fat_rump-Hogget_fat_rump	oar-miR-362-3p	2.5367	10.4229	2.03873	4.07828e-12	**
Adult_fat_rump-Hogget_fat_rump	oar-miR-362-5p	11.8378	49.9873	2.07816	8.53389e-54	**
Adult_fat_rump-Hogget_fat_rump	oar-miR-363	0.7399	3.6161	2.28903	1.38128e-05	**
Adult_fat_rump-Hogget_fat_rump	oar-miR-365-3p	653.086	1877.93	1.52379	0	**
Adult_fat_rump-Hogget_fat_rump	oar-miR-365-5p	31.2856	64.0263	1.03317	2.474e-25	**
Adult_fat_rump-Hogget_fat_rump	oar-miR-369-3p	2.3253	3.9352	0.75902	0.049051
Adult_fat_rump-Hogget_fat_rump	oar-miR-369-5p	0.7399	2.7653	1.90203	0.000770189	**
Adult_fat_rump-Hogget_fat_rump	oar-miR-374a	58.132	76.6826	0.399567	8.98518e-07
Adult_fat_rump-Hogget_fat_rump	oar-miR-374b	100.833	166.128	0.720332	5.91333e-35
Adult_fat_rump-Hogget_fat_rump	oar-miR-375	1.2683	1.1699	-0.116511	0.850904
Adult_fat_rump-Hogget_fat_rump	oar-miR-376b	1.1626	1.489	0.356989	0.546475
Adult_fat_rump-Hogget_fat_rump	oar-miR-376c	0.7399	1.489	1.00894	0.130037
Adult_fat_rump-Hogget_fat_rump	oar-miR-376e	1.6911	5.1051	1.59398	4.57383e-05	**
Adult_fat_rump-Hogget_fat_rump	oar-miR-378	789.961	3225.99	2.02989	0	**
Adult_fat_rump-Hogget_fat_rump	oar-miR-378c	45.2372	96.8902	1.09884	2.81491e-41	**
Adult_fat_rump-Hogget_fat_rump	oar-miR-379	17.3339	21.9093	0.337947	0.0249334
Adult_fat_rump-Hogget_fat_rump	oar-miR-380-3p	5.0733	16.3788	1.69083	1.7444e-14	**
Adult_fat_rump-Hogget_fat_rump	oar-miR-382	6.3417	3.1907	-0.990997	0.00167828
Adult_fat_rump-Hogget_fat_rump	oar-miR-409a	0.7399	1.1699	0.660983	0.352134
Adult_fat_rump-Hogget_fat_rump	oar-miR-410	0.2114	3.5097	4.0533	1.7559e-08	**
Adult_fat_rump-Hogget_fat_rump	oar-miR-411a	25.261	27.6525	0.130498	0.313023
Adult_fat_rump-Hogget_fat_rump	oar-miR-411c-5p	8.8783	8.7212	-0.0257568	0.908983
Adult_fat_rump-Hogget_fat_rump	oar-miR-421	16.0656	101.995	2.66646	5.27883e-145	**
Adult_fat_rump-Hogget_fat_rump	oar-miR-423-3p	95.0194	73.2792	-0.374818	2.58533e-07
Adult_fat_rump-Hogget_fat_rump	oar-miR-423-5p	6140.32	3409.56	-0.84873	0
Adult_fat_rump-Hogget_fat_rump	oar-miR-424-3p	3.9107	17.8678	2.19186	1.5614e-21	**
Adult_fat_rump-Hogget_fat_rump	oar-miR-424-5p	2.3253	63.1754	4.76387	9.44546e-147	**
Adult_fat_rump-Hogget_fat_rump	oar-miR-425-3p	8.1385	20.7394	1.34954	2.67999e-13	**
Adult_fat_rump-Hogget_fat_rump	oar-miR-425-5p	42.7006	119.969	1.49034	2.27804e-80	**
Adult_fat_rump-Hogget_fat_rump	oar-miR-4286	1.374	2.978	1.11596	0.018495	*
Adult_fat_rump-Hogget_fat_rump	oar-miR-432	56.4409	41.9042	-0.429646	6.58462e-06
Adult_fat_rump-Hogget_fat_rump	oar-miR-433	4.8619	2.7653	-0.814084	0.0199904
Adult_fat_rump-Hogget_fat_rump	oar-miR-450a	0.2114	44.6695	7.72317	2.23635e-123	**
Adult_fat_rump-Hogget_fat_rump	oar-miR-451	32674.4	18149.8	-0.848203	0
Adult_fat_rump-Hogget_fat_rump	oar-miR-452	133.069	145.708	0.130897	0.0200912
Adult_fat_rump-Hogget_fat_rump	oar-miR-454	0.1057	1.2763	3.59392	0.00176294	**
Adult_fat_rump-Hogget_fat_rump	oar-miR-455-3p	12.0492	36.3737	1.59396	5.18256e-28	**
Adult_fat_rump-Hogget_fat_rump	oar-miR-455-5p	2.2196	1.8081	-0.295825	0.535213
Adult_fat_rump-Hogget_fat_rump	oar-miR-484	24.204	21.6966	-0.157777	0.256316
Adult_fat_rump-Hogget_fat_rump	oar-miR-485	15.9599	21.2712	0.41445	0.00749972
Adult_fat_rump-Hogget_fat_rump	oar-miR-486	25515.7	7908.41	-1.68993	0	**
Adult_fat_rump-Hogget_fat_rump	oar-miR-487b	7.0815	16.4852	1.21904	1.76878e-09	**
Adult_fat_rump-Hogget_fat_rump	oar-miR-491	0.8456	4.5733	2.43519	3.60486e-07	**
Adult_fat_rump-Hogget_fat_rump	oar-miR-494	9.9353	19.5695	0.977971	4.09396e-08
Adult_fat_rump-Hogget_fat_rump	oar-miR-495	7.9271	22.8665	1.52837	3.46108e-17	**
Adult_fat_rump-Hogget_fat_rump	oar-miR-497	93.3282	171.339	0.876472	8.63808e-50
Adult_fat_rump-Hogget_fat_rump	oar-miR-499	14.5858	29.6733	1.0246	2.11727e-12	**
Adult_fat_rump-Hogget_fat_rump	oar-miR-500	1.2683	9.4657	2.89981	4.79582e-16	**
Adult_fat_rump-Hogget_fat_rump	oar-miR-502a	0.4228	1.1699	1.46834	0.0747565
Adult_fat_rump-Hogget_fat_rump	oar-miR-503-5p	4.9676	10.5292	1.08377	1.23849e-05	**
Adult_fat_rump-Hogget_fat_rump	oar-miR-504	7.0815	7.5513	0.0926701	0.706968
Adult_fat_rump-Hogget_fat_rump	oar-miR-505	4.2278	16.9106	1.99995	2.32054e-18	**
Adult_fat_rump-Hogget_fat_rump	oar-miR-532	98.0845	121.352	0.307102	1.38352e-06
Adult_fat_rump-Hogget_fat_rump	oar-miR-543	3.6993	1.5953	-1.21342	0.00492942	**
Adult_fat_rump-Hogget_fat_rump	oar-miR-574	4.5449	7.3386	0.691256	0.0128425
Adult_fat_rump-Hogget_fat_rump	oar-miR-6119-3p	1.374	2.4462	0.83216	0.0950512
Adult_fat_rump-Hogget_fat_rump	oar-miR-6119-5p	48.5138	30.6305	-0.663426	5.84797e-10
Adult_fat_rump-Hogget_fat_rump	oar-miR-6123	8.7726	9.7847	0.157523	0.471738
Adult_fat_rump-Hogget_fat_rump	oar-miR-628	3.2765	8.6148	1.39466	1.46971e-06	**
Adult_fat_rump-Hogget_fat_rump	oar-miR-652	3.3822	35.0974	3.37533	3.55129e-64	**
Adult_fat_rump-Hogget_fat_rump	oar-miR-6529	342.45	90.5089	-1.91976	3.96E-322	**
Adult_fat_rump-Hogget_fat_rump	oar-miR-655	0.8456	3.5097	2.0533	6.32957e-05	**
Adult_fat_rump-Hogget_fat_rump	oar-miR-660	65.3192	65.8343	0.0113323	0.890093
Adult_fat_rump-Hogget_fat_rump	oar-miR-664	2.431	1.5953	-0.607722	0.206523
Adult_fat_rump-Hogget_fat_rump	oar-miR-665	0.5285	1.1699	1.14641	0.139962
Adult_fat_rump-Hogget_fat_rump	oar-miR-7	17.4396	7.8703	-1.14788	3.66981e-09	**
Adult_fat_rump-Hogget_fat_rump	oar-miR-708	167.737	518.91	1.62928	0	**
Adult_fat_rump-Hogget_fat_rump	oar-miR-744	21.1389	11.8055	-0.840441	5.22915e-07
Adult_fat_rump-Hogget_fat_rump	oar-miR-760-3p	17.7567	5.7432	-1.62844	7.86575e-15	**
Adult_fat_rump-Hogget_fat_rump	oar-miR-874	0.5285	4.4669	3.0793	1.21394e-08	**
Adult_fat_rump-Hogget_fat_rump	oar-miR-877	9.0897	8.083	-0.169342	0.457341
Adult_fat_rump-Hogget_fat_rump	oar-miR-92a	820.295	1324.88	0.691642	9.09265e-248
Adult_fat_rump-Hogget_fat_rump	oar-miR-92b	43.0177	41.7979	-0.0414999	0.684503
Adult_fat_rump-Hogget_fat_rump	oar-miR-93	368.134	929.657	1.33647	0	**
Adult_fat_rump-Hogget_fat_rump	oar-miR-935	0.6342	5.4242	3.0964	2.73323e-10	**
Adult_fat_rump-Hogget_fat_rump	oar-miR-9-3p	0.7399	1.1699	0.660983	0.352134
Adult_fat_rump-Hogget_fat_rump	oar-miR-95	1.2683	1.5953	0.330932	0.56033
Adult_fat_rump-Hogget_fat_rump	oar-miR-9-5p	2.1139	1.3826	-0.612523	0.236635
Adult_fat_rump-Hogget_fat_rump	oar-miR-98	176.404	154.748	-0.188965	0.000256941
Adult_fat_rump-Hogget_fat_rump	oar-miR-99a-3p	16.594	31.1623	0.90914	7.09049e-11
Adult_fat_rump-Hogget_fat_rump	oar-miR-99a-5p	401.533	359.164	-0.160878	2.37601e-06
Adult_fat_rump-Hogget_fat_rump	oar-miR-99b	136.874	92.2106	-0.569848	1.00682e-19
Lamb_fat_rump/Adult_fat_rump
pairwise	miR-name	Adult_fat_rump-std	Lamb_fat_rump-std	fold-change(log2 Lamb_fat_rump/Adult_fat_rump)	p-value	sig-lable
Adult_fat_rump-Lamb_fat_rump	oar-let-7a-3p	2.5367	4.853	0.935924	0.00904726
Adult_fat_rump-Lamb_fat_rump	oar-let-7a-5p	159538	133680	-0.255111	0
Adult_fat_rump-Lamb_fat_rump	oar-let-7b	140775	111341	-0.338406	0
Adult_fat_rump-Lamb_fat_rump	oar-let-7c	31546.2	30688.6	-0.0397632	6.94815e-26
Adult_fat_rump-Lamb_fat_rump	oar-let-7d	4943.01	3625.54	-0.447197	0
Adult_fat_rump-Lamb_fat_rump	oar-let-7e	3680.18	2408.72	-0.611508	0
Adult_fat_rump-Lamb_fat_rump	oar-let-7f	118898	82791.1	-0.522176	0
Adult_fat_rump-Lamb_fat_rump	oar-let-7g	10527.7	7611.49	-0.467939	0
Adult_fat_rump-Lamb_fat_rump	oar-let-7i	3586.53	3910.03	0.124591	2.72767e-30
Adult_fat_rump-Lamb_fat_rump	oar-miR-1	458.291	218.602	-1.06796	1.89439e-178	**
Adult_fat_rump-Lamb_fat_rump	oar-miR-100	39.5297	31.5986	-0.323076	0.00400972
Adult_fat_rump-Lamb_fat_rump	oar-miR-101	3691.59	3212.27	-0.200648	8.6408e-70
Adult_fat_rump-Lamb_fat_rump	oar-miR-103	30568.8	12435	-1.29765	0	**
Adult_fat_rump-Lamb_fat_rump	oar-miR-106a	0.6342	1.2941	1.02894	0.153923
Adult_fat_rump-Lamb_fat_rump	oar-miR-106b	246.691	200.592	-0.298442	2.48221e-11
Adult_fat_rump-Lamb_fat_rump	oar-miR-107	23421.9	8617.69	-1.44249	0	**
Adult_fat_rump-Lamb_fat_rump	oar-miR-10a	467.91	496.519	0.0856188	0.0048076
Adult_fat_rump-Lamb_fat_rump	oar-miR-10b	538.196	436.341	-0.302676	1.6547e-23
Adult_fat_rump-Lamb_fat_rump	oar-miR-122	78.1082	39.4713	-0.98467	4.07402e-28
Adult_fat_rump-Lamb_fat_rump	oar-miR-1224	2.1139	3.1275	0.565103	0.178476
Adult_fat_rump-Lamb_fat_rump	oar-miR-1246	3.5936	5.7158	0.669526	0.0335172
Adult_fat_rump-Lamb_fat_rump	oar-miR-1247-5p	19.3421	16.9317	-0.192018	0.221594
Adult_fat_rump-Lamb_fat_rump	oar-miR-1249	8.4556	5.1766	-0.707902	0.00660045
Adult_fat_rump-Lamb_fat_rump	oar-miR-124a	2.8538	1.0785	-1.40386	0.00615488	**
Adult_fat_rump-Lamb_fat_rump	oar-miR-124b	2.8538	1.0785	-1.40386	0.00615488	**
Adult_fat_rump-Lamb_fat_rump	oar-miR-125a	476.682	219.896	-1.11621	3.73566e-199	**
Adult_fat_rump-Lamb_fat_rump	oar-miR-125b	855.597	668.963	-0.355005	1.49467e-48
Adult_fat_rump-Lamb_fat_rump	oar-miR-126-3p	21.0332	14.7748	-0.50953	0.00136627
Adult_fat_rump-Lamb_fat_rump	oar-miR-126-5p	109.288	106.443	-0.0380539	0.553639
Adult_fat_rump-Lamb_fat_rump	oar-miR-127	20.399	61.0403	1.58126	3.85895e-45	**
Adult_fat_rump-Lamb_fat_rump	oar-miR-1277	1.2683	4.5295	1.83646	2.39588e-05	**
Adult_fat_rump-Lamb_fat_rump	oar-miR-128	710.478	278.672	-1.35022	0	**
Adult_fat_rump-Lamb_fat_rump	oar-miR-129-3p	4.6506	6.0393	0.376964	0.19504
Adult_fat_rump-Lamb_fat_rump	oar-miR-1306	51.7903	18.118	-1.51526	3.38882e-36	**
Adult_fat_rump-Lamb_fat_rump	oar-miR-1307	51.0504	57.1579	0.163031	0.0723577
Adult_fat_rump-Lamb_fat_rump	oar-miR-130a	30.9685	62.7659	1.01918	3.27504e-24	**
Adult_fat_rump-Lamb_fat_rump	oar-miR-130b	15.1143	11.863	-0.349445	0.0558221
Adult_fat_rump-Lamb_fat_rump	oar-miR-133a	1.6911	2.804	0.729524	0.110703
Adult_fat_rump-Lamb_fat_rump	oar-miR-1343-3p	2.1139	1.2941	-0.707958	0.180941
Adult_fat_rump-Lamb_fat_rump	oar-miR-136	0.5285	4.206	2.99247	5.51097e-08	**
Adult_fat_rump-Lamb_fat_rump	oar-miR-139	132.858	106.443	-0.319803	1.70892e-07
Adult_fat_rump-Lamb_fat_rump	oar-miR-140	16177.5	17049.6	0.075746	1.50009e-48
Adult_fat_rump-Lamb_fat_rump	oar-miR-142-3p	18.6022	20.8141	0.162088	0.281223
Adult_fat_rump-Lamb_fat_rump	oar-miR-142-5p	1568.19	464.812	-1.75438	0	**
Adult_fat_rump-Lamb_fat_rump	oar-miR-143	2449.58	1949.62	-0.329336	6.0378e-118
Adult_fat_rump-Lamb_fat_rump	oar-miR-144	30.8628	40.6576	0.397656	0.000387692
Adult_fat_rump-Lamb_fat_rump	oar-miR-145	1446.32	1154.48	-0.325145	8.76029e-69
Adult_fat_rump-Lamb_fat_rump	oar-miR-1468	17.8624	10.6767	-0.74246	3.67589e-05
Adult_fat_rump-Lamb_fat_rump	oar-miR-146a	1.4797	0.9706	-0.608356	0.331596
Adult_fat_rump-Lamb_fat_rump	oar-miR-146b	5.179	4.206	-0.300225	0.334578
Adult_fat_rump-Lamb_fat_rump	oar-miR-148a	253.561	643.08	1.34267	0	**
Adult_fat_rump-Lamb_fat_rump	oar-miR-148b	56.4409	36.4516	-0.630759	1.95296e-10
Adult_fat_rump-Lamb_fat_rump	oar-miR-150	44.0746	14.8826	-1.56632	1.64767e-32	**
Adult_fat_rump-Lamb_fat_rump	oar-miR-151-3p	63.2053	47.8832	-0.400526	8.50321e-06
Adult_fat_rump-Lamb_fat_rump	oar-miR-151-5p	87.198	71.6092	-0.28415	0.000152873
Adult_fat_rump-Lamb_fat_rump	oar-miR-152	1773.66	1749.25	-0.0199946	0.208173
Adult_fat_rump-Lamb_fat_rump	oar-miR-154b	4.4392	18.4415	2.05458	1.91021e-20	**
Adult_fat_rump-Lamb_fat_rump	oar-miR-154c	301.546	413.694	0.456183	7.33781e-38
Adult_fat_rump-Lamb_fat_rump	oar-miR-155	17.2282	25.5593	0.569076	9.36485e-05
Adult_fat_rump-Lamb_fat_rump	oar-miR-15a	216.462	142.463	-0.603524	4.00431e-33
Adult_fat_rump-Lamb_fat_rump	oar-miR-15b	823.783	338.634	-1.28254	0	**
Adult_fat_rump-Lamb_fat_rump	oar-miR-16a	82.8645	51.2264	-0.693867	4.72177e-17
Adult_fat_rump-Lamb_fat_rump	oar-miR-16b	80.5392	50.148	-0.683499	3.19362e-16
Adult_fat_rump-Lamb_fat_rump	oar-miR-17-3p	18.2851	18.6572	0.029064	0.851076
Adult_fat_rump-Lamb_fat_rump	oar-miR-17-5p	101.255	71.9327	-0.493278	8.45081e-12
Adult_fat_rump-Lamb_fat_rump	oar-miR-181a	420.664	605.766	0.526092	2.26938e-70
Adult_fat_rump-Lamb_fat_rump	oar-miR-181b	213.609	268.211	0.328398	2.5048e-14
Adult_fat_rump-Lamb_fat_rump	oar-miR-181c	0.7399	2.2647	1.61392	0.00692904	**
Adult_fat_rump-Lamb_fat_rump	oar-miR-181d	4.2278	5.8236	0.462004	0.124548
Adult_fat_rump-Lamb_fat_rump	oar-miR-1839	2560.34	1734.58	-0.56175	0
Adult_fat_rump-Lamb_fat_rump	oar-miR-184	1.0569	1.0785	0.0291873	0.962748
Adult_fat_rump-Lamb_fat_rump	oar-miR-185	16898.3	6634.42	-1.34884	0	**
Adult_fat_rump-Lamb_fat_rump	oar-miR-186	145.33	134.591	-0.110753	0.0495503
Adult_fat_rump-Lamb_fat_rump	oar-miR-188	0.1057	1.2941	3.6139	0.0016193	**
Adult_fat_rump-Lamb_fat_rump	oar-miR-18a	6.4474	6.3629	-0.019033	0.943649
Adult_fat_rump-Lamb_fat_rump	oar-miR-190a	0.1057	1.7255	4.02897	0.000123142	**
Adult_fat_rump-Lamb_fat_rump	oar-miR-191	6453.49	3537.32	-0.867424	0
Adult_fat_rump-Lamb_fat_rump	oar-miR-192	907.493	812.397	-0.159701	2.24505e-12
Adult_fat_rump-Lamb_fat_rump	oar-miR-193a-3p	114.15	369.693	1.6954	8.86104e-292	**
Adult_fat_rump-Lamb_fat_rump	oar-miR-193a-5p	336.32	442.381	0.395454	2.24807e-31
Adult_fat_rump-Lamb_fat_rump	oar-miR-193b	359.361	491.558	0.451927	6.32288e-44
Adult_fat_rump-Lamb_fat_rump	oar-miR-194	16.0656	14.8826	-0.110348	0.516531
Adult_fat_rump-Lamb_fat_rump	oar-miR-196a	122.711	241.142	0.974613	5.13886e-82
Adult_fat_rump-Lamb_fat_rump	oar-miR-196b	50.4163	71.2856	0.49972	6.51979e-09
Adult_fat_rump-Lamb_fat_rump	oar-miR-197	49.9935	26.3142	-0.925899	6.6617e-17
Adult_fat_rump-Lamb_fat_rump	oar-miR-199a-3p	7661.69	10136.6	0.403836	0
Adult_fat_rump-Lamb_fat_rump	oar-miR-199a-5p	29.3831	40.6576	0.468538	3.63084e-05
Adult_fat_rump-Lamb_fat_rump	oar-miR-199b	19.8706	22.6475	0.188716	0.192681
Adult_fat_rump-Lamb_fat_rump	oar-miR-199c	31.9197	38.1772	0.258264	0.022158
Adult_fat_rump-Lamb_fat_rump	oar-miR-19b	26.3179	29.1182	0.145877	0.24988
Adult_fat_rump-Lamb_fat_rump	oar-miR-204	46.3999	61.0403	0.39564	1.50304e-05
Adult_fat_rump-Lamb_fat_rump	oar-miR-206	24.0983	5.9315	-2.02246	1.2043e-25	**
Adult_fat_rump-Lamb_fat_rump	oar-miR-20a	33.8222	25.4514	-0.410225	0.000874279
Adult_fat_rump-Lamb_fat_rump	oar-miR-210	3.805	13.8042	1.85914	6.65529e-14	**
Adult_fat_rump-Lamb_fat_rump	oar-miR-211	1.1626	0.01	-6.86121	0.000550673	**
Adult_fat_rump-Lamb_fat_rump	oar-miR-21-3p	0.2114	1.2941	2.6139	0.00658724	**
Adult_fat_rump-Lamb_fat_rump	oar-miR-214	66.5875	94.5802	0.506287	1.33381e-11
Adult_fat_rump-Lamb_fat_rump	oar-miR-215	1.2683	0.9706	-0.385947	0.554984
Adult_fat_rump-Lamb_fat_rump	oar-miR-21-5p	1193.93	1533.02	0.360662	3.89211e-88
Adult_fat_rump-Lamb_fat_rump	oar-miR-219-3p	3.0651	1.7255	-0.82892	0.0631656
Adult_fat_rump-Lamb_fat_rump	oar-miR-221	1777.78	815.417	-1.12447	0	**
Adult_fat_rump-Lamb_fat_rump	oar-miR-222	513.992	278.24	-0.885415	6.25887e-147
Adult_fat_rump-Lamb_fat_rump	oar-miR-223	123.98	22.6475	-2.45268	1.99624e-158	**
Adult_fat_rump-Lamb_fat_rump	oar-miR-22-3p	1226.69	1685.08	0.458046	1.08856e-149
Adult_fat_rump-Lamb_fat_rump	oar-miR-224	12.1549	14.3434	0.238849	0.193655
Adult_fat_rump-Lamb_fat_rump	oar-miR-22-5p	83.1816	71.6092	-0.216119	0.00442612
Adult_fat_rump-Lamb_fat_rump	oar-miR-2284h-5p	1.6911	0.6471	-1.3859	0.0390233	*
Adult_fat_rump-Lamb_fat_rump	oar-miR-2284w	8.7726	9.2747	0.0802961	0.717734
Adult_fat_rump-Lamb_fat_rump	oar-miR-2284x	6342.94	5551.54	-0.192263	2.57618e-109
Adult_fat_rump-Lamb_fat_rump	oar-miR-2284y	136.029	110.757	-0.296516	8.42679e-07
Adult_fat_rump-Lamb_fat_rump	oar-miR-2284z	1.9025	0.6471	-1.55584	0.0167795	*
Adult_fat_rump-Lamb_fat_rump	oar-miR-2285f	2.5367	1.2941	-0.971004	0.054241
Adult_fat_rump-Lamb_fat_rump	oar-miR-2319a	1.1626	1.2941	0.154594	0.800072
Adult_fat_rump-Lamb_fat_rump	oar-miR-2331-3p	1.1626	0.4314	-1.43026	0.0837657
Adult_fat_rump-Lamb_fat_rump	oar-miR-2331-5p	5.6018	1.7255	-1.69888	8.61929e-06	**
Adult_fat_rump-Lamb_fat_rump	oar-miR-2355-3p	1.5854	1.0785	-0.555821	0.35309
Adult_fat_rump-Lamb_fat_rump	oar-miR-2384	1.6911	0.4314	-1.97086	0.00823575	**
Adult_fat_rump-Lamb_fat_rump	oar-miR-23a	1623.36	1514.25	-0.100378	2.50269e-09
Adult_fat_rump-Lamb_fat_rump	oar-miR-23b-3p	388.639	356.32	-0.125255	0.000290522
Adult_fat_rump-Lamb_fat_rump	oar-miR-23b-5p	12.5776	8.0884	-0.63693	0.00250314
Adult_fat_rump-Lamb_fat_rump	oar-miR-2411-5p	3.2765	3.2354	-0.0182114	0.962348
Adult_fat_rump-Lamb_fat_rump	oar-miR-24-3p	855.808	653.002	-0.3902	1.30974e-57
Adult_fat_rump-Lamb_fat_rump	oar-miR-2447	9.4068	3.0197	-1.6393	1.66877e-08	**
Adult_fat_rump-Lamb_fat_rump	oar-miR-2448-3p	3.1708	0.8628	-1.87775	0.000372249	**
Adult_fat_rump-Lamb_fat_rump	oar-miR-2478	4.6506	6.1472	0.402513	0.164616
Adult_fat_rump-Lamb_fat_rump	oar-miR-2483-3p	1.7968	2.1569	0.263529	0.583503
Adult_fat_rump-Lamb_fat_rump	oar-miR-2483-5p	2.1139	3.3432	0.661323	0.109292
Adult_fat_rump-Lamb_fat_rump	oar-miR-25	10948.9	4423.37	-1.30757	0	**
Adult_fat_rump-Lamb_fat_rump	oar-miR-26a	1975.01	2620.96	0.408237	1.25308e-187
Adult_fat_rump-Lamb_fat_rump	oar-miR-26b	1645.13	1964.51	0.255961	1.34495e-59
Adult_fat_rump-Lamb_fat_rump	oar-miR-27a-3p	100.304	164.787	0.716224	3.77967e-34
Adult_fat_rump-Lamb_fat_rump	oar-miR-27b	150.192	136.748	-0.135292	0.0151649
Adult_fat_rump-Lamb_fat_rump	oar-miR-28	17.651	27.2848	0.628348	1.02694e-05
Adult_fat_rump-Lamb_fat_rump	oar-miR-2887	8.6669	40.2262	2.21455	6.85822e-47	**
Adult_fat_rump-Lamb_fat_rump	oar-miR-2904	1.5854	2.4804	0.645726	0.178364
Adult_fat_rump-Lamb_fat_rump	oar-miR-296	86.7752	48.0989	-0.851279	1.1392e-24
Adult_fat_rump-Lamb_fat_rump	oar-miR-299	4.3335	8.7355	1.01136	0.000178147	**
Adult_fat_rump-Lamb_fat_rump	oar-miR-29a	4397	2667.98	-0.720771	0
Adult_fat_rump-Lamb_fat_rump	oar-miR-29b	51.6846	76.2465	0.560937	2.6325e-11
Adult_fat_rump-Lamb_fat_rump	oar-miR-29c	553.628	757.288	0.451926	1.05743e-66
Adult_fat_rump-Lamb_fat_rump	oar-miR-301a	1.374	1.1863	-0.211913	0.727863
Adult_fat_rump-Lamb_fat_rump	oar-miR-30a-5p	898.509	1606.78	0.838571	0
Adult_fat_rump-Lamb_fat_rump	oar-miR-30b-3p	14.1631	7.657	-0.887286	1.8734e-05
Adult_fat_rump-Lamb_fat_rump	oar-miR-30b-5p	44.0746	35.1575	-0.326115	0.00217238
Adult_fat_rump-Lamb_fat_rump	oar-miR-30c	79.3766	76.0308	-0.0621298	0.411825
Adult_fat_rump-Lamb_fat_rump	oar-miR-30d	801.587	615.041	-0.382178	4.36928e-52
Adult_fat_rump-Lamb_fat_rump	oar-miR-30e-5p	58.132	82.2858	0.501311	4.0261e-10
Adult_fat_rump-Lamb_fat_rump	oar-miR-30f	78.8481	101.914	0.370199	1.46327e-07
Adult_fat_rump-Lamb_fat_rump	oar-miR-31	11.415	1.6177	-2.81891	2.22751e-18	**
Adult_fat_rump-Lamb_fat_rump	oar-miR-3120	4.0164	0.6471	-2.63384	7.56181e-07	**
Adult_fat_rump-Lamb_fat_rump	oar-miR-3141	0.5285	1.7255	1.70704	0.0148662	*
Adult_fat_rump-Lamb_fat_rump	oar-miR-320a	4934.24	4060.91	-0.281026	6.1692e-175
Adult_fat_rump-Lamb_fat_rump	oar-miR-323	1.2683	1.1863	-0.0964271	0.87796
Adult_fat_rump-Lamb_fat_rump	oar-miR-324	2.1139	7.2256	1.77321	1.68784e-07	**
Adult_fat_rump-Lamb_fat_rump	oar-miR-328	6.5531	7.9805	0.284302	0.252919
Adult_fat_rump-Lamb_fat_rump	oar-miR-330	189.722	94.5802	-1.00427	5.57645e-68	**
Adult_fat_rump-Lamb_fat_rump	oar-miR-331	90.8973	110.757	0.285087	1.84255e-05
Adult_fat_rump-Lamb_fat_rump	oar-miR-335	4.1221	1.8334	-1.16886	0.00407464	**
Adult_fat_rump-Lamb_fat_rump	oar-miR-338	1.7968	1.1863	-0.598961	0.289004
Adult_fat_rump-Lamb_fat_rump	oar-miR-339a	79.588	130.061	0.708568	8.00378e-27
Adult_fat_rump-Lamb_fat_rump	oar-miR-339b	2.3253	4.0981	0.817538	0.0326579
Adult_fat_rump-Lamb_fat_rump	oar-miR-33a	13.6346	45.5106	1.73893	8.56609e-39	**
Adult_fat_rump-Lamb_fat_rump	oar-miR-342	943.323	839.466	-0.16828	5.12389e-14
Adult_fat_rump-Lamb_fat_rump	oar-miR-3431	3.2765	4.206	0.360293	0.300961
Adult_fat_rump-Lamb_fat_rump	oar-miR-3432	32.4482	21.7847	-0.574823	9.05117e-06
Adult_fat_rump-Lamb_fat_rump	oar-miR-345-3p	20.2933	40.9811	1.01396	3.21438e-16	**
Adult_fat_rump-Lamb_fat_rump	oar-miR-345-5p	18.2851	16.8238	-0.120165	0.451605
Adult_fat_rump-Lamb_fat_rump	oar-miR-34a	12.1549	26.9613	1.14935	2.30669e-13	**
Adult_fat_rump-Lamb_fat_rump	oar-miR-34b	0.7399	1.8334	1.30912	0.0383461	*
Adult_fat_rump-Lamb_fat_rump	oar-miR-34c	38.4728	55.9716	0.540856	3.29437e-08
Adult_fat_rump-Lamb_fat_rump	oar-miR-361	20.8218	21.2455	0.0290625	0.841251
Adult_fat_rump-Lamb_fat_rump	oar-miR-362-3p	2.5367	5.8236	1.19896	0.000459979	**
Adult_fat_rump-Lamb_fat_rump	oar-miR-362-5p	11.8378	18.9807	0.681132	7.8167e-05
Adult_fat_rump-Lamb_fat_rump	oar-miR-363	0.7399	2.0491	1.46959	0.0166477	*
Adult_fat_rump-Lamb_fat_rump	oar-miR-365-3p	653.086	1044.37	0.67729	1.59818e-187
Adult_fat_rump-Lamb_fat_rump	oar-miR-365-5p	31.2856	76.8936	1.29736	2.49671e-42	**
Adult_fat_rump-Lamb_fat_rump	oar-miR-369-3p	2.3253	7.1178	1.61401	1.19151e-06	**
Adult_fat_rump-Lamb_fat_rump	oar-miR-369-5p	0.7399	1.8334	1.30912	0.0383461	*
Adult_fat_rump-Lamb_fat_rump	oar-miR-374a	58.132	62.7659	0.110648	0.19714
Adult_fat_rump-Lamb_fat_rump	oar-miR-374b	100.833	117.012	0.214693	0.000790546
Adult_fat_rump-Lamb_fat_rump	oar-miR-375	1.2683	0.6471	-0.970835	0.181033
Adult_fat_rump-Lamb_fat_rump	oar-miR-376b	1.1626	6.9021	2.56968	1.04383e-10	**
Adult_fat_rump-Lamb_fat_rump	oar-miR-376c	0.7399	1.2941	0.806547	0.244303
Adult_fat_rump-Lamb_fat_rump	oar-miR-376e	1.6911	5.0687	1.58365	5.53592e-05	**
Adult_fat_rump-Lamb_fat_rump	oar-miR-378	789.961	1390.45	0.815696	0
Adult_fat_rump-Lamb_fat_rump	oar-miR-378c	45.2372	93.0703	1.04081	2.75032e-36	**
Adult_fat_rump-Lamb_fat_rump	oar-miR-379	17.3339	35.481	1.03345	1.19816e-14	**
Adult_fat_rump-Lamb_fat_rump	oar-miR-380-3p	5.0733	7.4413	0.55263	0.0407232
Adult_fat_rump-Lamb_fat_rump	oar-miR-382	6.3417	10.7845	0.766018	0.000985243
Adult_fat_rump-Lamb_fat_rump	oar-miR-409a	0.7399	2.804	1.92208	0.000666483	**
Adult_fat_rump-Lamb_fat_rump	oar-miR-411a	25.261	46.1577	0.86966	2.52443e-14
Adult_fat_rump-Lamb_fat_rump	oar-miR-411c-5p	8.8783	16.2846	0.875153	5.52531e-06
Adult_fat_rump-Lamb_fat_rump	oar-miR-421	16.0656	11.108	-0.532376	0.00361215
Adult_fat_rump-Lamb_fat_rump	oar-miR-423-3p	95.0194	50.3637	-0.915838	3.50925e-30
Adult_fat_rump-Lamb_fat_rump	oar-miR-423-5p	6140.32	3485.99	-0.816748	0
Adult_fat_rump-Lamb_fat_rump	oar-miR-424-3p	3.9107	39.9027	3.35099	6.02426e-72	**
Adult_fat_rump-Lamb_fat_rump	oar-miR-424-5p	2.3253	100.404	5.43225	3.31531e-247	**
Adult_fat_rump-Lamb_fat_rump	oar-miR-425-3p	8.1385	2.0491	-1.98977	2.09212e-09	**
Adult_fat_rump-Lamb_fat_rump	oar-miR-425-5p	42.7006	23.8338	-0.841247	1.10523e-12
Adult_fat_rump-Lamb_fat_rump	oar-miR-4286	1.374	1.7255	0.328632	0.547062
Adult_fat_rump-Lamb_fat_rump	oar-miR-432	56.4409	67.7267	0.262984	0.00192833
Adult_fat_rump-Lamb_fat_rump	oar-miR-433	4.8619	4.9609	0.0290817	0.922419
Adult_fat_rump-Lamb_fat_rump	oar-miR-450a	0.2114	11.6473	5.78388	1.62054e-30	**
Adult_fat_rump-Lamb_fat_rump	oar-miR-450b	0.2114	3.2354	3.9359	9.74235e-08	**
Adult_fat_rump-Lamb_fat_rump	oar-miR-451	32674.4	15702.2	-1.05719	0	**
Adult_fat_rump-Lamb_fat_rump	oar-miR-452	133.069	222.7	0.742923	1.93401e-48
Adult_fat_rump-Lamb_fat_rump	oar-miR-455-3p	12.0492	62.9815	2.38599	3.3429e-79	**
Adult_fat_rump-Lamb_fat_rump	oar-miR-455-5p	2.2196	4.3138	0.95866	0.012136
Adult_fat_rump-Lamb_fat_rump	oar-miR-484	24.204	9.5982	-1.33441	6.44565e-15	**
Adult_fat_rump-Lamb_fat_rump	oar-miR-485	15.9599	34.834	1.12604	2.43921e-16	**
Adult_fat_rump-Lamb_fat_rump	oar-miR-486	25515.7	5988.53	-2.09111	0	**
Adult_fat_rump-Lamb_fat_rump	oar-miR-487b	7.0815	14.0199	0.985349	3.23674e-06
Adult_fat_rump-Lamb_fat_rump	oar-miR-491	0.8456	2.3726	1.48842	0.00908732	**
Adult_fat_rump-Lamb_fat_rump	oar-miR-493	0.1057	1.1863	3.48842	0.00305315	**
Adult_fat_rump-Lamb_fat_rump	oar-miR-494	9.9353	19.8435	0.998031	2.11907e-08
Adult_fat_rump-Lamb_fat_rump	oar-miR-495	7.9271	30.1966	1.92952	4.67836e-30	**
Adult_fat_rump-Lamb_fat_rump	oar-miR-497	93.3282	155.189	0.733642	1.43343e-33
Adult_fat_rump-Lamb_fat_rump	oar-miR-499	14.5858	19.9513	0.451918	0.00517112
Adult_fat_rump-Lamb_fat_rump	oar-miR-500	1.2683	2.0491	0.692094	0.194889
Adult_fat_rump-Lamb_fat_rump	oar-miR-502a	0.4228	1.7255	2.02897	0.0062772	**
Adult_fat_rump-Lamb_fat_rump	oar-miR-503-5p	4.9676	37.2066	2.90494	1.0482e-58	**
Adult_fat_rump-Lamb_fat_rump	oar-miR-504	7.0815	3.451	-1.03704	0.000593702	**
Adult_fat_rump-Lamb_fat_rump	oar-miR-505	4.2278	2.3726	-0.833438	0.0277455
Adult_fat_rump-Lamb_fat_rump	oar-miR-532	98.0845	103.639	0.0794713	0.231322
Adult_fat_rump-Lamb_fat_rump	oar-miR-542-5p	0.3171	3.6667	3.53147	4.82053e-08	**
Adult_fat_rump-Lamb_fat_rump	oar-miR-543	3.6993	3.7746	0.0290715	0.932132
Adult_fat_rump-Lamb_fat_rump	oar-miR-574	4.5449	6.255	0.460761	0.112178
Adult_fat_rump-Lamb_fat_rump	oar-miR-6119-3p	1.374	1.1863	-0.211913	0.727863
Adult_fat_rump-Lamb_fat_rump	oar-miR-6119-5p	48.5138	24.2651	-0.999512	1.79608e-18
Adult_fat_rump-Lamb_fat_rump	oar-miR-6123	8.7726	3.7746	-1.21668	1.34989e-05	**
Adult_fat_rump-Lamb_fat_rump	oar-miR-628	3.2765	2.1569	-0.603196	0.145399
Adult_fat_rump-Lamb_fat_rump	oar-miR-652	3.3822	6.4707	0.93596	0.00252688
Adult_fat_rump-Lamb_fat_rump	oar-miR-6529	342.45	82.825	-2.04776	0	**
Adult_fat_rump-Lamb_fat_rump	oar-miR-655	0.8456	3.2354	1.9359	0.000231436	**
Adult_fat_rump-Lamb_fat_rump	oar-miR-660	65.3192	68.1581	0.061378	0.451995
Adult_fat_rump-Lamb_fat_rump	oar-miR-664	2.431	1.7255	-0.494535	0.296799
Adult_fat_rump-Lamb_fat_rump	oar-miR-665	0.5285	1.7255	1.70704	0.0148662	*
Adult_fat_rump-Lamb_fat_rump	oar-miR-7	17.4396	5.9315	-1.5559	1.18661e-13	**
Adult_fat_rump-Lamb_fat_rump	oar-miR-708	167.737	343.594	1.0345	7.06763e-128	**
Adult_fat_rump-Lamb_fat_rump	oar-miR-744	21.1389	18.8729	-0.163584	0.2739
Adult_fat_rump-Lamb_fat_rump	oar-miR-760-3p	17.7567	4.853	-1.87141	1.51095e-17	**
Adult_fat_rump-Lamb_fat_rump	oar-miR-874	0.5285	3.7746	2.83635	5.71016e-07	**
Adult_fat_rump-Lamb_fat_rump	oar-miR-877	9.0897	8.6276	-0.0752734	0.738545
Adult_fat_rump-Lamb_fat_rump	oar-miR-92a	820.295	437.743	-0.906058	1.89776e-242
Adult_fat_rump-Lamb_fat_rump	oar-miR-92b	43.0177	31.3829	-0.454952	3.60486e-05
Adult_fat_rump-Lamb_fat_rump	oar-miR-93	368.134	297.652	-0.306602	6.01402e-17
Adult_fat_rump-Lamb_fat_rump	oar-miR-9-3p	0.7399	1.0785	0.543624	0.454194
Adult_fat_rump-Lamb_fat_rump	oar-miR-95	1.2683	2.2647	0.836424	0.107935
Adult_fat_rump-Lamb_fat_rump	oar-miR-9-5p	2.1139	0.8628	-1.29281	0.0277123	*
Adult_fat_rump-Lamb_fat_rump	oar-miR-98	176.404	132.865	-0.408921	3.30412e-14
Adult_fat_rump-Lamb_fat_rump	oar-miR-99a-3p	16.594	23.8338	0.522347	0.000482334
Adult_fat_rump-Lamb_fat_rump	oar-miR-99a-5p	401.533	357.075	-0.169292	7.80109e-07
Adult_fat_rump-Lamb_fat_rump	oar-miR-99b	136.874	88.2173	-0.633719	2.3304e-23
