# Supplementary material for: Profile of miRNAs induced during sheep fat tail development and roles of four key miRNAs in proliferation and differentiation of sheep preadipocytes
Source: Front Vet Sci. 2024 Dec 3;11:1491160. doi: 10.3389/fvets.2024.1491160 (PMC11651086; doi:10.3389/fvets.2024.1491160)
Supplement: Supplementary Table S4 — Candidate target genes of top 20 DE miRNAs. [file Table_4.XLSX]

## Sheet: Sheet1
Table S4 Candidate target genes of top 20 DE miRNAs
Target gene	Representative transcript	Gene name	miRNA	Total context++ score	Aggregate PCT	miRanda MEF	miRanda score
VAMP3	ENST00000054666.6	vesicle-associated membrane protein 3	oar-miR-124a	-1.49	> 0.99	-26.17	147
CTDSP1	ENST00000273062.2	CTD (carboxy-terminal domain, RNA polymerase II, polypeptide A) small phosphatase 1	oar-miR-124a	-1.37	> 0.99	-27.48	166
SNAI2	ENST00000020945.1	snail family zinc finger 2	oar-miR-124a	-1.28	> 0.99	-27.4	161
B4GALT1	ENST00000379731.4	UDP-Gal:betaGlcNAc beta 1,4- galactosyltransferase, polypeptide 1	oar-miR-124a	-1.21	> 0.99	-44.38	313
LRRC58	ENST00000295628.3	leucine rich repeat containing 58	oar-miR-124a	-1.18	> 0.99	-29.82	174
SERP1	ENST00000239944.2	stress-associated endoplasmic reticulum protein 1	oar-miR-124a	-1.06	> 0.99	-48.96	302
MAGT1	ENST00000358075.6	magnesium transporter 1	oar-miR-124a	-1.05	> 0.99	-26.58	154
CD164	ENST00000368961.5	CD164 molecule, sialomucin	oar-miR-124a	-1.03	> 0.99	-57.19	320
GINM1	ENST00000367419.5	glycoprotein integral membrane 1	oar-miR-124a	-0.96	> 0.99	-25.16	164
ATL3	ENST00000398868.3	atlastin GTPase 3	oar-miR-124a	-0.95	> 0.99	-31.46	166
CHIC1	ENST00000373504.6	cysteine-rich hydrophobic domain 1	oar-miR-124a	-0.91	> 0.99	-25.72	152
KLHL24	ENST00000454652.2	kelch-like family member 24	oar-miR-124a	-0.86	> 0.99	-45.31	319
LRRC1	ENST00000370888.1	leucine rich repeat containing 1	oar-miR-124a	-0.84	> 0.99	-25.66	171
C1GALT1	ENST00000223122.3	core 1 synthase, glycoprotein-N-acetylgalactosamine 3-beta-galactosyltransferase, 1	oar-miR-124a	-0.83	> 0.99	-46.89	305
CEBPA	ENST00000498907.2	CCAAT/enhancer binding protein (C/EBP), alpha	oar-miR-124a	-0.81	> 0.99	-25.65	159
PTPN12	ENST00000248594.6	protein tyrosine phosphatase, non-receptor type 12	oar-miR-124a	-0.74	> 0.99	-30.48	158
PHF19	ENST00000373896.3	PHD finger protein 19	oar-miR-124a	-0.74	> 0.99	-25.64	160
PTBP2	ENST00000609116.1	polypyrimidine tract binding protein 2	oar-miR-124a	-0.73	> 0.99	-25.46	155
RNPEPL1	ENST00000270357.4	arginyl aminopeptidase (aminopeptidase B)-like 1	oar-miR-124a	-0.72	> 0.99	-28.45	172
PIK3C2A	ENST00000265970.7	phosphatidylinositol-4-phosphate 3-kinase, catalytic subunit type 2 alpha	oar-miR-124a	-0.72	> 0.99	-29.51	169
LAMC1	ENST00000258341.4	laminin, gamma 1 (formerly LAMB2)	oar-miR-124a	-0.72	> 0.99	-50.48	301
CPT1A	ENST00000265641.5	carnitine palmitoyltransferase 1A (liver)	oar-miR-124a	-0.71	> 0.99	-25.63	155
FLOT2	ENST00000394906.2	flotillin 2	oar-miR-124a	-0.69	> 0.99	-25.04	151
KIAA0247	ENST00000342745.4	KIAA0247	oar-miR-124a	-0.69	> 0.99	-27.28	159
GGA2	ENST00000309859.4	golgi-associated, gamma adaptin ear containing, ARF binding protein 2	oar-miR-124a	-0.69	> 0.99	-25.08	151
WIPF2	ENST00000323571.4	WAS/WASL interacting protein family, member 2	oar-miR-124a	-0.69	> 0.99	-42.3	303
TUB	ENST00000305253.4	tubby bipartite transcription factor	oar-miR-124a	-0.67	> 0.99	-27.19	158
QKI	ENST00000392127.2	QKI, KH domain containing, RNA binding	oar-miR-124a	-0.67	> 0.99	-42.43	305
ATP7A	ENST00000343533.5	ATPase, Cu++ transporting, alpha polypeptide	oar-miR-124a	-0.66	> 0.99	-27.76	162
EVI5	ENST00000370331.1	ecotropic viral integration site 5	oar-miR-124a	-0.65	> 0.99	-28.74	158
OSBPL8	ENST00000393249.2	oxysterol binding protein-like 8	oar-miR-124a	-0.64	> 0.99	-27.83	154
VPS37C	ENST00000301765.5	vacuolar protein sorting 37 homolog C (S. cerevisiae)	oar-miR-124a	-0.63	> 0.99	-30.05	158
NFATC1	ENST00000253506.5	nuclear factor of activated T-cells, cytoplasmic, calcineurin-dependent 1	oar-miR-124a	-0.63	> 0.99	-54.77	315
GXYLT1	ENST00000398675.3	glucoside xylosyltransferase 1	oar-miR-124a	-0.63	> 0.99	-67.01	464
TTL	ENST00000233336.6	tubulin tyrosine ligase	oar-miR-124a	-0.63	> 0.99	-26	148
EYA4	ENST00000367895.5	eyes absent homolog 4 (Drosophila)	oar-miR-124a	-0.62	> 0.99	-26.64	158
MITF	ENST00000328528.6	microphthalmia-associated transcription factor	oar-miR-124a	-0.61	> 0.99	-25.6	157
G3BP1	ENST00000394123.3	GTPase activating protein (SH3 domain) binding protein 1	oar-miR-124a	-0.61	> 0.99	-25.48	160
NAT8L	ENST00000331662.3	N-acetyltransferase 8-like (GCN5-related, putative)	oar-miR-124a	-0.59	> 0.99	-28.49	160
CBX2	ENST00000310942.4	chromobox homolog 2	oar-miR-124a	-0.58	> 0.99	-25.43	160
KIAA1671	ENST00000401395.1	KIAA1671	oar-miR-124a	-0.58	> 0.99	-46.45	310
RASSF5	ENST00000367117.3	Ras association (RalGDS/AF-6) domain family member 5	oar-miR-124a	-0.58	> 0.99	-25.33	159
PRKD1	ENST00000331968.5	protein kinase D1	oar-miR-124a	-0.58	> 0.99	-94.93	604
VAT1	ENST00000355653.3	vesicle amine transport 1	oar-miR-124a	-0.57	> 0.99	-48.38	324
CREBRF	ENST00000540014.1	CREB3 regulatory factor	oar-miR-124a	-0.57	> 0.99	-50.3	308
YY1	ENST00000262238.4	YY1 transcription factor	oar-miR-124a	-0.57	> 0.99	-83.25	462
FRMD4B	ENST00000398540.3	FERM domain containing 4B	oar-miR-124a	-0.56	> 0.99	-28.52	164
CBL	ENST00000264033.4	Cbl proto-oncogene, E3 ubiquitin protein ligase	oar-miR-124a	-0.55	> 0.99	-49.21	310
GALNT10	ENST00000297107.6	UDP-N-acetyl-alpha-D-galactosamine:polypeptide N-acetylgalactosaminyltransferase 10 (GalNAc-T10)	oar-miR-124a	-0.55	> 0.99	-28.41	165
SNTB2	ENST00000336278.4	syntrophin, beta 2 (dystrophin-associated protein A1, 59kDa, basic component 2)	oar-miR-124a	-0.54	> 0.99	-29.59	164
OSBP	ENST00000263847.1	oxysterol binding protein	oar-miR-124a	-0.54	> 0.99	-26.17	147
CTNND1	ENST00000524630.1	catenin (cadherin-associated protein), delta 1	oar-miR-124a	-0.53	> 0.99	-27.48	166
QSER1	ENST00000399302.2	glutamine and serine rich 1	oar-miR-124a	-0.53	> 0.99	-27.4	161
ELK3	ENST00000228741.3	ELK3, ETS-domain protein (SRF accessory protein 2)	oar-miR-124a	-0.52	> 0.99	-44.38	313
MIB1	ENST00000261537.6	mindbomb E3 ubiquitin protein ligase 1	oar-miR-124a	-0.52	> 0.99	-29.82	174
CC2D1B	ENST00000371586.2	coiled-coil and C2 domain containing 1B	oar-miR-124a	-0.52	> 0.99	-48.96	302
RAP2B	ENST00000323534.2	RAP2B, member of RAS oncogene family	oar-miR-124a	-0.51	> 0.99	-26.58	154
CTDSPL	ENST00000443503.2	CTD (carboxy-terminal domain, RNA polymerase II, polypeptide A) small phosphatase-like	oar-miR-124a	-0.5	> 0.99	-57.19	320
CPD	ENST00000225719.4	carboxypeptidase D	oar-miR-124a	-0.49	> 0.99	-25.16	164
ZFP36L2	ENST00000282388.3	ZFP36 ring finger protein-like 2	oar-miR-124a	-0.49	> 0.99	-31.46	166
TMEM104	ENST00000335464.5	transmembrane protein 104	oar-miR-124a	-0.48	> 0.99	-25.72	152
NFIX	ENST00000360105.4	nuclear factor I/X (CCAAT-binding transcription factor)	oar-miR-124a	-0.48	> 0.99	-45.31	319
ENAH	ENST00000366844.3	enabled homolog (Drosophila)	oar-miR-124a	-0.48	> 0.99	-25.66	171
EML6	ENST00000356458.6	echinoderm microtubule associated protein like 6	oar-miR-124a	-0.46	> 0.99	-46.89	305
SRGAP1	ENST00000355086.3	SLIT-ROBO Rho GTPase activating protein 1	oar-miR-124a	-0.46	> 0.99	-25.65	159
UNC119B	ENST00000344651.4	unc-119 homolog B (C. elegans)	oar-miR-124a	-0.45	> 0.99	-30.48	158
STRN	ENST00000263918.4	striatin, calmodulin binding protein	oar-miR-124a	-0.44	> 0.99	-25.64	160
SNX18	ENST00000343017.6	sorting nexin 18	oar-miR-124a	-0.43	> 0.99	-25.46	155
FAR1	ENST00000354817.3	fatty acyl CoA reductase 1	oar-miR-124a	-0.43	> 0.99	-28.45	172
SH3PXD2A	ENST00000369774.4	SH3 and PX domains 2A	oar-miR-124a	-0.42	> 0.99	-29.51	169
NEGR1	ENST00000357731.5	neuronal growth regulator 1	oar-miR-124a	-0.42	> 0.99	-50.48	301
SEMA6A	ENST00000343348.6	sema domain, transmembrane domain (TM), and cytoplasmic domain, (semaphorin) 6A	oar-miR-124a	-0.42	> 0.99	-25.63	155
TEAD1	ENST00000361905.4	TEA domain family member 1 (SV40 transcriptional enhancer factor)	oar-miR-124a	-0.41	> 0.99	-25.04	151
SLC39A9	ENST00000031146.4	solute carrier family 39, member 9	oar-miR-124a	-0.41	> 0.99	-27.28	159
OSBPL3	ENST00000313367.2	oxysterol binding protein-like 3	oar-miR-124a	-0.4	> 0.99	-25.08	151
RFX3	ENST00000382004.3	regulatory factor X, 3 (influences HLA class II expression)	oar-miR-124a	-0.4	> 0.99	-42.3	303
XPO4	ENST00000400602.2	exportin 4	oar-miR-124a	-0.38	> 0.99	-25.1	161
PLEKHM3	ENST00000427836.2	pleckstrin homology domain containing, family M, member 3	oar-miR-124a	-0.38	> 0.99	-27.19	158
ZBTB20	ENST00000462705.1	zinc finger and BTB domain containing 20	oar-miR-124a	-0.36	> 0.99	-42.43	305
NFIC	ENST00000346156.5	nuclear factor I/C (CCAAT-binding transcription factor)	oar-miR-124a	-0.35	> 0.99	-27.76	162
PLXNA3	ENST00000369682.3	plexin A3	oar-miR-124a	-0.34	> 0.99	-28.74	158
MYO10	ENST00000513610.1	myosin X	oar-miR-124a	-0.32	> 0.99	-27.83	154
SREK1	ENST00000334121.6	splicing regulatory glutamine/lysine-rich protein 1	oar-miR-124a	-0.31	> 0.99	-30.05	158
RALGPS2	ENST00000367635.3	Ral GEF with PH domain and SH3 binding motif 2	oar-miR-124a	-0.3	> 0.99	-82.19	473
RHOQ	ENST00000238738.4	ras homolog family member Q	oar-miR-124a	-0.29	> 0.99	-48.34	334
MYRIP	ENST00000302541.6	myosin VIIA and Rab interacting protein	oar-miR-124a	-0.25	> 0.99	-25.4	146
B4GALNT3	ENST00000266383.5	beta-1,4-N-acetyl-galactosaminyl transferase 3	oar-miR-124a	-0.24	> 0.99	-48.66	314
KLF13	ENST00000307145.3	Kruppel-like factor 13	oar-miR-124a	-0.23	> 0.99	-32.3	163
CXADR	ENST00000356275.6	coxsackie virus and adenovirus receptor	oar-miR-124a	-0.97	0.99	-26.21	161
ITGB1	ENST00000396033.2	integrin, beta 1 (fibronectin receptor, beta polypeptide, antigen CD29 includes MDF2, MSK12)	oar-miR-124a	-0.81	0.99	-32.21	155
SIX4	ENST00000216513.4	SIX homeobox 4	oar-miR-124a	-0.8	0.99	-29.22	163
PTBP3	ENST00000374257.1	polypyrimidine tract binding protein 3	oar-miR-124a	-0.75	0.99	-25.1	160
DDX3X	ENST00000399959.2	DEAD (Asp-Glu-Ala-Asp) box helicase 3, X-linked	oar-miR-124a	-0.66	0.99	-28.84	171
PITPNA	ENST00000313486.7	phosphatidylinositol transfer protein, alpha	oar-miR-124a	-0.66	0.99	-25.09	150
RYK	ENST00000296084.4	receptor-like tyrosine kinase	oar-miR-124a	-0.64	0.99	-25.23	154
RNF217	ENST00000521654.2	ring finger protein 217	oar-miR-124a	-0.63	0.99	-27.06	151
SERTAD2	ENST00000313349.3	SERTA domain containing 2	oar-miR-124a	-0.62	0.99	-25.28	150
MAP3K2	ENST00000409947.1	mitogen-activated protein kinase kinase kinase 2	oar-miR-124a	-0.61	0.99	-25.24	167
SLC16A1	ENST00000369626.3	solute carrier family 16 (monocarboxylate transporter), member 1	oar-miR-124a	-0.58	0.99	-29.45	155
EDEM1	ENST00000256497.4	ER degradation enhancer, mannosidase alpha-like 1	oar-miR-124a	-0.57	0.99	-25.39	146
SBNO2	ENST00000361757.3	strawberry notch homolog 2 (Drosophila)	oar-miR-124a	-0.57	0.99	-33.71	166
USP14	ENST00000261601.7	ubiquitin specific peptidase 14 (tRNA-guanine transglycosylase)	oar-miR-124a	-0.57	0.99	-49.7	308
CHSY1	ENST00000254190.3	chondroitin sulfate synthase 1	oar-miR-124a	-0.54	0.99	-26.7	167
KCNK10	ENST00000340700.5	potassium channel, subfamily K, member 10	oar-miR-124a	-0.53	0.99	-25.74	159
CTDSP2	ENST00000398073.2	CTD (carboxy-terminal domain, RNA polymerase II, polypeptide A) small phosphatase 2	oar-miR-124a	-0.52	0.99	-42.99	306
TSPAN15	ENST00000373290.2	tetraspanin 15	oar-miR-124a	-0.5	0.99	-25.63	146
PROX1	ENST00000366958.4	prospero homeobox 1	oar-miR-124a	-0.5	0.99	-79.48	476
SLC35F5	ENST00000245680.2	solute carrier family 35, member F5	oar-miR-124a	-0.47	0.99	-42.4	289
ATMIN	ENST00000299575.4	ATM interactor	oar-miR-124a	-0.45	0.99	-26.62	162
AMOTL1	ENST00000317837.9	angiomotin like 1	oar-miR-124a	-0.44	0.99	-53.95	316
ANTXR2	ENST00000403729.2	anthrax toxin receptor 2	oar-miR-124a	-0.42	0.99	-27.65	169
KIAA1958	ENST00000337530.6	KIAA1958	oar-miR-124a	-0.4	0.99	-25.65	144
EPT1	ENST00000260585.7	ethanolaminephosphotransferase 1 (CDP-ethanolamine-specific)	oar-miR-124a	-0.4	0.99	-25.21	147
BCL2L11	ENST00000393256.3	BCL2-like 11 (apoptosis facilitator)	oar-miR-124a	-0.39	0.99	-85.13	470
SAMD12	ENST00000409003.4	sterile alpha motif domain containing 12	oar-miR-124a	-0.38	0.99	-29.15	167
ZMAT3	ENST00000311417.2	zinc finger, matrin-type 3	oar-miR-124a	-0.38	0.99	-27.76	162
FSD1L	ENST00000374710.3	fibronectin type III and SPRY domain containing 1-like	oar-miR-124a	-0.37	0.99	-25.4	159
KIAA1024	ENST00000305428.3	KIAA1024	oar-miR-124a	-0.36	0.99	-25.38	159
BMPR1A	ENST00000372037.3	bone morphogenetic protein receptor, type IA	oar-miR-124a	-0.36	0.99	-25.11	146
SSH1	ENST00000360239.3	slingshot protein phosphatase 1	oar-miR-124a	-0.36	0.99	-28.84	171
RCOR1	ENST00000262241.6	REST corepressor 1	oar-miR-124a	-0.34	0.99	-44.04	310
CDC73	ENST00000367435.3	cell division cycle 73	oar-miR-124a	-0.34	0.99	-26.95	155
SEMA5A	ENST00000382496.5	sema domain, seven thrombospondin repeats (type 1 and type 1-like), transmembrane domain (TM) and short cytoplasmic domain, (semaphorin) 5A	oar-miR-124a	-0.33	0.99	-27.09	160
HDAC4	ENST00000345617.3	histone deacetylase 4	oar-miR-124a	-0.33	0.99	-25.7	173
NEURL1B	ENST00000369800.5	neuralized homolog 1B (Drosophila)	oar-miR-124a	-0.32	0.99	-25.23	155
PLCXD3	ENST00000377801.3	phosphatidylinositol-specific phospholipase C, X domain containing 3	oar-miR-124a	-0.31	0.99	-44.98	296
IFFO2	ENST00000455833.2	intermediate filament family orphan 2	oar-miR-124a	-0.31	0.99	-25.11	152
GRID1	ENST00000327946.7	glutamate receptor, ionotropic, delta 1	oar-miR-124a	-0.31	0.99	-27.87	155
NR3C2	ENST00000344721.4	nuclear receptor subfamily 3, group C, member 2	oar-miR-124a	-0.29	0.99	-29.01	156
ROCK1	ENST00000399799.2	Rho-associated, coiled-coil containing protein kinase 1	oar-miR-124a	-0.29	0.99	-46.78	302
SLC5A3	ENST00000608209.1	sodium/myo-inositol cotransporter	oar-miR-124a	-0.29	0.99	-25.1	158
PRKAA2	ENST00000371244.4	protein kinase, AMP-activated, alpha 2 catalytic subunit	oar-miR-124a	-0.28	0.99	-46.96	301
XYLT1	ENST00000261381.6	xylosyltransferase I	oar-miR-124a	-0.26	0.99	-27	165
CLMN	ENST00000298912.4	calmin (calponin-like, transmembrane)	oar-miR-124a	-0.26	0.99	-26.17	155
FAM53B	ENST00000337318.3	family with sequence similarity 53, member B	oar-miR-124a	-0.25	0.99	-25.65	153
CCDC50	ENST00000392455.3	coiled-coil domain containing 50	oar-miR-124a	-0.25	0.99	-49.74	313
HIPK1	ENST00000369558.1	homeodomain interacting protein kinase 1	oar-miR-124a	-0.24	0.99	-25.78	165
ZBTB16	ENST00000335953.4	zinc finger and BTB domain containing 16	oar-miR-124a	-0.24	0.99	-30.6	160
PEAK1	ENST00000312493.4	pseudopodium-enriched atypical kinase 1	oar-miR-124a	-0.21	0.99	-25.67	164
OAF	ENST00000328965.4	OAF homolog (Drosophila)	oar-miR-124a	-1.15	0.98	-51.88	321
SLC10A7	ENST00000264986.3	solute carrier family 10, member 7	oar-miR-124a	-1.01	0.98	-28.98	167
SERINC2	ENST00000373709.3	serine incorporator 2	oar-miR-124a	-0.9	0.98	-25.03	172
RFX4	ENST00000229387.5	regulatory factor X, 4 (influences HLA class II expression)	oar-miR-124a	-0.7	0.98	-53.48	315
STT3A	ENST00000392708.4	STT3A, subunit of the oligosaccharyltransferase complex (catalytic)	oar-miR-124a	-0.68	0.98	-27.64	153
GPT2	ENST00000340124.4	glutamic pyruvate transaminase (alanine aminotransferase) 2	oar-miR-124a	-0.68	0.98	-25.71	163
TMEM134	ENST00000393877.3	transmembrane protein 134	oar-miR-124a	-0.67	0.98	-26.46	165
RSRC2	ENST00000331738.7	arginine/serine-rich coiled-coil 2	oar-miR-124a	-0.66	0.98	-43.55	307
C5orf28	ENST00000500337.2	chromosome 5 open reading frame 28	oar-miR-124a	-0.66	0.98	-54.33	306
SNAP29	ENST00000215730.7	synaptosomal-associated protein, 29kDa	oar-miR-124a	-0.66	0.98	-29.72	159
SLC50A1	ENST00000368404.4	solute carrier family 50 (sugar efflux transporter), member 1	oar-miR-124a	-0.63	0.98	-32.35	159
RAD51L3-RFFL	ENST00000593039.1	Uncharacterized protein	oar-miR-124a	-0.61	0.98	-49.61	301
FAM177A1	ENST00000280987.4	family with sequence similarity 177, member A1	oar-miR-124a	-0.61	0.98	-25.05	149
LIMS1	ENST00000393310.1	LIM and senescent cell antigen-like domains 1	oar-miR-124a	-0.59	0.98	-27.32	147
FZD4	ENST00000531380.1	frizzled family receptor 4	oar-miR-124a	-0.58	0.98	-34.63	168
THAP2	ENST00000308086.2	THAP domain containing, apoptosis associated protein 2	oar-miR-124a	-0.58	0.98	-31.08	175
P4HA1	ENST00000307116.2	prolyl 4-hydroxylase, alpha polypeptide I	oar-miR-124a	-0.57	0.98	-28.14	169
CTD-2228K2.5	ENST00000342584.3	Uncharacterized protein	oar-miR-124a	-0.57	0.98	-28.3	156
LMAN2L	ENST00000264963.4	lectin, mannose-binding 2-like	oar-miR-124a	-0.56	0.98	-27.02	147
C10orf12	ENST00000286067.2	chromosome 10 open reading frame 12	oar-miR-124a	-0.55	0.98	-27.48	158
PCDH8	ENST00000377942.3	protocadherin 8	oar-miR-124a	-0.55	0.98	-25.99	155
RFFL	ENST00000315249.7	ring finger and FYVE-like domain containing E3 ubiquitin protein ligase	oar-miR-124a	-0.55	0.98	-30.97	180
CHP1	ENST00000334660.5	calcineurin-like EF-hand protein 1	oar-miR-124a	-0.54	0.98	-47.77	305
RAB3D	ENST00000222120.3	RAB3D, member RAS oncogene family	oar-miR-124a	-0.54	0.98	-47.97	318
PAPSS2	ENST00000361175.4	3'-phosphoadenosine 5'-phosphosulfate synthase 2	oar-miR-124a	-0.54	0.98	-26.93	155
MAPK14	ENST00000229795.3	mitogen-activated protein kinase 14	oar-miR-124a	-0.53	0.98	-29.26	154
ZKSCAN4	ENST00000377294.2	zinc finger with KRAB and SCAN domains 4	oar-miR-124a	-0.52	0.98	-27.68	162
DUSP3	ENST00000226004.3	dual specificity phosphatase 3	oar-miR-124a	-0.52	0.98	-30.75	154
FAM129B	ENST00000373314.3	family with sequence similarity 129, member B	oar-miR-124a	-0.51	0.98	-28.63	169
SP1	ENST00000426431.2	Sp1 transcription factor	oar-miR-124a	-0.51	0.98	-49.61	301
RBMS1	ENST00000348849.3	RNA binding motif, single stranded interacting protein 1	oar-miR-124a	-0.49	0.98	-51.49	314
ANXA11	ENST00000372231.3	annexin A11	oar-miR-124a	-0.49	0.98	-29.29	153
SERTAD4	ENST00000367012.3	SERTA domain containing 4	oar-miR-124a	-0.48	0.98	-29.1	165
SMARCAD1	ENST00000354268.4	SWI/SNF-related, matrix-associated actin-dependent regulator of chromatin, subfamily a, containing DEAD/H box 1	oar-miR-124a	-0.47	0.98	-27.25	167
RAB10	ENST00000264710.4	RAB10, member RAS oncogene family	oar-miR-124a	-0.47	0.98	-29.64	153
RWDD4	ENST00000326397.5	RWD domain containing 4	oar-miR-124a	-0.46	0.98	-58	326
TEX261	ENST00000272438.4	testis expressed 261	oar-miR-124a	-0.46	0.98	-25.88	154
RRAGD	ENST00000369415.4	Ras-related GTP binding D	oar-miR-124a	-0.46	0.98	-46.96	293
CCDC177	ENST00000599174.1	Homo sapiens coiled-coil domain containing 177 (CCDC177), mRNA.	oar-miR-124a	-0.45	0.98	-27.47	168
AP1M2	ENST00000590923.1	adaptor-related protein complex 1, mu 2 subunit	oar-miR-124a	-0.45	0.98	-31.07	157
C2orf88	ENST00000340623.4	chromosome 2 open reading frame 88	oar-miR-124a	-0.45	0.98	-57.19	320
NFIB	ENST00000397575.3	nuclear factor I/B	oar-miR-124a	-0.45	0.98	-25.16	164
ZCCHC24	ENST00000372336.3	zinc finger, CCHC domain containing 24	oar-miR-124a	-0.45	0.98	-31.46	166
EIF4EBP2	ENST00000373218.4	eukaryotic translation initiation factor 4E binding protein 2	oar-miR-124a	-0.45	0.98	-25.72	152
UBXN2A	ENST00000309033.4	UBX domain protein 2A	oar-miR-124a	-0.42	0.98	-45.31	319
ACAA2	ENST00000285093.10	acetyl-CoA acyltransferase 2	oar-miR-124a	-0.41	0.98	-25.66	171
GPAM	ENST00000348367.4	glycerol-3-phosphate acyltransferase, mitochondrial	oar-miR-124a	-0.41	0.98	-46.89	305
DENND6A	ENST00000311128.5	DENN/MADD domain containing 6A	oar-miR-124a	-0.41	0.98	-25.65	159
FAM199X	ENST00000493442.1	family with sequence similarity 199, X-linked	oar-miR-124a	-0.41	0.98	-30.48	158
SMARCC1	ENST00000254480.5	SWI/SNF related, matrix associated, actin dependent regulator of chromatin, subfamily c, member 1	oar-miR-124a	-0.41	0.98	-25.08	151
TOR1AIP2	ENST00000367612.3	torsin A interacting protein 2	oar-miR-124a	-0.41	0.98	-42.3	303
PPM1F	ENST00000263212.5	protein phosphatase, Mg2+/Mn2+ dependent, 1F	oar-miR-124a	-0.4	0.98	-25.1	161
MYH9	ENST00000216181.5	myosin, heavy chain 9, non-muscle	oar-miR-124a	-0.39	0.98	-27.19	158
DHCR24	ENST00000371269.3	24-dehydrocholesterol reductase	oar-miR-124a	-0.38	0.98	-42.43	305
NR3C1	ENST00000394464.2	nuclear receptor subfamily 3, group C, member 1 (glucocorticoid receptor)	oar-miR-124a	-0.38	0.98	-27.76	162
PHACTR2	ENST00000427704.2	phosphatase and actin regulator 2	oar-miR-124a	-0.38	0.98	-28.74	158
AHR	ENST00000242057.4	aryl hydrocarbon receptor	oar-miR-124a	-0.37	0.98	-27.83	154
C11orf84	ENST00000294244.4	chromosome 11 open reading frame 84	oar-miR-124a	-0.36	0.98	-30.05	158
RAVER1	ENST00000293677.6	ribonucleoprotein, PTB-binding 1	oar-miR-124a	-0.36	0.98	-82.19	473
PAPOLG	ENST00000238714.3	poly(A) polymerase gamma	oar-miR-124a	-0.36	0.98	-48.34	334
GPR26	ENST00000284674.1	G protein-coupled receptor 26	oar-miR-124a	-0.36	0.98	-25.4	146
SESTD1	ENST00000428443.3	SEC14 and spectrin domains 1	oar-miR-124a	-0.36	0.98	-48.66	314
SHANK2	ENST00000449833.2	SH3 and multiple ankyrin repeat domains 2	oar-miR-124a	-0.36	0.98	-32.3	163
SURF4	ENST00000545297.1	surfeit 4	oar-miR-124a	-0.35	0.98	-26.21	161
RPIA	ENST00000283646.4	ribose 5-phosphate isomerase A	oar-miR-124a	-0.34	0.98	-32.21	155
MBOAT2	ENST00000305997.3	membrane bound O-acyltransferase domain containing 2	oar-miR-124a	-0.33	0.98	-29.22	163
RNF216	ENST00000425013.2	ring finger protein 216	oar-miR-124a	-0.32	0.98	-25.1	160
YEATS2	ENST00000305135.5	YEATS domain containing 2	oar-miR-124a	-0.31	0.98	-28.84	171
ATF7IP	ENST00000261168.4	activating transcription factor 7 interacting protein	oar-miR-124a	-0.31	0.98	-25.09	150
KIAA1324L	ENST00000450689.2	KIAA1324-like	oar-miR-124a	-0.31	0.98	-25.23	154
TMEM184B	ENST00000361906.3	transmembrane protein 184B	oar-miR-124a	-0.29	0.98	-27.06	151
SPECC1L	ENST00000314328.9	sperm antigen with calponin homology and coiled-coil domains 1-like	oar-miR-124a	-0.29	0.98	-25.28	150
TFDP2	ENST00000499676.2	transcription factor Dp-2 (E2F dimerization partner 2)	oar-miR-124a	-0.29	0.98	-25.1	146
MYADM	ENST00000391770.4	myeloid-associated differentiation marker	oar-miR-124a	-0.28	0.98	-27.29	168
SH2B3	ENST00000341259.2	SH2B adaptor protein 3	oar-miR-124a	-0.28	0.98	-28.1	159
GLI3	ENST00000395925.3	GLI family zinc finger 3	oar-miR-124a	-0.28	0.98	-46.68	309
VPS37B	ENST00000267202.2	vacuolar protein sorting 37 homolog B (S. cerevisiae)	oar-miR-124a	-0.24	0.98	-25.5	154
NEK9	ENST00000238616.5	NIMA-related kinase 9	oar-miR-124a	-0.23	0.98	-27.94	170
KLHL28	ENST00000396128.4	kelch-like family member 28	oar-miR-124a	-0.23	0.98	-46.68	296
EEA1	ENST00000322349.8	early endosome antigen 1	oar-miR-124a	-0.21	0.98	-57.53	332
RAPGEF1	ENST00000372189.3	Rap guanine nucleotide exchange factor (GEF) 1	oar-miR-124a	-0.2	0.98	-25.16	156
CDYL2	ENST00000570137.2	chromodomain protein, Y-like 2	oar-miR-124a	-0.2	0.98	-50.6	325
PGRMC2	ENST00000296425.5	progesterone receptor membrane component 2	oar-miR-124a	-0.63	0.97	-27.92	160
PTPN9	ENST00000306726.2	protein tyrosine phosphatase, non-receptor type 9	oar-miR-124a	-0.6	0.97	-47.36	312
SLC31A2	ENST00000259392.3	solute carrier family 31 (copper transporter), member 2	oar-miR-124a	-0.59	0.97	-51.88	321
PPP1R13L	ENST00000360957.5	protein phosphatase 1, regulatory subunit 13 like	oar-miR-124a	-0.59	0.97	-28.98	167
SLC16A13	ENST00000308027.6	solute carrier family 16, member 13	oar-miR-124a	-0.57	0.97	-25.03	172
BLOC1S6	ENST00000220531.3	biogenesis of lysosomal organelles complex-1, subunit 6, pallidin	oar-miR-124a	-0.55	0.97	-53.48	315
LYSMD3	ENST00000509384.1	LysM, putative peptidoglycan-binding, domain containing 3	oar-miR-124a	-0.54	0.97	-27.64	153
TMEM109	ENST00000227525.3	transmembrane protein 109	oar-miR-124a	-0.52	0.97	-25.71	163
SRSF6	ENST00000244020.3	serine/arginine-rich splicing factor 6	oar-miR-124a	-0.47	0.97	-26.46	165
IMPAD1	ENST00000262644.4	inositol monophosphatase domain containing 1	oar-miR-124a	-0.47	0.97	-43.55	307
AGPS	ENST00000264167.4	alkylglycerone phosphate synthase	oar-miR-124a	-0.47	0.97	-54.33	306
C7orf55-LUC7L2	ENST00000354926.4	C7orf55-LUC7L2 readthrough	oar-miR-124a	-0.43	0.97	-29.72	159
LRRC57	ENST00000397130.3	leucine rich repeat containing 57	oar-miR-124a	-0.42	0.97	-32.35	159
GMCL1	ENST00000282570.3	germ cell-less, spermatogenesis associated 1	oar-miR-124a	-0.42	0.97	-49.61	301
LUC7L2	ENST00000541515.3	LUC7-like 2 (S. cerevisiae)	oar-miR-124a	-0.41	0.97	-25.05	149
ELOVL5	ENST00000370918.4	ELOVL fatty acid elongase 5	oar-miR-124a	-0.39	0.97	-27.32	147
KIF2A	ENST00000381103.2	kinesin heavy chain member 2A	oar-miR-124a	-0.38	0.97	-34.63	168
CLOCK	ENST00000309964.4	clock circadian regulator	oar-miR-124a	-0.35	0.97	-31.08	175
RHOU	ENST00000366691.3	ras homolog family member U	oar-miR-124a	-0.34	0.97	-28.14	169
MED12L	ENST00000474524.1	mediator complex subunit 12-like	oar-miR-124a	-0.33	0.97	-28.3	156
HDAC5	ENST00000225983.6	histone deacetylase 5	oar-miR-124a	-0.33	0.97	-27.02	147
PARP8	ENST00000503750.2	poly (ADP-ribose) polymerase family, member 8	oar-miR-124a	-0.29	0.97	-27.48	158
PEA15	ENST00000360472.4	phosphoprotein enriched in astrocytes 15	oar-miR-124a	-0.28	0.97	-25.99	155
TNRC6B	ENST00000335727.9	trinucleotide repeat containing 6B	oar-miR-124a	-0.28	0.97	-30.97	180
PLEC	ENST00000345136.3	plectin	oar-miR-124a	-0.27	0.97	-47.77	305
PMEPA1	ENST00000341744.3	prostate transmembrane protein, androgen induced 1	oar-miR-124a	-0.26	0.97	-47.97	318
OGFRL1	ENST00000370435.4	opioid growth factor receptor-like 1	oar-miR-124a	-0.24	0.97	-26.93	155
TET1	ENST00000373644.4	tet methylcytosine dioxygenase 1	oar-miR-124a	-0.23	0.97	-29.26	154
RASGEF1A	ENST00000374459.1	RasGEF domain family, member 1A	oar-miR-124a	-0.23	0.97	-27.68	162
AKT2	ENST00000392038.2	v-akt murine thymoma viral oncogene homolog 2	oar-miR-124a	-0.21	0.97	-30.75	154
DPY19L3	ENST00000586987.1	dpy-19-like 3 (C. elegans)	oar-miR-124a	-0.2	0.97	-28.63	169
TRIM45	ENST00000256649.4	tripartite motif containing 45	oar-miR-124a	-1.01	0.96	-49.61	301
PTBP1	ENST00000350092.4	polypyrimidine tract binding protein 1	oar-miR-124a	-0.76	0.96	-51.49	314
SLITRK6	ENST00000400286.2	SLIT and NTRK-like family, member 6	oar-miR-124a	-0.74	0.96	-29.29	153
SFT2D2	ENST00000271375.4	SFT2 domain containing 2	oar-miR-124a	-0.65	0.96	-29.1	165
EPHX4	ENST00000370383.4	epoxide hydrolase 4	oar-miR-124a	-0.65	0.96	-27.25	167
PI4K2B	ENST00000264864.6	phosphatidylinositol 4-kinase type 2 beta	oar-miR-124a	-0.62	0.96	-29.64	153
BMP6	ENST00000283147.6	bone morphogenetic protein 6	oar-miR-124a	-0.61	0.96	-58	326
MYCBP	ENST00000397572.2	MYC binding protein	oar-miR-124a	-0.6	0.96	-25.88	154
IL11	ENST00000264563.2	interleukin 11	oar-miR-124a	-0.56	0.96	-46.96	293
PARP16	ENST00000261888.6	poly (ADP-ribose) polymerase family, member 16	oar-miR-124a	-0.54	0.96	-27.47	168
ZKSCAN8	ENST00000330236.6	zinc finger with KRAB and SCAN domains 8	oar-miR-124a	-0.52	0.96	-31.07	157
MCUR1	ENST00000379170.4	mitochondrial calcium uniporter regulator 1	oar-miR-124a	-0.42	0.96	-57.19	320
SOS1	ENST00000426016.1	son of sevenless homolog 1 (Drosophila)	oar-miR-124a	-0.42	0.96	-25.16	164
PAQR8	ENST00000442253.2	progestin and adipoQ receptor family member VIII	oar-miR-124a	-0.4	0.96	-31.46	166
OGFOD3	ENST00000329197.5	2-oxoglutarate and iron-dependent oxygenase domain containing 3	oar-miR-124a	-0.4	0.96	-25.72	152
GCH1	ENST00000491895.2	GTP cyclohydrolase 1	oar-miR-124a	-0.4	0.96	-45.31	319
CASC3	ENST00000264645.7	cancer susceptibility candidate 3	oar-miR-124a	-0.38	0.96	-25.66	171
EGR2	ENST00000242480.3	early growth response 2	oar-miR-124a	-0.36	0.96	-46.89	305
LIMCH1	ENST00000313860.7	LIM and calponin homology domains 1	oar-miR-124a	-0.35	0.96	-25.65	159
BMF	ENST00000220446.4	Bcl2 modifying factor	oar-miR-124a	-0.32	0.96	-30.48	158
RANBP10	ENST00000317506.3	RAN binding protein 10	oar-miR-124a	-0.31	0.96	-25.64	160
KIAA1244	ENST00000251691.4	KIAA1244	oar-miR-124a	-0.3	0.96	-25.46	155
ESYT2	ENST00000251527.5	extended synaptotagmin-like protein 2	oar-miR-124a	-0.3	0.96	-28.45	172
GLCE	ENST00000559420.2	glucuronic acid epimerase	oar-miR-124a	-0.27	0.96	-29.51	169
STK35	ENST00000381482.3	serine/threonine kinase 35	oar-miR-124a	-0.25	0.96	-50.48	301
RXRA	ENST00000481739.1	retinoid X receptor, alpha	oar-miR-124a	-0.24	0.96	-25.63	155
PLD5	ENST00000536534.2	phospholipase D family, member 5	oar-miR-124a	-0.23	0.96	-25.04	151
INF2	ENST00000392634.4	inverted formin, FH2 and WH2 domain containing	oar-miR-124a	-0.22	0.96	-27.28	159
TRAPPC10	ENST00000291574.4	trafficking protein particle complex 10	oar-miR-124a	-0.2	0.96	-25.08	151
SPOPL	ENST00000280098.4	speckle-type POZ protein-like	oar-miR-124a	-0.89	0.95	-42.3	303
PDCD6	ENST00000505221.1	programmed cell death 6	oar-miR-124a	-0.87	0.95	-25.1	161
ASPA	ENST00000263080.2	aspartoacylase	oar-miR-124a	-0.61	0.95	-27.19	158
SLC30A7	ENST00000370112.4	solute carrier family 30 (zinc transporter), member 7	oar-miR-124a	-0.59	0.95	-42.43	305
ENPP4	ENST00000321037.4	ectonucleotide pyrophosphatase/phosphodiesterase 4 (putative)	oar-miR-124a	-0.58	0.95	-27.76	162
SLC26A2	ENST00000286298.4	solute carrier family 26 (anion exchanger), member 2	oar-miR-124a	-0.57	0.95	-28.74	158
SCAMP2	ENST00000268099.9	secretory carrier membrane protein 2	oar-miR-124a	-0.51	0.95	-27.83	154
TMEM87B	ENST00000283206.4	transmembrane protein 87B	oar-miR-124a	-0.49	0.95	-30.05	158
PHF17	ENST00000226319.6	PHD finger protein 17	oar-miR-124a	-0.47	0.95	-82.19	473
KIAA1161	ENST00000297625.7	KIAA1161	oar-miR-124a	-0.46	0.95	-48.34	334
LHX2	ENST00000373615.4	LIM homeobox 2	oar-miR-124a	-0.46	0.95	-25.4	146
MAN2A1	ENST00000261483.4	mannosidase, alpha, class 2A, member 1	oar-miR-124a	-0.46	0.95	-48.66	314
JAM2	ENST00000480456.1	junctional adhesion molecule 2	oar-miR-124a	-0.44	0.95	-32.3	163
LHX9	ENST00000367390.3	LIM homeobox 9	oar-miR-124a	-0.43	0.95	-26.21	161
CTNS	ENST00000046640.3	cystinosin, lysosomal cystine transporter	oar-miR-124a	-0.4	0.95	-32.21	155
MYRF	ENST00000278836.5	myelin regulatory factor	oar-miR-124a	-0.4	0.95	-29.22	163
SNX30	ENST00000374232.3	sorting nexin family member 30	oar-miR-124a	-0.38	0.95	-25.1	160
HIPK3	ENST00000303296.4	homeodomain interacting protein kinase 3	oar-miR-124a	-0.34	0.95	-28.84	171
SCN4B	ENST00000324727.4	sodium channel, voltage-gated, type IV, beta subunit	oar-miR-124a	-0.34	0.95	-25.09	150
ZNF608	ENST00000504926.1	zinc finger protein 608	oar-miR-124a	-0.33	0.95	-25.23	154
AIF1L	ENST00000372300.1	allograft inflammatory factor 1-like	oar-miR-124a	-0.33	0.95	-27.06	151
LRCH4	ENST00000310300.6	leucine-rich repeats and calponin homology (CH) domain containing 4	oar-miR-124a	-0.32	0.95	-25.28	150
BCL11B	ENST00000357195.3	B-cell CLL/lymphoma 11B (zinc finger protein)	oar-miR-124a	-0.31	0.95	-25.24	167
CGN	ENST00000271636.7	cingulin	oar-miR-124a	-0.27	0.95	-29.45	155
LRFN1	ENST00000248668.4	leucine rich repeat and fibronectin type III domain containing 1	oar-miR-124a	-0.26	0.95	-25.39	146
ALG9	ENST00000531154.1	ALG9, alpha-1,2-mannosyltransferase	oar-miR-124a	-0.25	0.95	-33.71	166
ECE1	ENST00000415912.2	endothelin converting enzyme 1	oar-miR-124a	-0.24	0.95	-49.7	308
NFATC2	ENST00000371564.3	nuclear factor of activated T-cells, cytoplasmic, calcineurin-dependent 2	oar-miR-124a	-0.23	0.95	-26.7	167
RALGDS	ENST00000372050.3	ral guanine nucleotide dissociation stimulator	oar-miR-124a	-0.23	0.95	-25.74	159
KCNQ3	ENST00000388996.4	potassium voltage-gated channel, KQT-like subfamily, member 3	oar-miR-124a	-0.2	0.95	-42.99	306
DNAJC1	ENST00000376980.3	DnaJ (Hsp40) homolog, subfamily C, member 1	oar-miR-124a	-0.8	0.94	-25.63	146
C2orf68	ENST00000306336.5	chromosome 2 open reading frame 68	oar-miR-124a	-0.76	0.94	-79.48	476
GNAI3	ENST00000369851.4	guanine nucleotide binding protein (G protein), alpha inhibiting activity polypeptide 3	oar-miR-124a	-0.64	0.94	-42.4	289
TMEM41A	ENST00000296254.3	transmembrane protein 41A	oar-miR-124a	-0.63	0.94	-26.62	162
PTTG1IP	ENST00000397887.3	pituitary tumor-transforming 1 interacting protein	oar-miR-124a	-0.62	0.94	-53.95	316
MDC1	ENST00000376406.3	mediator of DNA-damage checkpoint 1	oar-miR-124a	-0.61	0.94	-27.65	169
RBM24	ENST00000379052.5	RNA binding motif protein 24	oar-miR-124a	-0.56	0.94	-25.65	144
EPS8	ENST00000543523.1	epidermal growth factor receptor pathway substrate 8	oar-miR-124a	-0.54	0.94	-25.21	147
RARG	ENST00000425354.2	retinoic acid receptor, gamma	oar-miR-124a	-0.53	0.94	-85.13	470
VPS35	ENST00000299138.7	vacuolar protein sorting 35 homolog (S. cerevisiae)	oar-miR-124a	-0.53	0.94	-29.15	167
GATA6	ENST00000269216.3	GATA binding protein 6	oar-miR-124a	-0.52	0.94	-27.76	162
SVIP	ENST00000354193.4	small VCP/p97-interacting protein	oar-miR-124a	-0.52	0.94	-25.4	159
NAPEPLD	ENST00000417955.1	N-acyl phosphatidylethanolamine phospholipase D	oar-miR-124a	-0.48	0.94	-25.38	159
KCNK2	ENST00000444842.2	potassium channel, subfamily K, member 2	oar-miR-124a	-0.47	0.94	-25.11	146
SPPL2A	ENST00000261854.5	signal peptide peptidase like 2A	oar-miR-124a	-0.47	0.94	-28.84	171
SLC17A5	ENST00000355773.5	solute carrier family 17 (acidic sugar transporter), member 5	oar-miR-124a	-0.46	0.94	-44.04	310
RAB22A	ENST00000244040.3	RAB22A, member RAS oncogene family	oar-miR-124a	-0.46	0.94	-26.95	155
RBM33	ENST00000341148.3	RNA binding motif protein 33	oar-miR-124a	-0.45	0.94	-27.09	160
KANK1	ENST00000382303.1	KN motif and ankyrin repeat domains 1	oar-miR-124a	-0.45	0.94	-25.7	173
CRKL	ENST00000354336.3	v-crk avian sarcoma virus CT10 oncogene homolog-like	oar-miR-124a	-0.44	0.94	-25.23	155
AC012215.1	ENST00000437887.1	Uncharacterized protein	oar-miR-124a	-0.43	0.94	-44.98	296
ANKLE2	ENST00000539605.1	ankyrin repeat and LEM domain containing 2	oar-miR-124a	-0.43	0.94	-25.11	152
SOX8	ENST00000293894.3	SRY (sex determining region Y)-box 8	oar-miR-124a	-0.42	0.94	-27.87	155
CDH2	ENST00000269141.3	cadherin 2, type 1, N-cadherin (neuronal)	oar-miR-124a	-0.42	0.94	-29.01	156
PAM	ENST00000438793.3	peptidylglycine alpha-amidating monooxygenase	oar-miR-124a	-0.42	0.94	-46.78	302
PPP1R3B	ENST00000310455.3	protein phosphatase 1, regulatory subunit 3B	oar-miR-124a	-0.42	0.94	-25.1	158
CSPP1	ENST00000262210.5	centrosome and spindle pole associated protein 1	oar-miR-124a	-0.41	0.94	-46.96	301
USP45	ENST00000392738.2	ubiquitin specific peptidase 45	oar-miR-124a	-0.41	0.94	-27	165
NIPA1	ENST00000337435.4	non imprinted in Prader-Willi/Angelman syndrome 1	oar-miR-124a	-0.41	0.94	-26.17	155
TPD52L2	ENST00000346249.4	tumor protein D52-like 2	oar-miR-124a	-0.41	0.94	-25.65	153
AMMECR1	ENST00000262844.5	Alport syndrome, mental retardation, midface hypoplasia and elliptocytosis chromosomal region gene 1	oar-miR-124a	-0.4	0.94	-49.74	313
ABHD5	ENST00000458276.2	abhydrolase domain containing 5	oar-miR-124a	-0.39	0.94	-25.78	165
YME1L1	ENST00000326799.3	YME1-like 1 ATPase	oar-miR-124a	-0.39	0.94	-30.6	160
GJA9	ENST00000454994.2	gap junction protein, alpha 9, 59kDa	oar-miR-124a	-0.39	0.94	-25.67	164
GDAP1L1	ENST00000342560.5	ganglioside induced differentiation associated protein 1-like 1	oar-miR-124a	-0.39	0.94	-27.14	173
USP30	ENST00000257548.5	ubiquitin specific peptidase 30	oar-miR-124a	-0.39	0.94	-46.54	309
CHIC2	ENST00000263921.3	cysteine-rich hydrophobic domain 2	oar-miR-124a	-0.38	0.94	-32.5	169
SALL4	ENST00000217086.4	sal-like 4 (Drosophila)	oar-miR-124a	-0.38	0.94	-25.45	156
CDC42EP3	ENST00000295324.3	CDC42 effector protein (Rho GTPase binding) 3	oar-miR-124a	-0.37	0.94	-25.1	155
ANKRD27	ENST00000306065.4	ankyrin repeat domain 27 (VPS9 domain)	oar-miR-124a	-0.37	0.94	-30.9	162
FXR1	ENST00000357559.4	fragile X mental retardation, autosomal homolog 1	oar-miR-124a	-0.37	0.94	-92.84	614
ORC2	ENST00000234296.2	origin recognition complex, subunit 2	oar-miR-124a	-0.37	0.94	-27.13	157
NKAP	ENST00000371410.3	NFKB activating protein	oar-miR-124a	-0.37	0.94	-25.12	149
FCHSD2	ENST00000311172.7	FCH and double SH3 domains 2	oar-miR-124a	-0.37	0.94	-26.87	144
SDAD1	ENST00000356260.5	SDA1 domain containing 1	oar-miR-124a	-0.37	0.94	-48.29	314
VKORC1L1	ENST00000360768.3	vitamin K epoxide reductase complex, subunit 1-like 1	oar-miR-124a	-0.37	0.94	-26.63	165
OSBPL10	ENST00000396556.2	oxysterol binding protein-like 10	oar-miR-124a	-0.36	0.94	-28.33	160
RDH10	ENST00000240285.5	retinol dehydrogenase 10 (all-trans)	oar-miR-124a	-0.36	0.94	-25.37	160
BCL7A	ENST00000538010.1	B-cell CLL/lymphoma 7A	oar-miR-124a	-0.36	0.94	-25.08	161
USP1	ENST00000339950.4	ubiquitin specific peptidase 1	oar-miR-124a	-0.36	0.94	-26.03	150
GABRQ	ENST00000370306.2	gamma-aminobutyric acid (GABA) A receptor, theta	oar-miR-124a	-0.36	0.94	-52.53	302
CEP85L	ENST00000368491.3	centrosomal protein 85kDa-like	oar-miR-124a	-0.36	0.94	-27.87	155
C1orf233	ENST00000422725.1	chromosome 1 open reading frame 233	oar-miR-124a	-0.35	0.94	-48.07	322
GLIS2	ENST00000262366.3	GLIS family zinc finger 2	oar-miR-124a	-0.35	0.94	-47.3	307
VCAN	ENST00000265077.3	versican	oar-miR-124a	-0.35	0.94	-48.35	328
RNF144A	ENST00000320892.6	ring finger protein 144A	oar-miR-124a	-0.35	0.94	-30.22	171
FGFR1OP	ENST00000366847.4	FGFR1 oncogene partner	oar-miR-124a	-0.35	0.94	-26.7	177
SLC7A14	ENST00000231706.5	solute carrier family 7, member 14	oar-miR-124a	-0.34	0.94	-26.37	149
HIVEP3	ENST00000372583.1	human immunodeficiency virus type I enhancer binding protein 3	oar-miR-124a	-0.34	0.94	-27.21	164
RCAN1	ENST00000482533.1	regulator of calcineurin 1	oar-miR-124a	-0.33	0.94	-53.11	308
PTPRJ	ENST00000418331.2	protein tyrosine phosphatase, receptor type, J	oar-miR-124a	-0.33	0.94	-28.14	169
HADH	ENST00000403312.1	hydroxyacyl-CoA dehydrogenase	oar-miR-124a	-0.33	0.94	-46.39	308
MAP2K6	ENST00000590474.1	mitogen-activated protein kinase kinase 6	oar-miR-124a	-0.33	0.94	-25.74	156
ITGA7	ENST00000257880.7	integrin, alpha 7	oar-miR-124a	-0.32	0.94	-27.51	150
KAT7	ENST00000259021.4	K(lysine) acetyltransferase 7	oar-miR-124a	-0.32	0.94	-26.22	148
MLXIP	ENST00000319080.7	MLX interacting protein	oar-miR-124a	-0.32	0.94	-49.63	316
SHC4	ENST00000332408.4	SHC (Src homology 2 domain containing) family, member 4	oar-miR-124a	-0.32	0.94	-50.29	296
MGAT5	ENST00000409645.1	mannosyl (alpha-1,6-)-glycoprotein beta-1,6-N-acetyl-glucosaminyltransferase	oar-miR-124a	-0.32	0.94	-102.67	637
THBS2	ENST00000366787.3	thrombospondin 2	oar-miR-124a	-0.32	0.94	-32.27	167
ACVR2B	ENST00000352511.4	activin A receptor, type IIB	oar-miR-124a	-0.32	0.94	-31.63	163
MXD4	ENST00000337190.2	MAX dimerization protein 4	oar-miR-124a	-0.32	0.94	-26.45	152
SHC3	ENST00000375835.4	SHC (Src homology 2 domain containing) transforming protein 3	oar-miR-124a	-0.32	0.94	-25.4	163
IQGAP2	ENST00000274364.6	IQ motif containing GTPase activating protein 2	oar-miR-124a	-0.31	0.94	-54.97	346
GRIA2	ENST00000296526.7	glutamate receptor, ionotropic, AMPA 2	oar-miR-124a	-0.31	0.94	-48.66	332
GNAL	ENST00000334049.6	guanine nucleotide binding protein (G protein), alpha activating activity polypeptide, olfactory type	oar-miR-124a	-0.31	0.94	-49.53	295
FAM219B	ENST00000357635.5	family with sequence similarity 219, member B	oar-miR-124a	-0.31	0.94	-29.74	168
KIAA1468	ENST00000398130.2	KIAA1468	oar-miR-124a	-0.31	0.94	-29.61	152
AGPAT5	ENST00000285518.6	1-acylglycerol-3-phosphate O-acyltransferase 5	oar-miR-124a	-0.31	0.94	-73.17	461
SLITRK3	ENST00000475390.1	SLIT and NTRK-like family, member 3	oar-miR-124a	-0.3	0.94	-44.9	300
CDH4	ENST00000360469.5	cadherin 4, type 1, R-cadherin (retinal)	oar-miR-124a	-0.3	0.94	-48.5	304
KCNN3	ENST00000271915.4	potassium intermediate/small conductance calcium-activated channel, subfamily N, member 3	oar-miR-124a	-0.3	0.94	-26.85	154
SLC9A2	ENST00000233969.2	solute carrier family 9, subfamily A (NHE2, cation proton antiporter 2), member 2	oar-miR-124a	-0.3	0.94	-42.82	322
TMEM63C	ENST00000298351.4	transmembrane protein 63C	oar-miR-124a	-0.3	0.94	-26.27	168
CACUL1	ENST00000369151.3	CDK2-associated, cullin domain 1	oar-miR-124a	-0.3	0.94	-25.46	152
MYO1E	ENST00000288235.4	myosin IE	oar-miR-124a	-0.29	0.94	-73.83	438
SEMA6D	ENST00000355997.3	sema domain, transmembrane domain (TM), and cytoplasmic domain, (semaphorin) 6D	oar-miR-124a	-0.29	0.94	-27.46	151
PTPRD	ENST00000381196.4	protein tyrosine phosphatase, receptor type, D	oar-miR-124a	-0.29	0.94	-28.73	165
NRG2	ENST00000394770.1	neuregulin 2	oar-miR-124a	-0.29	0.94	-28.35	158
DYRK2	ENST00000344096.3	dual-specificity tyrosine-(Y)-phosphorylation regulated kinase 2	oar-miR-124a	-0.29	0.94	-25.16	156
AXIN1	ENST00000262320.3	axin 1	oar-miR-124a	-0.28	0.94	-27.95	155
NXN	ENST00000575801.1	nucleoredoxin	oar-miR-124a	-0.28	0.94	-81.55	476
ADAM19	ENST00000257527.4	ADAM metallopeptidase domain 19	oar-miR-124a	-0.28	0.94	-48.72	309
PRPF38B	ENST00000370025.4	pre-mRNA processing factor 38B	oar-miR-124a	-0.28	0.94	-27.84	157
UNC5D	ENST00000287272.2	unc-5 homolog D (C. elegans)	oar-miR-124a	-0.28	0.94	-47.51	315
JAG2	ENST00000331782.3	jagged 2	oar-miR-124a	-0.28	0.94	-28.48	146
AGO3	ENST00000373191.4	argonaute RISC catalytic component 3	oar-miR-124a	-0.28	0.94	-47.39	296
MOB1B	ENST00000309395.2	MOB kinase activator 1B	oar-miR-124a	-0.27	0.94	-26.95	155
KLF6	ENST00000542957.1	Kruppel-like factor 6	oar-miR-124a	-0.27	0.94	-43.01	306
SAMD4A	ENST00000392067.3	sterile alpha motif domain containing 4A	oar-miR-124a	-0.27	0.94	-49.97	302
SLC7A1	ENST00000380752.5	solute carrier family 7 (cationic amino acid transporter, y+ system), member 1	oar-miR-124a	-0.27	0.94	-28	156
TLN1	ENST00000314888.9	talin 1	oar-miR-124a	-0.26	0.94	-27.31	167
GZF1	ENST00000338121.5	GDNF-inducible zinc finger protein 1	oar-miR-124a	-0.26	0.94	-27.1	164
CNKSR3	ENST00000607772.1	CNKSR family member 3	oar-miR-124a	-0.26	0.94	-25.37	154
PURA	ENST00000331327.3	purine-rich element binding protein A	oar-miR-124a	-0.26	0.94	-51.7	308
RAB11FIP4	ENST00000325874.8	RAB11 family interacting protein 4 (class II)	oar-miR-124a	-0.26	0.94	-66.47	451
TRAM2	ENST00000182527.3	translocation associated membrane protein 2	oar-miR-124a	-0.25	0.94	-26.95	161
PRKG1	ENST00000373985.1	protein kinase, cGMP-dependent, type I	oar-miR-124a	-0.25	0.94	-27.25	161
SOCS5	ENST00000306503.5	suppressor of cytokine signaling 5	oar-miR-124a	-0.25	0.94	-27.55	158
SDK1	ENST00000404826.2	sidekick cell adhesion molecule 1	oar-miR-124a	-0.25	0.94	-26.43	157
FLRT3	ENST00000378053.3	fibronectin leucine rich transmembrane protein 3	oar-miR-124a	-0.25	0.94	-25.55	159
USP38	ENST00000307017.4	ubiquitin specific peptidase 38	oar-miR-124a	-0.24	0.94	-30.53	155
UBN2	ENST00000473989.3	ubinuclein 2	oar-miR-124a	-0.24	0.94	-27.14	148
BTBD7	ENST00000334746.5	BTB (POZ) domain containing 7	oar-miR-124a	-0.24	0.94	-58.39	312
CMTM4	ENST00000394106.2	CKLF-like MARVEL transmembrane domain containing 4	oar-miR-124a	-0.24	0.94	-27.48	158
NUP210	ENST00000254508.5	nucleoporin 210kDa	oar-miR-124a	-0.23	0.94	-28.17	165
UBE2O	ENST00000319380.7	ubiquitin-conjugating enzyme E2O	oar-miR-124a	-0.23	0.94	-52.58	307
KPNA4	ENST00000334256.4	karyopherin alpha 4 (importin alpha 3)	oar-miR-124a	-0.23	0.94	-30.69	155
ERN1	ENST00000433197.3	endoplasmic reticulum to nucleus signaling 1	oar-miR-124a	-0.22	0.94	-28.19	174
UPF3B	ENST00000276201.2	UPF3 regulator of nonsense transcripts homolog B (yeast)	oar-miR-124a	-0.22	0.94	-26.38	167
P4HA2	ENST00000401867.1	prolyl 4-hydroxylase, alpha polypeptide II	oar-miR-124a	-0.22	0.94	-32.39	171
ADCY9	ENST00000294016.3	adenylate cyclase 9	oar-miR-124a	-0.21	0.94	-27.54	162
DGKH	ENST00000261491.5	diacylglycerol kinase, eta	oar-miR-124a	-0.21	0.94	-26.94	147
MGA	ENST00000219905.7	MGA, MAX dimerization protein	oar-miR-124a	-0.21	0.94	-25.58	145
MAPK1	ENST00000215832.6	mitogen-activated protein kinase 1	oar-miR-124a	-0.21	0.94	-35.33	170
KCNMB4	ENST00000258111.4	potassium large conductance calcium-activated channel, subfamily M, beta member 4	oar-miR-124a	-0.58	0.93	-25.82	159
FOSL2	ENST00000379619.1	FOS-like antigen 2	oar-miR-124a	-0.56	0.93	-54.57	315
WASF2	ENST00000536657.1	WAS protein family, member 2	oar-miR-124a	-0.52	0.93	-44.22	303
RAB11FIP1	ENST00000287263.4	RAB11 family interacting protein 1 (class I)	oar-miR-124a	-0.49	0.93	-28.56	155
FPGS	ENST00000373245.1	folylpolyglutamate synthase	oar-miR-124a	-0.48	0.93	-57.19	320
EIF3B	ENST00000360876.4	eukaryotic translation initiation factor 3, subunit B	oar-miR-124a	-0.47	0.93	-25.14	152
SNTA1	ENST00000217381.2	syntrophin, alpha 1	oar-miR-124a	-0.46	0.93	-27.51	150
DAPK1	ENST00000469640.2	death-associated protein kinase 1	oar-miR-124a	-0.45	0.93	-26.26	167
KIF13B	ENST00000524189.1	kinesin family member 13B	oar-miR-124a	-0.42	0.93	-27.61	151
PIM3	ENST00000360612.4	pim-3 oncogene	oar-miR-124a	-0.42	0.93	-42.59	303
FAM133A	ENST00000538690.1	family with sequence similarity 133, member A	oar-miR-124a	-0.42	0.93	-52.83	322
TP53INP1	ENST00000448464.2	tumor protein p53 inducible nuclear protein 1	oar-miR-124a	-0.42	0.93	-34.99	168
GMFB	ENST00000554908.1	glia maturation factor, beta	oar-miR-124a	-0.42	0.93	-26.08	163
KIF3A	ENST00000378746.4	kinesin family member 3A	oar-miR-124a	-0.41	0.93	-25.81	156
CRTC3	ENST00000420329.2	CREB regulated transcription coactivator 3	oar-miR-124a	-0.4	0.93	-25.01	155
NAP1L5	ENST00000323061.5	nucleosome assembly protein 1-like 5	oar-miR-124a	-0.4	0.93	-48.72	309
TYSND1	ENST00000335494.5	trypsin domain containing 1	oar-miR-124a	-0.39	0.93	-43.68	300
LMF2	ENST00000380796.3	lipase maturation factor 2	oar-miR-124a	-0.39	0.93	-26.98	151
BCL9L	ENST00000334801.3	B-cell CLL/lymphoma 9-like	oar-miR-124a	-0.39	0.93	-26.01	166
RNF125	ENST00000217740.3	ring finger protein 125, E3 ubiquitin protein ligase	oar-miR-124a	-0.38	0.93	-51.46	308
HADHA	ENST00000380649.3	hydroxyacyl-CoA dehydrogenase/3-ketoacyl-CoA thiolase/enoyl-CoA hydratase (trifunctional protein), alpha subunit	oar-miR-124a	-0.38	0.93	-42.99	306
GPD2	ENST00000540309.1	glycerol-3-phosphate dehydrogenase 2 (mitochondrial)	oar-miR-124a	-0.38	0.93	-26.02	153
TADA2B	ENST00000310074.7	transcriptional adaptor 2B	oar-miR-124a	-0.38	0.93	-31.47	171
UCK2	ENST00000372212.4	uridine-cytidine kinase 2	oar-miR-124a	-0.37	0.93	-49.03	307
FZD5	ENST00000295417.3	frizzled family receptor 5	oar-miR-124a	-0.37	0.93	-25.88	166
CADM1	ENST00000452722.3	cell adhesion molecule 1	oar-miR-124a	-0.37	0.93	-51.5	316
ST3GAL1	ENST00000319914.5	ST3 beta-galactoside alpha-2,3-sialyltransferase 1	oar-miR-124a	-0.36	0.93	-26.03	148
SLC25A39	ENST00000225308.8	solute carrier family 25, member 39	oar-miR-124a	-0.36	0.93	-48.23	314
STEAP3	ENST00000409811.1	STEAP family member 3, metalloreductase	oar-miR-124a	-0.36	0.93	-32.81	171
FSTL1	ENST00000295633.3	follistatin-like 1	oar-miR-124a	-0.36	0.93	-44.74	306
SUGT1	ENST00000310528.8	SGT1, suppressor of G2 allele of SKP1 (S. cerevisiae)	oar-miR-124a	-0.36	0.93	-31.34	161
RYR3	ENST00000389232.4	ryanodine receptor 3	oar-miR-124a	-0.35	0.93	-76.8	472
TFRC	ENST00000540528.1	transferrin receptor	oar-miR-124a	-0.35	0.93	-25.54	155
RNF141	ENST00000265981.2	ring finger protein 141	oar-miR-124a	-0.35	0.93	-48.07	322
SGPL1	ENST00000373202.3	sphingosine-1-phosphate lyase 1	oar-miR-124a	-0.35	0.93	-27.75	162
DNAJB14	ENST00000442697.2	DnaJ (Hsp40) homolog, subfamily B, member 14	oar-miR-124a	-0.34	0.93	-26.89	165
AK2	ENST00000467905.1	adenylate kinase 2	oar-miR-124a	-0.34	0.93	-27.05	163
ETV3	ENST00000368192.4	ets variant 3	oar-miR-124a	-0.33	0.93	-42.55	305
AES	ENST00000221561.8	amino-terminal enhancer of split	oar-miR-124a	-0.33	0.93	-25.06	152
WIPF1	ENST00000392547.2	WAS/WASL interacting protein family, member 1	oar-miR-124a	-0.33	0.93	-25.41	148
KIRREL	ENST00000368172.1	kin of IRRE like (Drosophila)	oar-miR-124a	-0.32	0.93	-65.91	451
C10orf137	ENST00000337623.3	chromosome 10 open reading frame 137	oar-miR-124a	-0.32	0.93	-61.07	321
RPH3AL	ENST00000331302.7	rabphilin 3A-like (without C2 domains)	oar-miR-124a	-0.32	0.93	-25.68	147
ZBTB7B	ENST00000368426.3	zinc finger and BTB domain containing 7B	oar-miR-124a	-0.32	0.93	-88.51	611
MTMR10	ENST00000435680.1	myotubularin related protein 10	oar-miR-124a	-0.31	0.93	-27.95	172
TBC1D20	ENST00000354200.4	TBC1 domain family, member 20	oar-miR-124a	-0.31	0.93	-26.72	146
LRRFIP2	ENST00000421307.1	leucine rich repeat (in FLII) interacting protein 2	oar-miR-124a	-0.31	0.93	-29.76	164
NARG2	ENST00000261520.4	NMDA receptor regulated 2	oar-miR-124a	-0.3	0.93	-36.31	180
MYO5B	ENST00000285039.7	myosin VB	oar-miR-124a	-0.29	0.93	-26.53	144
KIAA2013	ENST00000376572.3	KIAA2013	oar-miR-124a	-0.28	0.93	-46.62	317
MYH11	ENST00000452625.2	myosin, heavy chain 11, smooth muscle	oar-miR-124a	-0.28	0.93	-28.3	164
TSKU	ENST00000333090.4	tsukushi, small leucine rich proteoglycan	oar-miR-124a	-0.28	0.93	-29.64	153
SH3KBP1	ENST00000397821.3	SH3-domain kinase binding protein 1	oar-miR-124a	-0.28	0.93	-25.22	166
KIF26A	ENST00000315264.7	kinesin family member 26A	oar-miR-124a	-0.27	0.93	-25.01	162
RFX1	ENST00000254325.4	regulatory factor X, 1 (influences HLA class II expression)	oar-miR-124a	-0.27	0.93	-42.48	302
IRF1	ENST00000245414.4	interferon regulatory factor 1	oar-miR-124a	-0.27	0.93	-29.76	164
B3GALTL	ENST00000343307.4	beta 1,3-galactosyltransferase-like	oar-miR-124a	-0.27	0.93	-29.61	152
LMAN1	ENST00000251047.5	lectin, mannose-binding, 1	oar-miR-124a	-0.26	0.93	-26.98	157
MGAT4A	ENST00000264968.3	mannosyl (alpha-1,3-)-glycoprotein beta-1,4-N-acetylglucosaminyltransferase, isozyme A	oar-miR-124a	-0.26	0.93	-27.09	157
TP53INP2	ENST00000374810.3	tumor protein p53 inducible nuclear protein 2	oar-miR-124a	-0.25	0.93	-28.06	168
DPY19L4	ENST00000414645.2	dpy-19-like 4 (C. elegans)	oar-miR-124a	-0.25	0.93	-25.93	171
PGM2L1	ENST00000298198.4	phosphoglucomutase 2-like 1	oar-miR-124a	-0.24	0.93	-26.23	155
E2F3	ENST00000346618.3	E2F transcription factor 3	oar-miR-124a	-0.24	0.93	-47.71	308
MAML1	ENST00000292599.3	mastermind-like 1 (Drosophila)	oar-miR-124a	-0.24	0.93	-28.91	157
TMEM110	ENST00000355083.5	transmembrane protein 110	oar-miR-124a	-0.24	0.93	-26.94	168
BTG2	ENST00000290551.4	BTG family, member 2	oar-miR-124a	-0.23	0.93	-29.5	178
RASD2	ENST00000216127.4	RASD family, member 2	oar-miR-124a	-0.22	0.93	-49.43	318
ANO5	ENST00000324559.8	anoctamin 5	oar-miR-124a	-0.22	0.93	-25.43	148
RALBP1	ENST00000383432.3	ralA binding protein 1	oar-miR-124a	-0.22	0.93	-26.59	148
ZNF189	ENST00000374861.3	zinc finger protein 189	oar-miR-124a	-0.22	0.93	-25.08	161
GRSF1	ENST00000254799.6	G-rich RNA sequence binding factor 1	oar-miR-124a	-0.22	0.93	-49.31	311
CTC1	ENST00000315684.8	CTS telomere maintenance complex component 1	oar-miR-124a	-0.22	0.93	-26.41	149
SMAD5	ENST00000545279.1	SMAD family member 5	oar-miR-124a	-0.75	0.92	-28.03	150
LPP	ENST00000312675.4	LIM domain containing preferred translocation partner in lipoma	oar-miR-124a	-0.7	0.92	-25.49	161
RBMS2	ENST00000262031.5	RNA binding motif, single stranded interacting protein 2	oar-miR-124a	-0.64	0.92	-27.44	162
APH1B	ENST00000261879.5	APH1B gamma secretase subunit	oar-miR-124a	-0.59	0.92	-48.35	328
SLC31A1	ENST00000374212.4	solute carrier family 31 (copper transporter), member 1	oar-miR-124a	-0.57	0.92	-25.22	160
NME4	ENST00000219479.2	NME/NM23 nucleoside diphosphate kinase 4	oar-miR-124a	-0.48	0.92	-27.17	146
DMRTA1	ENST00000325870.2	DMRT-like family A1	oar-miR-124a	-0.47	0.92	-28.94	165
PEX19	ENST00000368072.5	peroxisomal biogenesis factor 19	oar-miR-124a	-0.47	0.92	-32.81	171
ASCC2	ENST00000307790.3	activating signal cointegrator 1 complex subunit 2	oar-miR-124a	-0.46	0.92	-67.63	455
ZNF449	ENST00000339249.4	zinc finger protein 449	oar-miR-124a	-0.46	0.92	-26.46	152
TMCO3	ENST00000434316.2	transmembrane and coiled-coil domains 3	oar-miR-124a	-0.45	0.92	-27.08	165
PGF	ENST00000555567.1	placental growth factor	oar-miR-124a	-0.44	0.92	-28.32	168
SHC1	ENST00000368445.5	SHC (Src homology 2 domain containing) transforming protein 1	oar-miR-124a	-0.43	0.92	-26.73	161
NRAS	ENST00000369535.4	neuroblastoma RAS viral (v-ras) oncogene homolog	oar-miR-124a	-0.43	0.92	-50.87	303
DDX6	ENST00000264018.4	DEAD (Asp-Glu-Ala-Asp) box helicase 6	oar-miR-124a	-0.41	0.92	-43.42	297
FLOT1	ENST00000376389.3	flotillin 1	oar-miR-124a	-0.41	0.92	-26.79	164
AKT1S1	ENST00000391833.1	AKT1 substrate 1 (proline-rich)	oar-miR-124a	-0.4	0.92	-26.39	156
LCLAT1	ENST00000309052.4	lysocardiolipin acyltransferase 1	oar-miR-124a	-0.38	0.92	-29.01	157
CNOT11	ENST00000289382.3	CCR4-NOT transcription complex, subunit 11	oar-miR-124a	-0.37	0.92	-55.08	318
NAP1L1	ENST00000261182.8	nucleosome assembly protein 1-like 1	oar-miR-124a	-0.36	0.92	-26.75	169
LIMD2	ENST00000259006.3	LIM domain containing 2	oar-miR-124a	-0.36	0.92	-26.12	156
PPP1R3D	ENST00000370996.3	protein phosphatase 1, regulatory subunit 3D	oar-miR-124a	-0.36	0.92	-25.08	153
PRDM13	ENST00000369215.4	PR domain containing 13	oar-miR-124a	-0.35	0.92	-25.23	155
ZKSCAN3	ENST00000377255.3	zinc finger with KRAB and SCAN domains 3	oar-miR-124a	-0.35	0.92	-120.88	751
SPTLC1	ENST00000262554.2	serine palmitoyltransferase, long chain base subunit 1	oar-miR-124a	-0.35	0.92	-27.7	165
MEF2A	ENST00000354410.5	myocyte enhancer factor 2A	oar-miR-124a	-0.34	0.92	-29.33	157
CCNY	ENST00000374706.1	cyclin Y	oar-miR-124a	-0.34	0.92	-35.33	170
FBXO42	ENST00000375592.3	F-box protein 42	oar-miR-124a	-0.34	0.92	-27.35	166
HS2ST1	ENST00000370550.5	heparan sulfate 2-O-sulfotransferase 1	oar-miR-124a	-0.34	0.92	-27.58	165
SGMS2	ENST00000394684.4	sphingomyelin synthase 2	oar-miR-124a	-0.34	0.92	-72.97	462
EMC3	ENST00000245046.2	ER membrane protein complex subunit 3	oar-miR-124a	-0.34	0.92	-65.92	447
PLXNB2	ENST00000449103.1	plexin B2	oar-miR-124a	-0.33	0.92	-49.69	307
CAPN1	ENST00000533820.1	calpain 1, (mu/I) large subunit	oar-miR-124a	-0.33	0.92	-26.92	165
LDLRAP1	ENST00000374338.4	low density lipoprotein receptor adaptor protein 1	oar-miR-124a	-0.32	0.92	-31.51	162
LEMD3	ENST00000308330.2	LEM domain containing 3	oar-miR-124a	-0.32	0.92	-28.1	155
MPP6	ENST00000222644.5	membrane protein, palmitoylated 6 (MAGUK p55 subfamily member 6)	oar-miR-124a	-0.32	0.92	-58.28	315
JAG1	ENST00000254958.5	jagged 1	oar-miR-124a	-0.31	0.92	-29.39	159
LNX2	ENST00000316334.3	ligand of numb-protein X 2	oar-miR-124a	-0.31	0.92	-55.42	319
GFPT2	ENST00000253778.8	glutamine-fructose-6-phosphate transaminase 2	oar-miR-124a	-0.31	0.92	-45.78	320
WIPI2	ENST00000288828.4	WD repeat domain, phosphoinositide interacting 2	oar-miR-124a	-0.31	0.92	-52.34	308
SH3BP5L	ENST00000366472.5	SH3-binding domain protein 5-like	oar-miR-124a	-0.3	0.92	-42.75	313
ITPR3	ENST00000374316.5	inositol 1,4,5-trisphosphate receptor, type 3	oar-miR-124a	-0.3	0.92	-28.9	146
REEP2	ENST00000254901.5	receptor accessory protein 2	oar-miR-124a	-0.29	0.92	-42.78	310
FAM81A	ENST00000288228.5	family with sequence similarity 81, member A	oar-miR-124a	-0.29	0.92	-50.39	322
ZDHHC2	ENST00000262096.8	zinc finger, DHHC-type containing 2	oar-miR-124a	-0.29	0.92	-45.15	296
FAM134B	ENST00000399793.2	family with sequence similarity 134, member B	oar-miR-124a	-0.29	0.92	-49.3	306
AGBL4	ENST00000371839.1	ATP/GTP binding protein-like 4	oar-miR-124a	-0.28	0.92	-27.68	162
VPS4B	ENST00000238497.5	vacuolar protein sorting 4 homolog B (S. cerevisiae)	oar-miR-124a	-0.28	0.92	-43.04	306
IPO8	ENST00000256079.4	importin 8	oar-miR-124a	-0.28	0.92	-45.39	294
SLC12A9	ENST00000354161.3	solute carrier family 12, member 9	oar-miR-124a	-0.28	0.92	-26.42	158
ITFG3	ENST00000399932.3	integrin alpha FG-GAP repeat containing 3	oar-miR-124a	-0.28	0.92	-28.75	169
BAZ2B	ENST00000392782.1	bromodomain adjacent to zinc finger domain, 2B	oar-miR-124a	-0.28	0.92	-33.82	164
SESN3	ENST00000536441.1	sestrin 3	oar-miR-124a	-0.28	0.92	-47.3	324
UBN1	ENST00000262376.6	ubinuclein 1	oar-miR-124a	-0.27	0.92	-27.68	157
RASSF3	ENST00000542104.1	Ras association (RalGDS/AF-6) domain family member 3	oar-miR-124a	-0.27	0.92	-27.84	157
LEMD2	ENST00000293760.5	LEM domain containing 2	oar-miR-124a	-0.26	0.92	-26.45	154
DCUN1D5	ENST00000260247.5	DCN1, defective in cullin neddylation 1, domain containing 5	oar-miR-124a	-0.25	0.92	-49.54	310
ATXN1L	ENST00000427980.2	ataxin 1-like	oar-miR-124a	-0.24	0.92	-27.18	148
STARD7	ENST00000337288.5	StAR-related lipid transfer (START) domain containing 7	oar-miR-124a	-0.24	0.92	-26.52	148
RPS6KA1	ENST00000374168.2	ribosomal protein S6 kinase, 90kDa, polypeptide 1	oar-miR-124a	-0.22	0.92	-54.5	306
ACTN4	ENST00000252699.2	actinin, alpha 4	oar-miR-124a	-0.2	0.92	-30.93	168
ZNF652	ENST00000362063.2	zinc finger protein 652	oar-miR-124a	-0.2	0.92	-26.47	152
RHOG	ENST00000351018.4	ras homolog family member G	oar-miR-124a	-1.44	0.91	-25.63	172
TMED1	ENST00000214869.2	transmembrane emp24 protein transport domain containing 1	oar-miR-124a	-0.58	0.91	-26.46	165
TOR3A	ENST00000367627.3	torsin family 3, member A	oar-miR-124a	-0.52	0.91	-28.16	153
UBE4A	ENST00000252108.3	ubiquitination factor E4A	oar-miR-124a	-0.45	0.91	-26.82	167
ACADVL	ENST00000356839.5	acyl-CoA dehydrogenase, very long chain	oar-miR-124a	-0.44	0.91	-54.27	325
LITAF	ENST00000413364.2	lipopolysaccharide-induced TNF factor	oar-miR-124a	-0.41	0.91	-48.8	316
SUMF1	ENST00000272902.5	sulfatase modifying factor 1	oar-miR-124a	-0.4	0.91	-27.46	159
RAB11FIP5	ENST00000258098.6	RAB11 family interacting protein 5 (class I)	oar-miR-124a	-0.4	0.91	-26.02	159
ZBTB6	ENST00000373659.3	zinc finger and BTB domain containing 6	oar-miR-124a	-0.4	0.91	-71.35	451
SLC15A4	ENST00000266771.5	solute carrier family 15 (oligopeptide transporter), member 4	oar-miR-124a	-0.39	0.91	-28.11	162
SLC29A1	ENST00000393844.1	solute carrier family 29 (equilibrative nucleoside transporter), member 1	oar-miR-124a	-0.39	0.91	-33.41	169
CCND2	ENST00000261254.3	cyclin D2	oar-miR-124a	-0.39	0.91	-25.24	167
FSBP	ENST00000481490.2	fibrinogen silencer binding protein	oar-miR-124a	-0.39	0.91	-29.03	165
BARX2	ENST00000281437.4	BARX homeobox 2	oar-miR-124a	-0.38	0.91	-30.73	175
KCNA6	ENST00000433855.1	potassium voltage-gated channel, shaker-related subfamily, member 6	oar-miR-124a	-0.38	0.91	-27.15	150
MYH10	ENST00000360416.3	myosin, heavy chain 10, non-muscle	oar-miR-124a	-0.37	0.91	-25.63	159
TRIB3	ENST00000217233.3	tribbles pseudokinase 3	oar-miR-124a	-0.36	0.91	-47.07	293
TTC26	ENST00000430935.1	tetratricopeptide repeat domain 26	oar-miR-124a	-0.36	0.91	-25.58	155
BMPR1B	ENST00000515059.1	bone morphogenetic protein receptor, type IB	oar-miR-124a	-0.36	0.91	-107.32	615
GSN	ENST00000373823.3	gelsolin	oar-miR-124a	-0.35	0.91	-28.55	158
NKRF	ENST00000371527.1	NFKB repressing factor	oar-miR-124a	-0.35	0.91	-43.65	298
AKT3	ENST00000366539.1	v-akt murine thymoma viral oncogene homolog 3	oar-miR-124a	-0.35	0.91	-56.98	320
FAM133B	ENST00000438306.1	family with sequence similarity 133, member B	oar-miR-124a	-0.33	0.91	-80.93	459
PIP4K2C	ENST00000354947.5	phosphatidylinositol-5-phosphate 4-kinase, type II, gamma	oar-miR-124a	-0.33	0.91	-32.61	151
PTPN11	ENST00000351677.2	protein tyrosine phosphatase, non-receptor type 11	oar-miR-124a	-0.32	0.91	-25.39	150
PTDSS1	ENST00000517309.1	phosphatidylserine synthase 1	oar-miR-124a	-0.32	0.91	-25.98	157
PCYOX1	ENST00000264441.5	prenylcysteine oxidase 1	oar-miR-124a	-0.32	0.91	-45.8	299
FRS2	ENST00000550389.1	fibroblast growth factor receptor substrate 2	oar-miR-124a	-0.31	0.91	-53.38	293
ARL10	ENST00000310389.5	ADP-ribosylation factor-like 10	oar-miR-124a	-0.29	0.91	-50.72	298
ZNF275	ENST00000370251.3	zinc finger protein 275	oar-miR-124a	-0.29	0.91	-28.81	159
NCOA4	ENST00000452682.1	nuclear receptor coactivator 4	oar-miR-124a	-0.28	0.91	-27.7	165
CRAT	ENST00000318080.2	carnitine O-acetyltransferase	oar-miR-124a	-0.28	0.91	-43.68	306
KIAA0947	ENST00000296564.7	KIAA0947	oar-miR-124a	-0.28	0.91	-72.42	350
SPTY2D1	ENST00000336349.5	SPT2, Suppressor of Ty, domain containing 1 (S. cerevisiae)	oar-miR-124a	-0.28	0.91	-25.09	150
GID8	ENST00000266069.3	GID complex subunit 8	oar-miR-124a	-0.27	0.91	-47.41	319
FAM171B	ENST00000304698.5	family with sequence similarity 171, member B	oar-miR-124a	-0.26	0.91	-46.65	313
UHMK1	ENST00000538489.1	U2AF homology motif (UHM) kinase 1	oar-miR-124a	-0.26	0.91	-25.93	171
NEBL	ENST00000377122.4	nebulette	oar-miR-124a	-0.25	0.91	-26.19	164
ST5	ENST00000526757.1	suppression of tumorigenicity 5	oar-miR-124a	-0.24	0.91	-46.25	311
NCAM2	ENST00000400546.1	neural cell adhesion molecule 2	oar-miR-124a	-0.24	0.91	-28.73	161
SLC35G1	ENST00000371408.3	solute carrier family 35, member G1	oar-miR-124a	-0.59	0.9	-26.4	163
POLR3G	ENST00000504930.1	polymerase (RNA) III (DNA directed) polypeptide G (32kD)	oar-miR-124a	-0.58	0.9	-29.86	160
RAD17	ENST00000361732.2	RAD17 homolog (S. pombe)	oar-miR-124a	-0.53	0.9	-26.28	158
MDK	ENST00000359803.3	midkine (neurite growth-promoting factor 2)	oar-miR-124a	-0.52	0.9	-26.3	157
STOM	ENST00000286713.2	stomatin	oar-miR-124a	-0.48	0.9	-63.85	443
ENY2	ENST00000520147.1	enhancer of yellow 2 homolog (Drosophila)	oar-miR-124a	-0.48	0.9	-32.45	163
OVOL2	ENST00000278780.6	ovo-like 2 (Drosophila)	oar-miR-124a	-0.46	0.9	-70.56	465
ARL5B	ENST00000377275.3	ADP-ribosylation factor-like 5B	oar-miR-124a	-0.46	0.9	-26.25	165
GSTK1	ENST00000358406.5	glutathione S-transferase kappa 1	oar-miR-124a	-0.45	0.9	-27.47	150
ZXDC	ENST00000389709.3	ZXD family zinc finger C	oar-miR-124a	-0.45	0.9	-30	171
SLC25A37	ENST00000519973.1	solute carrier family 25 (mitochondrial iron transporter), member 37	oar-miR-124a	-0.45	0.9	-29.74	164
SP3	ENST00000310015.6	Sp3 transcription factor	oar-miR-124a	-0.44	0.9	-25.94	156
RRAS	ENST00000246792.3	related RAS viral (r-ras) oncogene homolog	oar-miR-124a	-0.42	0.9	-29.15	155
F11R	ENST00000368026.6	F11 receptor	oar-miR-124a	-0.41	0.9	-28.67	160
IMPACT	ENST00000284202.4	impact RWD domain protein	oar-miR-124a	-0.4	0.9	-33.22	167
SNX2	ENST00000379516.2	sorting nexin 2	oar-miR-124a	-0.4	0.9	-48.85	294
EYA2	ENST00000327619.5	eyes absent homolog 2 (Drosophila)	oar-miR-124a	-0.39	0.9	-26.35	152
POGLUT1	ENST00000295588.4	protein O-glucosyltransferase 1	oar-miR-124a	-0.37	0.9	-42.3	303
NUDCD2	ENST00000302764.4	NudC domain containing 2	oar-miR-124a	-0.35	0.9	-31.17	159
GALNT9	ENST00000397325.2	UDP-N-acetyl-alpha-D-galactosamine:polypeptide N-acetylgalactosaminyltransferase 9 (GalNAc-T9)	oar-miR-124a	-0.34	0.9	-26.83	149
ADNP2	ENST00000262198.4	ADNP homeobox 2	oar-miR-124a	-0.34	0.9	-27.47	172
ALDH1L2	ENST00000258494.9	aldehyde dehydrogenase 1 family, member L2	oar-miR-124a	-0.34	0.9	-42.75	313
ST8SIA4	ENST00000231461.5	ST8 alpha-N-acetyl-neuraminide alpha-2,8-sialyltransferase 4	oar-miR-124a	-0.33	0.9	-27.7	165
STYX	ENST00000354586.4	serine/threonine/tyrosine interacting protein	oar-miR-124a	-0.33	0.9	-25.63	159
ROR2	ENST00000375708.3	receptor tyrosine kinase-like orphan receptor 2	oar-miR-124a	-0.32	0.9	-29.29	153
AIDA	ENST00000340020.6	axin interactor, dorsalization associated	oar-miR-124a	-0.31	0.9	-43.42	300
RNF114	ENST00000244061.2	ring finger protein 114	oar-miR-124a	-0.31	0.9	-28.6	151
LMO3	ENST00000354662.1	LIM domain only 3 (rhombotin-like 2)	oar-miR-124a	-0.31	0.9	-25.98	153
SLC33A1	ENST00000392845.3	solute carrier family 33 (acetyl-CoA transporter), member 1	oar-miR-124a	-0.31	0.9	-71.41	463
ZNF213	ENST00000396878.3	zinc finger protein 213	oar-miR-124a	-0.3	0.9	-31.08	172
NYNRIN	ENST00000382554.3	NYN domain and retroviral integrase containing	oar-miR-124a	-0.3	0.9	-25.74	164
NUMA1	ENST00000351960.6	nuclear mitotic apparatus protein 1	oar-miR-124a	-0.28	0.9	-27.15	154
IPCEF1	ENST00000265198.4	interaction protein for cytohesin exchange factors 1	oar-miR-124a	-0.28	0.9	-25.8	153
SLC35A3	ENST00000465289.1	solute carrier family 35 (UDP-N-acetylglucosamine (UDP-GlcNAc) transporter), member A3	oar-miR-124a	-0.28	0.9	-25.62	155
OSBPL7	ENST00000007414.3	oxysterol binding protein-like 7	oar-miR-124a	-0.27	0.9	-54.19	312
TSC22D1	ENST00000458659.2	TSC22 domain family, member 1	oar-miR-124a	-0.26	0.9	-28.09	156
RREB1	ENST00000379938.2	ras responsive element binding protein 1	oar-miR-124a	-0.26	0.9	-43.59	303
STK38	ENST00000229812.7	serine/threonine kinase 38	oar-miR-124a	-0.26	0.9	-50.6	307
DGCR14	ENST00000252137.6	DiGeorge syndrome critical region gene 14	oar-miR-124a	-0.25	0.9	-55.27	322
TBC1D9B	ENST00000519746.1	TBC1 domain family, member 9B (with GRAM domain)	oar-miR-124a	-0.24	0.9	-26.2	157
SCD	ENST00000370355.2	stearoyl-CoA desaturase (delta-9-desaturase)	oar-miR-124a	-0.23	0.9	-33.68	177
GNAI2	ENST00000313601.6	guanine nucleotide binding protein (G protein), alpha inhibiting activity polypeptide 2	oar-miR-124a	-0.23	0.9	-75.42	460
OSBPL11	ENST00000296220.5	oxysterol binding protein-like 11	oar-miR-124a	-0.23	0.9	-43.89	299
RNF165	ENST00000269439.7	ring finger protein 165	oar-miR-124a	-0.22	0.9	-51.38	305
ZBTB11	ENST00000312938.4	zinc finger and BTB domain containing 11	oar-miR-124a	-0.21	0.9	-51.44	328
XRN1	ENST00000264951.4	5'-3' exoribonuclease 1	oar-miR-124a	-0.21	0.9	-26.63	162
THUMPD1	ENST00000381337.2	THUMP domain containing 1	oar-miR-124a	-0.2	0.9	-62.76	323
IQGAP1	ENST00000268182.5	IQ motif containing GTPase activating protein 1	oar-miR-124a	-0.58	0.89	-25.18	161
GNG10	ENST00000374293.4	guanine nucleotide binding protein (G protein), gamma 10	oar-miR-124a	-0.56	0.89	-53.7	304
SLITRK4	ENST00000381779.4	SLIT and NTRK-like family, member 4	oar-miR-124a	-0.54	0.89	-26.96	166
DNAJC25-GNG10	ENST00000374294.3	DNAJC25-GNG10 readthrough	oar-miR-124a	-0.51	0.89	-25.55	159
C3orf38	ENST00000486971.1	chromosome 3 open reading frame 38	oar-miR-124a	-0.49	0.89	-25.53	156
MEMO1	ENST00000295065.5	mediator of cell motility 1	oar-miR-124a	-0.46	0.89	-74.78	461
CD151	ENST00000322008.4	CD151 molecule (Raph blood group)	oar-miR-124a	-0.45	0.89	-26.31	159
SGK1	ENST00000367858.5	serum/glucocorticoid regulated kinase 1	oar-miR-124a	-0.44	0.89	-68.89	464
C3orf58	ENST00000441925.2	chromosome 3 open reading frame 58	oar-miR-124a	-0.44	0.89	-47.39	302
PRPS1	ENST00000372435.4	phosphoribosyl pyrophosphate synthetase 1	oar-miR-124a	-0.43	0.89	-42.46	298
KPNA3	ENST00000261667.3	karyopherin alpha 3 (importin alpha 4)	oar-miR-124a	-0.43	0.89	-26.09	143
SYT14	ENST00000399639.2	synaptotagmin XIV	oar-miR-124a	-0.42	0.89	-27.35	159
SAP30L	ENST00000297109.6	SAP30-like	oar-miR-124a	-0.42	0.89	-31.35	160
VSIG10	ENST00000359236.5	V-set and immunoglobulin domain containing 10	oar-miR-124a	-0.42	0.89	-66.35	451
SORD	ENST00000267814.9	sorbitol dehydrogenase	oar-miR-124a	-0.41	0.89	-43.25	305
SGMS1	ENST00000361781.2	sphingomyelin synthase 1	oar-miR-124a	-0.38	0.89	-26.74	161
PXMP4	ENST00000344022.3	peroxisomal membrane protein 4, 24kDa	oar-miR-124a	-0.38	0.89	-53.8	316
LMO4	ENST00000370544.5	LIM domain only 4	oar-miR-124a	-0.37	0.89	-25.97	163
PUS7	ENST00000356362.2	pseudouridylate synthase 7 homolog (S. cerevisiae)	oar-miR-124a	-0.37	0.89	-25.8	160
PLEKHH1	ENST00000329153.5	pleckstrin homology domain containing, family H (with MyTH4 domain) member 1	oar-miR-124a	-0.36	0.89	-26.19	166
PHF6	ENST00000332070.3	PHD finger protein 6	oar-miR-124a	-0.36	0.89	-26.05	155
NRG1	ENST00000341377.5	neuregulin 1	oar-miR-124a	-0.36	0.89	-46.46	315
PTPRZ1	ENST00000393386.2	protein tyrosine phosphatase, receptor-type, Z polypeptide 1	oar-miR-124a	-0.35	0.89	-28.95	155
ADCYAP1	ENST00000579794.1	adenylate cyclase activating polypeptide 1 (pituitary)	oar-miR-124a	-0.35	0.89	-48.23	301
IRF2BPL	ENST00000238647.3	interferon regulatory factor 2 binding protein-like	oar-miR-124a	-0.34	0.89	-26.64	157
EGR1	ENST00000239938.4	early growth response 1	oar-miR-124a	-0.34	0.89	-25.8	160
HIVEP2	ENST00000367604.1	human immunodeficiency virus type I enhancer binding protein 2	oar-miR-124a	-0.34	0.89	-27.51	162
SUCO	ENST00000367723.4	SUN domain containing ossification factor	oar-miR-124a	-0.34	0.89	-69.88	458
MTMR6	ENST00000381801.5	myotubularin related protein 6	oar-miR-124a	-0.34	0.89	-28.27	159
MST4	ENST00000394334.2	Serine/threonine-protein kinase MST4	oar-miR-124a	-0.34	0.89	-47.78	304
VEZF1	ENST00000584396.1	vascular endothelial zinc finger 1	oar-miR-124a	-0.34	0.89	-28.3	150
TMOD1	ENST00000259365.4	tropomodulin 1	oar-miR-124a	-0.34	0.89	-27.03	155
DACT1	ENST00000395153.3	dishevelled-binding antagonist of beta-catenin 1	oar-miR-124a	-0.33	0.89	-49.58	314
HIVEP1	ENST00000379388.2	human immunodeficiency virus type I enhancer binding protein 1	oar-miR-124a	-0.33	0.89	-28.46	157
SLC9A9	ENST00000316549.6	solute carrier family 9, subfamily A (NHE9, cation proton antiporter 9), member 9	oar-miR-124a	-0.32	0.89	-30.79	169
HOXA5	ENST00000222726.3	homeobox A5	oar-miR-124a	-0.32	0.89	-28.89	165
SLC35A4	ENST00000323146.3	solute carrier family 35, member A4	oar-miR-124a	-0.32	0.89	-28.62	146
BCL6	ENST00000406870.2	B-cell CLL/lymphoma 6	oar-miR-124a	-0.31	0.89	-26.15	160
MDGA2	ENST00000439988.3	MAM domain-containing glycosylphosphatidylinositol anchor protein 2	oar-miR-124a	-0.31	0.89	-26.18	146
SDC4	ENST00000372733.3	syndecan 4	oar-miR-124a	-0.31	0.89	-26.71	166
ARHGEF37	ENST00000333677.6	Rho guanine nucleotide exchange factor (GEF) 37	oar-miR-124a	-0.3	0.89	-157.29	933
RBM12	ENST00000374114.3	RNA binding motif protein 12	oar-miR-124a	-0.3	0.89	-59.13	322
TMEM117	ENST00000551577.1	transmembrane protein 117	oar-miR-124a	-0.29	0.89	-30.15	163
NFIA	ENST00000403491.3	nuclear factor I/A	oar-miR-124a	-0.29	0.89	-31.46	166
ITPKB	ENST00000272117.3	inositol-trisphosphate 3-kinase B	oar-miR-124a	-0.28	0.89	-32.79	168
CALCOCO1	ENST00000548263.1	calcium binding and coiled-coil domain 1	oar-miR-124a	-0.28	0.89	-46.43	323
KCNA1	ENST00000382545.3	potassium voltage-gated channel, shaker-related subfamily, member 1 (episodic ataxia with myokymia)	oar-miR-124a	-0.27	0.89	-49.65	303
MLEC	ENST00000228506.3	malectin	oar-miR-124a	-0.27	0.89	-26.08	164
ZNF687	ENST00000368879.2	zinc finger protein 687	oar-miR-124a	-0.27	0.89	-47.82	299
NR2C2	ENST00000425241.1	nuclear receptor subfamily 2, group C, member 2	oar-miR-124a	-0.25	0.89	-28.11	157
LHX4	ENST00000263726.2	LIM homeobox 4	oar-miR-124a	-0.25	0.89	-50.11	310
ONECUT1	ENST00000560699.2	one cut homeobox 1	oar-miR-124a	-0.23	0.89	-36.31	180
USP47	ENST00000339865.5	ubiquitin specific peptidase 47	oar-miR-124a	-0.23	0.89	-47.03	298
BRWD1	ENST00000342449.3	bromodomain and WD repeat domain containing 1	oar-miR-124a	-0.2	0.89	-48.07	305
C11orf87	ENST00000327419.6	chromosome 11 open reading frame 87	oar-miR-124a	-0.64	0.88	-29.61	168
FOXQ1	ENST00000296839.2	forkhead box Q1	oar-miR-124a	-0.57	0.88	-74.13	459
DCUN1D1	ENST00000292782.4	DCN1, defective in cullin neddylation 1, domain containing 1	oar-miR-124a	-0.53	0.88	-26.59	150
TFEB	ENST00000230323.4	transcription factor EB	oar-miR-124a	-0.49	0.88	-54.87	323
ZMPSTE24	ENST00000372759.3	zinc metallopeptidase STE24	oar-miR-124a	-0.47	0.88	-25.74	159
PLOD3	ENST00000223127.3	procollagen-lysine, 2-oxoglutarate 5-dioxygenase 3	oar-miR-124a	-0.45	0.88	-76.74	455
AKAP6	ENST00000557272.1	A kinase (PRKA) anchor protein 6	oar-miR-124a	-0.44	0.88	-30.69	155
SNF8	ENST00000502492.1	SNF8, ESCRT-II complex subunit	oar-miR-124a	-0.44	0.88	-27.46	151
METAP2	ENST00000323666.5	methionyl aminopeptidase 2	oar-miR-124a	-0.43	0.88	-25.53	152
PPIF	ENST00000394579.3	peptidylprolyl isomerase F	oar-miR-124a	-0.42	0.88	-53.68	309
DLX5	ENST00000222598.4	distal-less homeobox 5	oar-miR-124a	-0.41	0.88	-47.29	317
ADAMTS20	ENST00000389420.3	ADAM metallopeptidase with thrombospondin type 1 motif, 20	oar-miR-124a	-0.41	0.88	-28.63	169
GALNT1	ENST00000269195.5	UDP-N-acetyl-alpha-D-galactosamine:polypeptide N-acetylgalactosaminyltransferase 1 (GalNAc-T1)	oar-miR-124a	-0.4	0.88	-43.19	313
CALU	ENST00000535011.2	calumenin	oar-miR-124a	-0.38	0.88	-49.59	310
DLX2	ENST00000234198.4	distal-less homeobox 2	oar-miR-124a	-0.34	0.88	-47	294
CPEB1	ENST00000450751.2	cytoplasmic polyadenylation element binding protein 1	oar-miR-124a	-0.33	0.88	-25.95	156
ITM2C	ENST00000326407.6	integral membrane protein 2C	oar-miR-124a	-0.26	0.88	-51.19	319
FSTL5	ENST00000306100.5	follistatin-like 5	oar-miR-124a	-0.26	0.88	-47.5	304
EDNRB	ENST00000377211.4	endothelin receptor type B	oar-miR-124a	-0.25	0.88	-25.61	163
NRCAM	ENST00000379028.3	neuronal cell adhesion molecule	oar-miR-124a	-0.25	0.88	-56.03	330
GAPVD1	ENST00000470056.1	GTPase activating protein and VPS9 domains 1	oar-miR-124a	-0.25	0.88	-46.47	289
WNK1	ENST00000315939.6	WNK lysine deficient protein kinase 1	oar-miR-124a	-0.24	0.88	-26.44	169
CAND2	ENST00000456430.2	cullin-associated and neddylation-dissociated 2 (putative)	oar-miR-124a	-0.23	0.88	-30.14	170
FAM117A	ENST00000240364.2	family with sequence similarity 117, member A	oar-miR-124a	-0.23	0.88	-26.6	170
PCDH7	ENST00000543491.1	protocadherin 7	oar-miR-124a	-0.23	0.88	-91.47	621
TLL1	ENST00000061240.2	tolloid-like 1	oar-miR-124a	-0.23	0.88	-27.16	161
DDI2	ENST00000480945.1	DNA-damage inducible 1 homolog 2 (S. cerevisiae)	oar-miR-124a	-0.23	0.88	-50.14	322
SLC12A2	ENST00000262461.2	solute carrier family 12 (sodium/potassium/chloride transporter), member 2	oar-miR-124a	-0.22	0.88	-25.97	162
RAB27A	ENST00000396307.2	RAB27A, member RAS oncogene family	oar-miR-124a	-0.8	0.87	-55.8	327
RELA	ENST00000525693.1	v-rel avian reticuloendotheliosis viral oncogene homolog A	oar-miR-124a	-0.46	0.87	-26.16	168
FUT10	ENST00000327671.5	fucosyltransferase 10 (alpha (1,3) fucosyltransferase)	oar-miR-124a	-0.44	0.87	-26.7	167
MARVELD1	ENST00000285605.6	MARVEL domain containing 1	oar-miR-124a	-0.43	0.87	-29.32	155
TRMT6	ENST00000203001.2	tRNA methyltransferase 6 homolog (S. cerevisiae)	oar-miR-124a	-0.43	0.87	-43.19	313
DGAT2	ENST00000228027.7	diacylglycerol O-acyltransferase 2	oar-miR-124a	-0.39	0.87	-25.3	150
RHBDF1	ENST00000262316.6	rhomboid 5 homolog 1 (Drosophila)	oar-miR-124a	-0.38	0.87	-25.1	160
SORCS1	ENST00000369698.1	sortilin-related VPS10 domain containing receptor 1	oar-miR-124a	-0.36	0.87	-27.94	170
SGCZ	ENST00000382080.1	sarcoglycan, zeta	oar-miR-124a	-0.35	0.87	-25.21	148
PDE4B	ENST00000371045.5	phosphodiesterase 4B, cAMP-specific	oar-miR-124a	-0.35	0.87	-25.39	150
TCF3	ENST00000262965.5	transcription factor 3	oar-miR-124a	-0.35	0.87	-51.93	307
PANK1	ENST00000322191.6	pantothenate kinase 1	oar-miR-124a	-0.33	0.87	-27.51	162
UBE2B	ENST00000265339.2	ubiquitin-conjugating enzyme E2B	oar-miR-124a	-0.32	0.87	-90.69	613
SNX6	ENST00000396526.3	sorting nexin 6	oar-miR-124a	-0.31	0.87	-73.83	438
TRABD	ENST00000303434.4	TraB domain containing	oar-miR-124a	-0.31	0.87	-27.55	162
PDXK	ENST00000468090.1	pyridoxal (pyridoxine, vitamin B6) kinase	oar-miR-124a	-0.31	0.87	-28.25	157
RBCK1	ENST00000356286.5	RanBP-type and C3HC4-type zinc finger containing 1	oar-miR-124a	-0.3	0.87	-33.41	168
TPCN2	ENST00000294309.3	two pore segment channel 2	oar-miR-124a	-0.3	0.87	-25.37	146
CHST1	ENST00000308064.2	carbohydrate (keratan sulfate Gal-6) sulfotransferase 1	oar-miR-124a	-0.29	0.87	-30.47	181
ZDHHC3	ENST00000296127.3	zinc finger, DHHC-type containing 3	oar-miR-124a	-0.29	0.87	-43.09	306
TMEM260	ENST00000261556.6	transmembrane protein 260	oar-miR-124a	-0.28	0.87	-27.58	162
PML	ENST00000565898.1	promyelocytic leukemia	oar-miR-124a	-0.28	0.87	-25.81	154
SLCO5A1	ENST00000260126.4	solute carrier organic anion transporter family, member 5A1	oar-miR-124a	-0.28	0.87	-31.02	164
GPR37	ENST00000303921.2	G protein-coupled receptor 37 (endothelin receptor type B-like)	oar-miR-124a	-0.27	0.87	-27.84	169
ANXA7	ENST00000372921.5	annexin A7	oar-miR-124a	-0.26	0.87	-28.3	172
G3BP2	ENST00000395719.3	GTPase activating protein (SH3 domain) binding protein 2	oar-miR-124a	-0.26	0.87	-44.24	301
SP2	ENST00000376741.4	Sp2 transcription factor	oar-miR-124a	-0.26	0.87	-30.79	169
FAM122A	ENST00000394264.3	family with sequence similarity 122A	oar-miR-124a	-0.26	0.87	-49.33	304
REEP1	ENST00000165698.5	receptor accessory protein 1	oar-miR-124a	-0.25	0.87	-28.2	169
RNF19A	ENST00000519449.1	ring finger protein 19A, RBR E3 ubiquitin protein ligase	oar-miR-124a	-0.25	0.87	-26.9	148
ARRDC1	ENST00000371421.4	arrestin domain containing 1	oar-miR-124a	-0.25	0.87	-51.02	309
ULK2	ENST00000395544.4	unc-51 like autophagy activating kinase 2	oar-miR-124a	-0.25	0.87	-25.53	156
QDPR	ENST00000508623.1	quinoid dihydropteridine reductase	oar-miR-124a	-0.25	0.87	-32.26	174
ATP6V0A2	ENST00000330342.3	ATPase, H+ transporting, lysosomal V0 subunit a2	oar-miR-124a	-0.24	0.87	-50.1	315
COTL1	ENST00000262428.4	coactosin-like 1 (Dictyostelium)	oar-miR-124a	-0.24	0.87	-34.98	166
NDFIP1	ENST00000253814.4	Nedd4 family interacting protein 1	oar-miR-124a	-0.24	0.87	-63.98	444
ARHGDIA	ENST00000269321.7	Rho GDP dissociation inhibitor (GDI) alpha	oar-miR-124a	-0.24	0.87	-50.31	310
SPOCK2	ENST00000373109.2	sparc/osteonectin, cwcv and kazal-like domains proteoglycan (testican) 2	oar-miR-124a	-0.24	0.87	-45.69	308
LPCAT3	ENST00000261407.4	lysophosphatidylcholine acyltransferase 3	oar-miR-124a	-0.23	0.87	-104.87	617
AP3M1	ENST00000355264.4	adaptor-related protein complex 3, mu 1 subunit	oar-miR-124a	-0.23	0.87	-26.31	143
SAR1B	ENST00000402673.2	SAR1 homolog B (S. cerevisiae)	oar-miR-124a	-0.23	0.87	-26.12	158
ANKFY1	ENST00000341657.4	ankyrin repeat and FYVE domain containing 1	oar-miR-124a	-0.23	0.87	-47.52	305
PIK3CA	ENST00000263967.3	phosphatidylinositol-4,5-bisphosphate 3-kinase, catalytic subunit alpha	oar-miR-124a	-0.22	0.87	-55.48	308
ANKIB1	ENST00000265742.3	ankyrin repeat and IBR domain containing 1	oar-miR-124a	-0.22	0.87	-52.31	320
RNF11	ENST00000242719.3	ring finger protein 11	oar-miR-124a	-0.21	0.87	-45.84	319
VSNL1	ENST00000406397.1	visinin-like 1	oar-miR-124a	-0.2	0.87	-30.28	151
COL12A1	ENST00000322507.8	collagen, type XII, alpha 1	oar-miR-124a	-0.2	0.87	-30.54	170
RAB11A	ENST00000569896.1	RAB11A, member RAS oncogene family	oar-miR-124a	-0.82	0.86	-26.18	151
ATP6V0E1	ENST00000519374.1	ATPase, H+ transporting, lysosomal 9kDa, V0 subunit e1	oar-miR-124a	-0.63	0.86	-30.19	161
TTC7A	ENST00000319190.5	tetratricopeptide repeat domain 7A	oar-miR-124a	-0.55	0.86	-26.44	169
VIM	ENST00000224237.5	vimentin	oar-miR-124a	-0.51	0.86	-30.3	173
SMCO4	ENST00000525141.1	single-pass membrane protein with coiled-coil domains 4	oar-miR-124a	-0.51	0.86	-28.35	158
SMOX	ENST00000339123.6	spermine oxidase	oar-miR-124a	-0.48	0.86	-45.48	305
CLIC6	ENST00000360731.3	chloride intracellular channel 6	oar-miR-124a	-0.45	0.86	-60.35	330
MXD1	ENST00000264444.2	MAX dimerization protein 1	oar-miR-124a	-0.42	0.86	-70.88	457
USP2	ENST00000455332.2	ubiquitin specific peptidase 2	oar-miR-124a	-0.41	0.86	-55	329
APBA3	ENST00000316757.3	amyloid beta (A4) precursor protein-binding, family A, member 3	oar-miR-124a	-0.4	0.86	-58.28	315
ANXA5	ENST00000296511.5	annexin A5	oar-miR-124a	-0.4	0.86	-27.09	156
FAM171A1	ENST00000378116.4	family with sequence similarity 171, member A1	oar-miR-124a	-0.35	0.86	-30.02	170
FAM150B	ENST00000403610.4	family with sequence similarity 150, member B	oar-miR-124a	-0.34	0.86	-26.22	162
SMURF2	ENST00000262435.9	SMAD specific E3 ubiquitin protein ligase 2	oar-miR-124a	-0.34	0.86	-47.3	307
PEMT	ENST00000435340.2	phosphatidylethanolamine N-methyltransferase	oar-miR-124a	-0.33	0.86	-94.17	595
MAP3K1	ENST00000399503.3	mitogen-activated protein kinase kinase kinase 1, E3 ubiquitin protein ligase	oar-miR-124a	-0.25	0.86	-25.68	169
RRBP1	ENST00000377813.1	ribosome binding protein 1	oar-miR-124a	-0.25	0.86	-46.51	324
TDRP	ENST00000324079.6	testis development related protein	oar-miR-124a	-0.24	0.86	-54.21	304
ETV1	ENST00000430479.1	ets variant 1	oar-miR-124a	-0.24	0.86	-53.27	320
GATAD2B	ENST00000368655.4	GATA zinc finger domain containing 2B	oar-miR-124a	-0.24	0.86	-26.11	152
MCU	ENST00000373053.3	mitochondrial calcium uniporter	oar-miR-124a	-0.23	0.86	-96.12	636
CAPN2	ENST00000295006.5	calpain 2, (m/II) large subunit	oar-miR-124a	-0.23	0.86	-50.51	300
SREBF2	ENST00000361204.4	sterol regulatory element binding transcription factor 2	oar-miR-124a	-0.23	0.86	-96.12	636
TXLNA	ENST00000373610.3	taxilin alpha	oar-miR-124a	-0.23	0.86	-25.62	161
FRRS1L	ENST00000561981.2	ferric-chelate reductase 1-like	oar-miR-124a	-0.22	0.86	-54.24	324
CHD1	ENST00000284049.3	chromodomain helicase DNA binding protein 1	oar-miR-124a	-0.22	0.86	-78.27	482
E2F6	ENST00000362009.4	E2F transcription factor 6	oar-miR-124a	-0.22	0.86	-58.02	324
PAPD5	ENST00000357464.3	PAP associated domain containing 5	oar-miR-124a	-0.22	0.86	-50.04	304
NFAT5	ENST00000354436.2	nuclear factor of activated T-cells 5, tonicity-responsive	oar-miR-124a	-0.22	0.86	-53.16	311
ATP2B4	ENST00000367218.3	ATPase, Ca++ transporting, plasma membrane 4	oar-miR-124a	-0.21	0.86	-43.98	299
SUCLG2	ENST00000307227.5	succinate-CoA ligase, GDP-forming, beta subunit	oar-miR-124a	-0.21	0.86	-41.13	295
GAS1	ENST00000298743.7	growth arrest-specific 1	oar-miR-124a	-0.21	0.86	-48.1	307
ERMP1	ENST00000381506.3	endoplasmic reticulum metallopeptidase 1	oar-miR-124a	-0.21	0.86	-25.67	159
TCF4	ENST00000354452.3	transcription factor 4	oar-miR-124a	-0.2	0.86	-27.22	157
CPNE5	ENST00000244751.2	copine V	oar-miR-124a	-0.2	0.86	-26.82	157
MARCH7	ENST00000259050.4	membrane-associated ring finger (C3HC4) 7, E3 ubiquitin protein ligase	oar-miR-124a	-0.2	0.86	-75.07	482
KATNBL1	ENST00000256544.3	katanin p80 subunit B-like 1	oar-miR-124a	-0.2	0.86	-33.68	177
ALG2	ENST00000476832.1	ALG2, alpha-1,3/1,6-mannosyltransferase	oar-miR-124a	-0.61	0.85	-25.82	151
FRMD8	ENST00000317568.5	FERM domain containing 8	oar-miR-124a	-0.56	0.85	-28.14	169
APLN	ENST00000307484.6	apelin	oar-miR-124a	-0.55	0.85	-47.66	302
ZSCAN22	ENST00000329665.4	zinc finger and SCAN domain containing 22	oar-miR-124a	-0.54	0.85	-31.05	152
PECR	ENST00000265322.7	peroxisomal trans-2-enoyl-CoA reductase	oar-miR-124a	-0.47	0.85	-27.83	154
CASQ2	ENST00000261448.5	calsequestrin 2 (cardiac muscle)	oar-miR-124a	-0.43	0.85	-27.54	161
DUSP15	ENST00000486996.1	dual specificity phosphatase 15	oar-miR-124a	-0.42	0.85	-50.63	315
C9orf72	ENST00000380003.3	chromosome 9 open reading frame 72	oar-miR-124a	-0.4	0.85	-28.47	162
SPRY3	ENST00000302805.2	sprouty homolog 3 (Drosophila)	oar-miR-124a	-0.39	0.85	-55.48	308
C9orf41	ENST00000376834.3	chromosome 9 open reading frame 41	oar-miR-124a	-0.36	0.85	-30.49	174
SOS2	ENST00000216373.5	son of sevenless homolog 2 (Drosophila)	oar-miR-124a	-0.34	0.85	-27.84	163
VAMP4	ENST00000236192.7	vesicle-associated membrane protein 4	oar-miR-124a	-0.34	0.85	-73.07	457
PGM1	ENST00000371084.3	phosphoglucomutase 1	oar-miR-124a	-0.45	0.84	-71.67	451
FAM127A	ENST00000257013.7	family with sequence similarity 127, member A	oar-miR-124a	-0.45	0.84	-43.84	303
FAM76B	ENST00000358780.5	family with sequence similarity 76, member B	oar-miR-124a	-0.45	0.84	-25.74	155
SLC44A5	ENST00000370859.3	solute carrier family 44, member 5	oar-miR-124a	-0.37	0.84	-25.22	171
TMEM150A	ENST00000306353.3	transmembrane protein 150A	oar-miR-124a	-0.35	0.84	-30.38	159
UBE2G1	ENST00000396981.2	ubiquitin-conjugating enzyme E2G 1	oar-miR-124a	-0.34	0.84	-29.36	167
DCAKD	ENST00000452796.2	dephospho-CoA kinase domain containing	oar-miR-124a	-0.32	0.84	-26.36	163
BCKDHA	ENST00000269980.2	branched chain keto acid dehydrogenase E1, alpha polypeptide	oar-miR-124a	-0.31	0.84	-27.95	155
CTC-435M10.3	ENST00000540732.1	2-oxoisovalerate dehydrogenase subunit alpha, mitochondrial; Uncharacterized protein	oar-miR-124a	-0.3	0.84	-28.2	160
TMEM129	ENST00000303277.2	transmembrane protein 129	oar-miR-124a	-0.32	0.83	-26.19	164
LIPE	ENST00000244289.4	lipase, hormone-sensitive	oar-miR-124a	-0.32	0.83	-25.24	169
IPMK	ENST00000373935.3	inositol polyphosphate multikinase	oar-miR-124a	-0.31	0.83	-30.74	181
CNN3	ENST00000370206.4	calponin 3, acidic	oar-miR-124a	-0.3	0.83	-25.85	150
FAM76A	ENST00000373954.6	family with sequence similarity 76, member A	oar-miR-124a	-0.29	0.83	-104.03	615
LIX1	ENST00000274382.4	Lix1 homolog (chicken)	oar-miR-124a	-0.29	0.83	-51.7	308
LDLRAD4	ENST00000399848.3	low density lipoprotein receptor class A domain containing 4	oar-miR-124a	-0.29	0.83	-71.9	455
RAB43	ENST00000476465.1	RAB43, member RAS oncogene family	oar-miR-124a	-0.27	0.83	-25.7	161
SIGMAR1	ENST00000378892.1	sigma non-opioid intracellular receptor 1	oar-miR-124a	-0.26	0.83	-25.25	150
KIF16B	ENST00000354981.2	kinesin family member 16B	oar-miR-124a	-0.25	0.83	-25.15	151
ZNF503	ENST00000372524.4	zinc finger protein 503	oar-miR-124a	-0.23	0.83	-101.47	627
PDE5A	ENST00000354960.3	phosphodiesterase 5A, cGMP-specific	oar-miR-124a	-0.23	0.83	-27.23	168
PCSK6	ENST00000348070.1	proprotein convertase subtilisin/kexin type 6	oar-miR-124a	-0.2	0.83	-25.88	164
MAP2K4	ENST00000415385.3	mitogen-activated protein kinase kinase 4	oar-miR-124a	-0.53	0.82	-49.75	316
SDF2L1	ENST00000248958.4	stromal cell-derived factor 2-like 1	oar-miR-124a	-0.52	0.82	-28.06	163
FAM104A	ENST00000581110.1	family with sequence similarity 104, member A	oar-miR-124a	-0.5	0.82	-25.53	150
ENDOD1	ENST00000278505.4	endonuclease domain containing 1	oar-miR-124a	-0.43	0.81	-46.46	315
HEBP2	ENST00000607197.1	heme binding protein 2	oar-miR-124a	-0.42	0.81	-48.5	304
HECTD2	ENST00000371667.1	HECT domain containing E3 ubiquitin protein ligase 2	oar-miR-124a	-0.4	0.81	-36.22	172
C2orf69	ENST00000319974.5	chromosome 2 open reading frame 69	oar-miR-124a	-0.4	0.81	-26.18	162
SUV39H2	ENST00000313519.5	suppressor of variegation 3-9 homolog 2 (Drosophila)	oar-miR-124a	-0.35	0.8	-51.78	308
NSUN2	ENST00000264670.6	NOP2/Sun RNA methyltransferase family, member 2	oar-miR-124a	-0.34	0.8	-28.18	165
SGPP1	ENST00000247225.6	sphingosine-1-phosphate phosphatase 1	oar-miR-124a	-0.33	0.8	-27	165
RAP1A	ENST00000369709.3	RAP1A, member of RAS oncogene family	oar-miR-124a	-0.24	0.76	-47.68	293
MPZL1	ENST00000474859.1	myelin protein zero-like 1	oar-miR-124a	-0.2	0.76	-43.04	306
C1orf21	ENST00000235307.6	chromosome 1 open reading frame 21	oar-miR-124a	-0.68	0.75	-26.94	168
RYR1	ENST00000355481.4	ryanodine receptor 1 (skeletal)	oar-miR-124a	-0.48	0.75	-62.61	454
REEP3	ENST00000373758.4	receptor accessory protein 3	oar-miR-124a	-0.3	0.75	-26.8	177
SP7	ENST00000536324.2	Sp7 transcription factor	oar-miR-124a	-0.28	0.75	-50.12	294
GTF2A1	ENST00000553612.1	general transcription factor IIA, 1, 19/37kDa	oar-miR-124a	-0.23	0.75	-26.61	153
EEF2K	ENST00000263026.5	eukaryotic elongation factor-2 kinase	oar-miR-124a	-0.2	0.75	-28.81	172
TMEM128	ENST00000254742.2	transmembrane protein 128	oar-miR-124a	-0.48	0.74	-93.93	605
TPST2	ENST00000338754.4	tyrosylprotein sulfotransferase 2	oar-miR-124a	-0.47	0.74	-50.53	318
CRYBG3	ENST00000389622.2	beta-gamma crystallin domain containing 3	oar-miR-124a	-0.42	0.74	-25.32	149
GCNT4	ENST00000322348.4	glucosaminyl (N-acetyl) transferase 4, core 2	oar-miR-124a	-0.39	0.74	-25.68	158
CTXN1	ENST00000318978.4	cortexin 1	oar-miR-124a	-0.38	0.74	-32.43	156
WDR44	ENST00000254029.3	WD repeat domain 44	oar-miR-124a	-0.35	0.74	-26.4	152
TMOD2	ENST00000249700.4	tropomodulin 2 (neuronal)	oar-miR-124a	-0.27	0.74	-29.5	155
IL17RD	ENST00000296318.7	interleukin 17 receptor D	oar-miR-124a	-0.24	0.74	-47.86	301
NEUROG3	ENST00000242462.4	neurogenin 3	oar-miR-124a	-0.21	0.74	-27.8	163
CBFB	ENST00000290858.6	core-binding factor, beta subunit	oar-miR-124a	-0.21	0.74	-26.48	151
RAB34	ENST00000447716.1	RAB34, member RAS oncogene family	oar-miR-124a	-0.66	0.73	-49.38	310
SH2D5	ENST00000375031.1	SH2 domain containing 5	oar-miR-124a	-0.26	0.72	-46.14	300
ITSN2	ENST00000361999.3	intersectin 2	oar-miR-124a	-0.24	0.72	-46.52	306
CACNA2D1	ENST00000356860.3	calcium channel, voltage-dependent, alpha 2/delta subunit 1	oar-miR-124a	-0.24	0.72	-26.18	158
WDR48	ENST00000302313.5	WD repeat domain 48	oar-miR-124a	-0.21	0.72	-48.16	314
DNASE2	ENST00000222219.3	deoxyribonuclease II, lysosomal	oar-miR-124a	-0.47	0.71	-52.92	331
VMP1	ENST00000262291.4	vacuole membrane protein 1	oar-miR-124a	-0.43	0.71	-26.46	158
CDCA7	ENST00000306721.3	cell division cycle associated 7	oar-miR-124a	-0.42	0.71	-27.14	159
TOMM34	ENST00000372813.3	translocase of outer mitochondrial membrane 34	oar-miR-124a	-0.31	0.71	-64.18	453
SLC22A5	ENST00000245407.3	solute carrier family 22 (organic cation/carnitine transporter), member 5	oar-miR-124a	-0.31	0.71	-70.01	442
OVOL1	ENST00000335987.3	ovo-like 1(Drosophila)	oar-miR-124a	-0.3	0.71	-62.1	318
MAT2A	ENST00000306434.3	methionine adenosyltransferase II, alpha	oar-miR-124a	-0.25	0.71	-61.03	339
EFCAB14	ENST00000371933.3	EF-hand calcium binding domain 14	oar-miR-124a	-0.23	0.71	-26.1	150
SLC34A2	ENST00000382051.3	solute carrier family 34 (type II sodium/phosphate contransporter), member 2	oar-miR-124a	-0.2	0.71	-42.42	312
TCTA	ENST00000273590.3	T-cell leukemia translocation altered	oar-miR-124a	-0.52	0.7	-31.82	167
IRGQ	ENST00000422989.1	immunity-related GTPase family, Q	oar-miR-124a	-0.27	0.68	-25.93	169
ARID5B	ENST00000279873.7	AT rich interactive domain 5B (MRF1-like)	oar-miR-124a	-0.21	0.68	-44.61	295
ABHD3	ENST00000289119.2	abhydrolase domain containing 3	oar-miR-124a	-0.21	0.68	-45.1	309
HEATR6	ENST00000184956.6	HEAT repeat containing 6	oar-miR-124a	-0.73	0.67	-26.91	160
DLL4	ENST00000249749.5	delta-like 4 (Drosophila)	oar-miR-124a	-0.28	0.65	-25.55	166
NCMAP	ENST00000374392.2	noncompact myelin associated protein	oar-miR-124a	-0.28	0.65	-47.78	304
SPATA13	ENST00000382108.3	spermatogenesis associated 13	oar-miR-124a	-0.26	0.65	-49.69	307
UBTD2	ENST00000393792.2	ubiquitin domain containing 2	oar-miR-124a	-0.21	0.65	-25.34	146
AFF1	ENST00000395146.4	AF4/FMR2 family, member 1	oar-miR-124a	-0.32	0.64	-26.2	148
RAPH1	ENST00000319170.5	Ras association (RalGDS/AF-6) and pleckstrin homology domains 1	oar-miR-124a	-0.29	0.64	-25.09	154
SPRED1	ENST00000299084.4	sprouty-related, EVH1 domain containing 1	oar-miR-124a	-0.26	0.64	-69.49	449
KRR1	ENST00000229214.4	KRR1, small subunit (SSU) processome component, homolog (yeast)	oar-miR-124a	-0.2	0.64	-46.03	304
CYB5A	ENST00000299438.9	cytochrome b5 type A (microsomal)	oar-miR-124a	-0.65	0.63	-52.48	306
CTSH	ENST00000220166.5	cathepsin H	oar-miR-124a	-0.59	0.63	-67.48	443
TRAF6	ENST00000526995.1	TNF receptor-associated factor 6, E3 ubiquitin protein ligase	oar-miR-124a	-0.49	0.63	-29.22	163
MBNL3	ENST00000370839.3	muscleblind-like splicing regulator 3	oar-miR-124a	-0.4	0.63	-28.66	163
HEXIM1	ENST00000332499.2	hexamethylene bis-acetamide inducible 1	oar-miR-124a	-0.32	0.63	-42.41	309
RBL1	ENST00000373664.3	retinoblastoma-like 1 (p107)	oar-miR-124a	-0.45	0.59	-28.75	159
ITGB3	ENST00000559488.1	integrin, beta 3 (platelet glycoprotein IIIa, antigen CD61)	oar-miR-124a	-0.41	0.59	-31.15	171
FSTL3	ENST00000166139.4	follistatin-like 3 (secreted glycoprotein)	oar-miR-124a	-0.27	0.54	-27.83	153
PLAG1	ENST00000316981.3	pleiomorphic adenoma gene 1	oar-miR-124a	-0.24	0.54	-26.81	153
TMEM26	ENST00000399298.3	transmembrane protein 26	oar-miR-124a	-0.28	0.53	-48.11	311
ARHGAP19	ENST00000358531.4	Rho GTPase activating protein 19	oar-miR-124a	-0.25	0.53	-43	298
UBE2G2	ENST00000345496.2	ubiquitin-conjugating enzyme E2G 2	oar-miR-124a	-0.28	0.52	-28.95	155
RAB7L1	ENST00000367139.3	RAB7, member RAS oncogene family-like 1	oar-miR-124a	-0.26	0.52	-97.61	627
ANXA4	ENST00000394295.4	annexin A4	oar-miR-124a	-0.38	0.51	-32.27	167
JAGN1	ENST00000307768.4	jagunal homolog 1 (Drosophila)	oar-miR-124a	-0.33	0.51	-44.9	300
SEPT9	ENST00000431235.2	septin 9	oar-miR-124a	-0.27	0.51	-25.47	152
CNOT1	ENST00000317147.5	CCR4-NOT transcription complex, subunit 1	oar-miR-124a	-0.23	0.51	-50.19	318
SLC30A2	ENST00000374278.3	solute carrier family 30 (zinc transporter), member 2	oar-miR-124a	-0.54	0.5	-25.22	156
BID	ENST00000317361.7	BH3 interacting domain death agonist	oar-miR-124a	-0.39	0.5	-26.02	159
SLC50A1	ENST00000368404.4	solute carrier family 50 (sugar efflux transporter), member 1	oar-miR-124b	-1.64	> 0.99	-28.92	157
CCDC50	ENST00000392455.3	coiled-coil domain containing 50	oar-miR-124b	-1.05	> 0.99	-29.86	154
KIAA1671	ENST00000401395.1	KIAA1671	oar-miR-124b	-1.04	> 0.99	-32.28	163
OSBPL3	ENST00000313367.2	oxysterol binding protein-like 3	oar-miR-124b	-0.88	> 0.99	-46.02	312
ZBTB20	ENST00000462705.1	zinc finger and BTB domain containing 20	oar-miR-124b	-0.88	> 0.99	-72.36	447
KIAA1324L	ENST00000450689.2	KIAA1324-like	oar-miR-124b	-0.85	> 0.99	-28.19	164
PALM2	ENST00000448454.2	paralemmin 2	oar-miR-124b	-0.83	> 0.99	-28.2	150
TEAD1	ENST00000361905.4	TEA domain family member 1 (SV40 transcriptional enhancer factor)	oar-miR-124b	-0.82	> 0.99	-29.45	152
QKI	ENST00000392127.2	QKI, KH domain containing, RNA binding	oar-miR-124b	-0.82	> 0.99	-26.49	153
RHOQ	ENST00000238738.4	ras homolog family member Q	oar-miR-124b	-0.77	> 0.99	-25.39	145
LRRC58	ENST00000295628.3	leucine rich repeat containing 58	oar-miR-124b	-0.7	> 0.99	-29.26	154
NFATC1	ENST00000253506.5	nuclear factor of activated T-cells, cytoplasmic, calcineurin-dependent 1	oar-miR-124b	-0.54	> 0.99	-71.49	460
RNF217	ENST00000521654.2	ring finger protein 217	oar-miR-124b	-0.58	0.99	-26.55	167
OTUD4	ENST00000454497.2	OTU domain containing 4	oar-miR-124b	-0.51	0.99	-27.98	148
ATMIN	ENST00000299575.4	ATM interactor	oar-miR-124b	-1.09	0.98	-25.55	171
RWDD4	ENST00000326397.5	RWD domain containing 4	oar-miR-124b	-1.04	0.98	-50.6	308
AL626787.1	ENST00000595430.1		oar-miR-124b	-0.96	0.98	-28.41	152
MAGT1	ENST00000358075.6	magnesium transporter 1	oar-miR-124b	-0.94	0.98	-27.09	157
ACAA2	ENST00000285093.10	acetyl-CoA acyltransferase 2	oar-miR-124b	-0.93	0.98	-52.31	320
KCNJ6	ENST00000609713.1	potassium inwardly-rectifying channel, subfamily J, member 6	oar-miR-124b	-0.91	0.98	-30.68	158
RPIA	ENST00000283646.4	ribose 5-phosphate isomerase A	oar-miR-124b	-0.82	0.98	-29.45	157
LANCL3	ENST00000378621.3	LanC lantibiotic synthetase component C-like 3 (bacterial)	oar-miR-124b	-0.82	0.98	-29.64	163
ELL2	ENST00000237853.4	elongation factor, RNA polymerase II, 2	oar-miR-124b	-0.77	0.98	-46.35	318
C2orf88	ENST00000340623.4	chromosome 2 open reading frame 88	oar-miR-124b	-0.77	0.98	-25.01	155
SLC16A1	ENST00000369626.3	solute carrier family 16 (monocarboxylate transporter), member 1	oar-miR-124b	-0.73	0.98	-26.52	161
SP3	ENST00000310015.6	Sp3 transcription factor	oar-miR-124b	-0.71	0.98	-71.9	455
MITF	ENST00000328528.6	microphthalmia-associated transcription factor	oar-miR-124b	-0.69	0.98	-27.45	159
YOD1	ENST00000315927.4	YOD1 deubiquitinase	oar-miR-124b	-0.66	0.98	-30.58	156
SURF4	ENST00000545297.1	surfeit 4	oar-miR-124b	-0.63	0.98	-29.67	167
ATP6V0A2	ENST00000330342.3	ATPase, H+ transporting, lysosomal V0 subunit a2	oar-miR-124b	-0.63	0.98	-29.67	169
KLHL28	ENST00000396128.4	kelch-like family member 28	oar-miR-124b	-0.63	0.98	-74.26	481
FZD8	ENST00000374694.1	frizzled family receptor 8	oar-miR-124b	-0.6	0.98	-28.55	152
MLLT3	ENST00000380338.4	myeloid/lymphoid or mixed-lineage leukemia (trithorax homolog, Drosophila); translocated to, 3	oar-miR-124b	-0.59	0.98	-44.62	312
PLCXD3	ENST00000377801.3	phosphatidylinositol-specific phospholipase C, X domain containing 3	oar-miR-124b	-0.57	0.98	-56.25	305
OSBP	ENST00000263847.1	oxysterol binding protein	oar-miR-124b	-0.56	0.98	-50.13	310
SLC7A8	ENST00000469263.1	solute carrier family 7 (amino acid transporter light chain, L system), member 8	oar-miR-124b	-0.55	0.98	-27.14	159
MYO10	ENST00000513610.1	myosin X	oar-miR-124b	-0.55	0.98	-25.52	160
XYLT1	ENST00000261381.6	xylosyltransferase I	oar-miR-124b	-0.54	0.98	-53.4	339
CDH11	ENST00000394156.3	cadherin 11, type 2, OB-cadherin (osteoblast)	oar-miR-124b	-0.54	0.98	-29.49	162
FAM53B	ENST00000337318.3	family with sequence similarity 53, member B	oar-miR-124b	-0.51	0.98	-26	159
OSBPL5	ENST00000478260.1	oxysterol binding protein-like 5	oar-miR-124b	-0.51	0.98	-49.56	317
RALGPS2	ENST00000367635.3	Ral GEF with PH domain and SH3 binding motif 2	oar-miR-124b	-0.47	0.98	-62.09	456
LRRC1	ENST00000370888.1	leucine rich repeat containing 1	oar-miR-124b	-0.46	0.98	-68.2	455
MARCH8	ENST00000453424.2	membrane-associated ring finger (C3HC4) 8, E3 ubiquitin protein ligase	oar-miR-124b	-0.45	0.98	-26.49	153
TBC1D14	ENST00000448507.1	TBC1 domain family, member 14	oar-miR-124b	-0.44	0.98	-26.14	161
PPARGC1B	ENST00000309241.5	peroxisome proliferator-activated receptor gamma, coactivator 1 beta	oar-miR-124b	-0.42	0.98	-45.98	305
AKT2	ENST00000392038.2	v-akt murine thymoma viral oncogene homolog 2	oar-miR-124b	-0.41	0.98	-26.69	161
ANKFY1	ENST00000341657.4	ankyrin repeat and FYVE domain containing 1	oar-miR-124b	-0.41	0.98	-47.41	319
QSER1	ENST00000399302.2	glutamine and serine rich 1	oar-miR-124b	-0.4	0.98	-49.63	319
BEND3	ENST00000369042.1	BEN domain containing 3	oar-miR-124b	-0.39	0.98	-52	306
TTL	ENST00000233336.6	tubulin tyrosine ligase	oar-miR-124b	-0.35	0.98	-25.46	146
CDYL2	ENST00000570137.2	chromodomain protein, Y-like 2	oar-miR-124b	-0.33	0.98	-78.24	464
ZBTB16	ENST00000335953.4	zinc finger and BTB domain containing 16	oar-miR-124b	-0.31	0.98	-29.96	172
ELOVL5	ENST00000370918.4	ELOVL fatty acid elongase 5	oar-miR-124b	-0.81	0.97	-28.79	152
PEA15	ENST00000360472.4	phosphoprotein enriched in astrocytes 15	oar-miR-124b	-0.8	0.97	-43.07	312
CD164	ENST00000368961.5	CD164 molecule, sialomucin	oar-miR-124b	-0.74	0.97	-28.04	155
FAM78A	ENST00000372269.3	family with sequence similarity 78, member A	oar-miR-124b	-0.68	0.97	-27.65	169
USP14	ENST00000261601.7	ubiquitin specific peptidase 14 (tRNA-guanine transglycosylase)	oar-miR-124b	-0.62	0.97	-27.45	160
ANTXR2	ENST00000403729.2	anthrax toxin receptor 2	oar-miR-124b	-0.6	0.97	-72.15	469
RASSF8	ENST00000541490.1	Ras association (RalGDS/AF-6) domain family (N-terminal) member 8	oar-miR-124b	-0.56	0.97	-25.53	156
ZDHHC8	ENST00000334554.7	zinc finger, DHHC-type containing 8	oar-miR-124b	-0.48	0.97	-26.18	159
EPT1	ENST00000260585.7	ethanolaminephosphotransferase 1 (CDP-ethanolamine-specific)	oar-miR-124b	-0.45	0.97	-64.18	453
KIAA0247	ENST00000342745.4	KIAA0247	oar-miR-124b	-0.42	0.97	-27.61	157
KIAA1239	ENST00000309447.5	KIAA1239	oar-miR-124b	-0.36	0.97	-27.18	160
HIPK1	ENST00000369558.1	homeodomain interacting protein kinase 1	oar-miR-124b	-0.2	0.97	-47.72	309
LYSMD3	ENST00000509384.1	LysM, putative peptidoglycan-binding, domain containing 3	oar-miR-124b	-0.89	0.96	-25.49	155
MBOAT2	ENST00000305997.3	membrane bound O-acyltransferase domain containing 2	oar-miR-124b	-0.86	0.96	-76.98	475
PTPN12	ENST00000248594.6	protein tyrosine phosphatase, non-receptor type 12	oar-miR-124b	-0.81	0.96	-26.08	163
COBLL1	ENST00000375458.2	cordon-bleu WH2 repeat protein-like 1	oar-miR-124b	-0.72	0.96	-26.77	156
FAM222B	ENST00000582266.1	family with sequence similarity 222, member B	oar-miR-124b	-0.7	0.96	-49.04	299
ACSL1	ENST00000454703.2	acyl-CoA synthetase long-chain family member 1	oar-miR-124b	-0.68	0.96	-47.69	302
ELK4	ENST00000357992.4	ELK4, ETS-domain protein (SRF accessory protein 1)	oar-miR-124b	-0.64	0.96	-93.2	607
MYCBP	ENST00000397572.2	MYC binding protein	oar-miR-124b	-0.64	0.96	-29.92	162
SLC39A9	ENST00000031146.4	solute carrier family 39, member 9	oar-miR-124b	-0.57	0.96	-29.62	167
HMGXB4	ENST00000216106.5	HMG box domain containing 4	oar-miR-124b	-0.54	0.96	-25.17	151
XKR6	ENST00000304437.2	XK, Kell blood group complex subunit-related family, member 6	oar-miR-124b	-0.51	0.96	-25.83	153
PIK3C2A	ENST00000265970.7	phosphatidylinositol-4-phosphate 3-kinase, catalytic subunit type 2 alpha	oar-miR-124b	-0.51	0.96	-25.11	146
THRB	ENST00000396671.2	thyroid hormone receptor, beta	oar-miR-124b	-0.46	0.96	-42.92	304
KIAA0895	ENST00000297063.6	KIAA0895	oar-miR-124b	-0.45	0.96	-25.36	149
RPS6KB1	ENST00000225577.4	ribosomal protein S6 kinase, 70kDa, polypeptide 1	oar-miR-124b	-0.41	0.96	-30.74	167
EYA4	ENST00000367895.5	eyes absent homolog 4 (Drosophila)	oar-miR-124b	-0.4	0.96	-25.51	156
TFDP2	ENST00000499676.2	transcription factor Dp-2 (E2F dimerization partner 2)	oar-miR-124b	-0.31	0.96	-26.04	149
NFIX	ENST00000360105.4	nuclear factor I/X (CCAAT-binding transcription factor)	oar-miR-124b	-0.3	0.96	-29.09	153
PEG3	ENST00000423103.2	paternally expressed 3	oar-miR-124b	-0.21	0.96	-25.9	148
SLC41A2	ENST00000258538.3	solute carrier family 41 (magnesium transporter), member 2	oar-miR-124b	-1.07	0.95	-27.58	150
ZNF608	ENST00000504926.1	zinc finger protein 608	oar-miR-124b	-0.78	0.95	-27.18	151
SAP30L	ENST00000297109.6	SAP30-like	oar-miR-124b	-0.71	0.95	-49.33	316
ZNF507	ENST00000311921.4	zinc finger protein 507	oar-miR-124b	-0.31	0.95	-42.75	313
C5orf28	ENST00000500337.2	chromosome 5 open reading frame 28	oar-miR-124b	-0.66	0.94	-26.21	161
PURA	ENST00000331327.3	purine-rich element binding protein A	oar-miR-124b	-0.64	0.94	-28.44	156
SLC30A4	ENST00000261867.4	solute carrier family 30 (zinc transporter), member 4	oar-miR-124b	-0.53	0.94	-27.69	153
ATP11A	ENST00000487903.1	ATPase, class VI, type 11A	oar-miR-124b	-0.5	0.94	-26.62	147
GJA9	ENST00000454994.2	gap junction protein, alpha 9, 59kDa	oar-miR-124b	-0.48	0.94	-28.07	170
EML5	ENST00000554922.1	echinoderm microtubule associated protein like 5	oar-miR-124b	-0.42	0.94	-45.92	300
FLOT2	ENST00000394906.2	flotillin 2	oar-miR-124b	-0.36	0.94	-29.19	160
HN1L	ENST00000248098.3	hematological and neurological expressed 1-like	oar-miR-124b	-0.56	0.93	-103.26	625
RAVER1	ENST00000293677.6	ribonucleoprotein, PTB-binding 1	oar-miR-124b	-0.5	0.93	-28.2	169
KCNK10	ENST00000340700.5	potassium channel, subfamily K, member 10	oar-miR-124b	-0.47	0.93	-48.86	300
RLIM	ENST00000332687.6	ring finger protein, LIM domain interacting	oar-miR-124b	-0.44	0.93	-27.85	171
ANKRD13A	ENST00000261739.4	ankyrin repeat domain 13A	oar-miR-124b	-0.38	0.93	-25.42	163
ITPR3	ENST00000374316.5	inositol 1,4,5-trisphosphate receptor, type 3	oar-miR-124b	-0.67	0.92	-45.43	299
MICALCL	ENST00000256186.2	MICAL C-terminal like	oar-miR-124b	-0.54	0.92	-42.43	298
RALGPS1	ENST00000259351.5	Ral GEF with PH domain and SH3 binding motif 1	oar-miR-124b	-0.4	0.92	-48.07	305
ASIC1	ENST00000228468.4	acid-sensing (proton-gated) ion channel 1	oar-miR-124b	-0.4	0.92	-51.97	312
BAZ2B	ENST00000392782.1	bromodomain adjacent to zinc finger domain, 2B	oar-miR-124b	-0.4	0.92	-47.88	326
LIMCH1	ENST00000313860.7	LIM and calponin homology domains 1	oar-miR-124b	-0.33	0.92	-27.23	158
LITAF	ENST00000413364.2	lipopolysaccharide-induced TNF factor	oar-miR-124b	-0.62	0.91	-26.89	165
MTX3	ENST00000509852.1	metaxin 3	oar-miR-124b	-0.54	0.91	-26.29	157
ZNRF3	ENST00000544604.2	zinc and ring finger 3	oar-miR-124b	-0.43	0.91	-48.89	309
BMP6	ENST00000283147.6	bone morphogenetic protein 6	oar-miR-124b	-0.74	0.9	-46.08	310
F11R	ENST00000368026.6	F11 receptor	oar-miR-124b	-0.63	0.9	-46.94	314
GALNT13	ENST00000409237.1	UDP-N-acetyl-alpha-D-galactosamine:polypeptide N-acetylgalactosaminyltransferase 13 (GalNAc-T13)	oar-miR-124b	-0.61	0.9	-46.91	302
TBC1D9B	ENST00000519746.1	TBC1 domain family, member 9B (with GRAM domain)	oar-miR-124b	-0.59	0.9	-46.84	300
KLF13	ENST00000307145.3	Kruppel-like factor 13	oar-miR-124b	-0.31	0.9	-28.27	159
SP1	ENST00000426431.2	Sp1 transcription factor	oar-miR-124b	-0.59	0.89	-101.47	627
YIPF6	ENST00000462683.1	Yip1 domain family, member 6	oar-miR-124b	-0.55	0.89	-69.15	462
GXYLT1	ENST00000398675.3	glucoside xylosyltransferase 1	oar-miR-124b	-0.48	0.89	-70.88	457
JAG1	ENST00000254958.5	jagged 1	oar-miR-124b	-0.44	0.89	-27.78	168
BACE1	ENST00000313005.6	beta-site APP-cleaving enzyme 1	oar-miR-124b	-0.44	0.89	-26.4	159
RNF213	ENST00000582970.1	ring finger protein 213	oar-miR-124b	-0.26	0.89	-45.52	301
BMPR1A	ENST00000372037.3	bone morphogenetic protein receptor, type IA	oar-miR-124b	-1.07	0.88	-25.54	157
GNA13	ENST00000439174.2	guanine nucleotide binding protein (G protein), alpha 13	oar-miR-124b	-0.79	0.88	-54.53	316
VANGL1	ENST00000355485.2	VANGL planar cell polarity protein 1	oar-miR-124b	-0.69	0.88	-28.47	162
ZEB1	ENST00000361642.5	zinc finger E-box binding homeobox 1	oar-miR-124b	-0.6	0.88	-25.99	166
CTDSPL	ENST00000443503.2	CTD (carboxy-terminal domain, RNA polymerase II, polypeptide A) small phosphatase-like	oar-miR-124b	-0.46	0.88	-49.25	303
AGPS	ENST00000264167.4	alkylglycerone phosphate synthase	oar-miR-124b	-0.44	0.88	-28.57	159
NR3C2	ENST00000344721.4	nuclear receptor subfamily 3, group C, member 2	oar-miR-124b	-0.41	0.88	-45.79	308
BRWD3	ENST00000373275.4	bromodomain and WD repeat domain containing 3	oar-miR-124b	-0.4	0.88	-53.09	304
EBF1	ENST00000313708.6	early B-cell factor 1	oar-miR-124b	-0.35	0.88	-44.51	308
SHROOM3	ENST00000296043.6	shroom family member 3	oar-miR-124b	-0.26	0.88	-47.99	322
CHST1	ENST00000308064.2	carbohydrate (keratan sulfate Gal-6) sulfotransferase 1	oar-miR-124b	-0.7	0.87	-26.64	151
SNX6	ENST00000396526.3	sorting nexin 6	oar-miR-124b	-0.65	0.87	-25.35	151
ANXA7	ENST00000372921.5	annexin A7	oar-miR-124b	-0.65	0.87	-26.76	150
TLL1	ENST00000061240.2	tolloid-like 1	oar-miR-124b	-0.65	0.87	-28.14	169
FUT10	ENST00000327671.5	fucosyltransferase 10 (alpha (1,3) fucosyltransferase)	oar-miR-124b	-0.61	0.87	-31.51	164
GZF1	ENST00000338121.5	GDNF-inducible zinc finger protein 1	oar-miR-124b	-0.6	0.87	-31.34	168
SUGT1	ENST00000310528.8	SGT1, suppressor of G2 allele of SKP1 (S. cerevisiae)	oar-miR-124b	-0.59	0.87	-30.9	162
QDPR	ENST00000508623.1	quinoid dihydropteridine reductase	oar-miR-124b	-0.58	0.87	-66.68	478
CFL2	ENST00000341223.3	cofilin 2 (muscle)	oar-miR-124b	-0.57	0.87	-26.09	161
COTL1	ENST00000262428.4	coactosin-like 1 (Dictyostelium)	oar-miR-124b	-0.55	0.87	-25.79	151
UBE2B	ENST00000265339.2	ubiquitin-conjugating enzyme E2B	oar-miR-124b	-0.54	0.87	-25.15	174
RNF11	ENST00000242719.3	ring finger protein 11	oar-miR-124b	-0.54	0.87	-70.6	495
VSNL1	ENST00000406397.1	visinin-like 1	oar-miR-124b	-0.53	0.87	-26.67	163
TCF3	ENST00000262965.5	transcription factor 3	oar-miR-124b	-0.53	0.87	-26.56	168
ZFP36L2	ENST00000282388.3	ZFP36 ring finger protein-like 2	oar-miR-124b	-0.52	0.87	-25.09	156
MTMR6	ENST00000381801.5	myotubularin related protein 6	oar-miR-124b	-0.51	0.87	-25.15	174
CHSY1	ENST00000254190.3	chondroitin sulfate synthase 1	oar-miR-124b	-0.49	0.87	-25.65	159
RAB2A	ENST00000262646.7	RAB2A, member RAS oncogene family	oar-miR-124b	-0.49	0.87	-25.12	151
RYK	ENST00000296084.4	receptor-like tyrosine kinase	oar-miR-124b	-0.49	0.87	-25.16	174
ARHGDIA	ENST00000269321.7	Rho GDP dissociation inhibitor (GDI) alpha	oar-miR-124b	-0.48	0.87	-25.65	159
NDFIP1	ENST00000253814.4	Nedd4 family interacting protein 1	oar-miR-124b	-0.48	0.87	-68.15	454
OXSR1	ENST00000311806.3	oxidative stress responsive 1	oar-miR-124b	-0.47	0.87	-25.24	156
PIK3CA	ENST00000263967.3	phosphatidylinositol-4,5-bisphosphate 3-kinase, catalytic subunit alpha	oar-miR-124b	-0.45	0.87	-26.17	167
CTD-2228K2.5	ENST00000342584.3	Uncharacterized protein	oar-miR-124b	-0.45	0.87	-43.3	308
RAVER2	ENST00000371072.4	ribonucleoprotein, PTB-binding 2	oar-miR-124b	-0.44	0.87	-112.23	777
ZDHHC3	ENST00000296127.3	zinc finger, DHHC-type containing 3	oar-miR-124b	-0.44	0.87	-42.86	315
REEP1	ENST00000165698.5	receptor accessory protein 1	oar-miR-124b	-0.43	0.87	-27.24	169
SEPT11	ENST00000264893.6	septin 11	oar-miR-124b	-0.43	0.87	-27.89	169
NEGR1	ENST00000357731.5	neuronal growth regulator 1	oar-miR-124b	-0.43	0.87	-51.8	326
ROCK1	ENST00000399799.2	Rho-associated, coiled-coil containing protein kinase 1	oar-miR-124b	-0.42	0.87	-26.81	184
MMP16	ENST00000286614.6	matrix metallopeptidase 16 (membrane-inserted)	oar-miR-124b	-0.42	0.87	-26.71	171
RRAGD	ENST00000369415.4	Ras-related GTP binding D	oar-miR-124b	-0.42	0.87	-49.73	313
RSRC2	ENST00000331738.7	arginine/serine-rich coiled-coil 2	oar-miR-124b	-0.41	0.87	-41.85	304
SAR1B	ENST00000402673.2	SAR1 homolog B (S. cerevisiae)	oar-miR-124b	-0.4	0.87	-29.27	171
EN2	ENST00000297375.4	engrailed homeobox 2	oar-miR-124b	-0.4	0.87	-60.52	348
FBXO30	ENST00000237281.4	F-box protein 30	oar-miR-124b	-0.39	0.87	-26.77	162
PRPF40A	ENST00000410080.1	PRP40 pre-mRNA processing factor 40 homolog A (S. cerevisiae)	oar-miR-124b	-0.39	0.87	-41.37	304
RCOR1	ENST00000262241.6	REST corepressor 1	oar-miR-124b	-0.38	0.87	-27.24	169
SNIP1	ENST00000296215.6	Smad nuclear interacting protein 1	oar-miR-124b	-0.38	0.87	-25.16	166
UBA6	ENST00000322244.5	ubiquitin-like modifier activating enzyme 6	oar-miR-124b	-0.38	0.87	-26.11	156
NR5A2	ENST00000367362.3	nuclear receptor subfamily 5, group A, member 2	oar-miR-124b	-0.38	0.87	-44.75	324
SLC35F5	ENST00000245680.2	solute carrier family 35, member F5	oar-miR-124b	-0.38	0.87	-48.39	328
LPCAT3	ENST00000261407.4	lysophosphatidylcholine acyltransferase 3	oar-miR-124b	-0.37	0.87	-25.82	155
C10orf12	ENST00000286067.2	chromosome 10 open reading frame 12	oar-miR-124b	-0.36	0.87	-28.81	176
DMXL1	ENST00000311085.8	Dmx-like 1	oar-miR-124b	-0.36	0.87	-66.44	455
GGA2	ENST00000309859.4	golgi-associated, gamma adaptin ear containing, ARF binding protein 2	oar-miR-124b	-0.36	0.87	-26.5	171
PTPN1	ENST00000371621.3	protein tyrosine phosphatase, non-receptor type 1	oar-miR-124b	-0.36	0.87	-53.29	317
AP3M1	ENST00000355264.4	adaptor-related protein complex 3, mu 1 subunit	oar-miR-124b	-0.35	0.87	-25.74	151
WIPF2	ENST00000323571.4	WAS/WASL interacting protein family, member 2	oar-miR-124b	-0.35	0.87	-43.36	293
PDXK	ENST00000468090.1	pyridoxal (pyridoxine, vitamin B6) kinase	oar-miR-124b	-0.34	0.87	-25.07	165
MTDH	ENST00000336273.3	metadherin	oar-miR-124b	-0.34	0.87	-31.32	167
TRABD	ENST00000303434.4	TraB domain containing	oar-miR-124b	-0.34	0.87	-43.58	302
PLEKHA6	ENST00000272203.3	pleckstrin homology domain containing, family A member 6	oar-miR-124b	-0.34	0.87	-26.48	181
RNF216	ENST00000425013.2	ring finger protein 216	oar-miR-124b	-0.34	0.87	-65.34	482
AMOTL1	ENST00000317837.9	angiomotin like 1	oar-miR-124b	-0.34	0.87	-27.67	170
ANXA11	ENST00000372231.3	annexin A11	oar-miR-124b	-0.34	0.87	-26.78	156
SNX18	ENST00000343017.6	sorting nexin 18	oar-miR-124b	-0.33	0.87	-45.39	302
VAT1L	ENST00000302536.2	vesicle amine transport 1-like	oar-miR-124b	-0.33	0.87	-26.99	158
PDE7A	ENST00000401827.3	phosphodiesterase 7A	oar-miR-124b	-0.33	0.87	-25.34	169
RAD51L3-RFFL	ENST00000593039.1	Uncharacterized protein	oar-miR-124b	-0.33	0.87	-29.84	160
P4HA2	ENST00000401867.1	prolyl 4-hydroxylase, alpha polypeptide II	oar-miR-124b	-0.33	0.87	-27.2	162
LARP4B	ENST00000316157.3	La ribonucleoprotein domain family, member 4B	oar-miR-124b	-0.33	0.87	-26.95	159
TOR1AIP2	ENST00000367612.3	torsin A interacting protein 2	oar-miR-124b	-0.33	0.87	-42.28	305
ROCK2	ENST00000315872.6	Rho-associated, coiled-coil containing protein kinase 2	oar-miR-124b	-0.32	0.87	-26.72	162
CYLD	ENST00000540145.1	cylindromatosis (turban tumor syndrome)	oar-miR-124b	-0.32	0.87	-30.23	171
CHP1	ENST00000334660.5	calcineurin-like EF-hand protein 1	oar-miR-124b	-0.31	0.87	-25.39	156
SP2	ENST00000376741.4	Sp2 transcription factor	oar-miR-124b	-0.3	0.87	-25.09	175
XKR4	ENST00000327381.6	XK, Kell blood group complex subunit-related family, member 4	oar-miR-124b	-0.3	0.87	-28.63	172
XPO4	ENST00000400602.2	exportin 4	oar-miR-124b	-0.3	0.87	-51.8	326
ZNF292	ENST00000369577.3	zinc finger protein 292	oar-miR-124b	-0.3	0.87	-25.85	150
MAP7	ENST00000354570.3	microtubule-associated protein 7	oar-miR-124b	-0.3	0.87	-26.99	158
SHH	ENST00000297261.2	sonic hedgehog	oar-miR-124b	-0.3	0.87	-43.26	323
PRKD1	ENST00000331968.5	protein kinase D1	oar-miR-124b	-0.3	0.87	-26.71	160
TACC1	ENST00000330691.6	transforming, acidic coiled-coil containing protein 1	oar-miR-124b	-0.29	0.87	-25.95	159
KIAA1024	ENST00000305428.3	KIAA1024	oar-miR-124b	-0.29	0.87	-25.74	157
ULK2	ENST00000395544.4	unc-51 like autophagy activating kinase 2	oar-miR-124b	-0.29	0.87	-46.95	330
EDC3	ENST00000315127.4	enhancer of mRNA decapping 3	oar-miR-124b	-0.29	0.87	-27.14	159
RYBP	ENST00000477973.2	RING1 and YY1 binding protein	oar-miR-124b	-0.29	0.87	-27.95	155
SREK1	ENST00000334121.6	splicing regulatory glutamine/lysine-rich protein 1	oar-miR-124b	-0.29	0.87	-29.04	163
RFFL	ENST00000315249.7	ring finger and FYVE-like domain containing E3 ubiquitin protein ligase	oar-miR-124b	-0.29	0.87	-43.73	297
EEA1	ENST00000322349.8	early endosome antigen 1	oar-miR-124b	-0.29	0.87	-49.91	319
DYRK2	ENST00000344096.3	dual-specificity tyrosine-(Y)-phosphorylation regulated kinase 2	oar-miR-124b	-0.29	0.87	-46.83	312
PCDH8	ENST00000377942.3	protocadherin 8	oar-miR-124b	-0.28	0.87	-26.49	148
UBOX5	ENST00000217173.2	U-box domain containing 5	oar-miR-124b	-0.28	0.87	-47.49	302
ARPP19	ENST00000566423.1	cAMP-regulated phosphoprotein, 19kDa	oar-miR-124b	-0.28	0.87	-26.35	152
RASAL2	ENST00000448150.3	RAS protein activator like 2	oar-miR-124b	-0.28	0.87	-28.29	180
ZBTB7C	ENST00000535628.2	zinc finger and BTB domain containing 7C	oar-miR-124b	-0.28	0.87	-26.75	170
RHBDL3	ENST00000269051.4	rhomboid, veinlet-like 3 (Drosophila)	oar-miR-124b	-0.28	0.87	-25.2	163
CBLN2	ENST00000585159.1	cerebellin 2 precursor	oar-miR-124b	-0.27	0.87	-50.23	320
ZCCHC24	ENST00000372336.3	zinc finger, CCHC domain containing 24	oar-miR-124b	-0.27	0.87	-48.24	319
PDGFA	ENST00000354513.5	platelet-derived growth factor alpha polypeptide	oar-miR-124b	-0.27	0.87	-27.51	169
SSH1	ENST00000360239.3	slingshot protein phosphatase 1	oar-miR-124b	-0.27	0.87	-25.84	177
FBXL7	ENST00000504595.1	F-box and leucine-rich repeat protein 7	oar-miR-124b	-0.26	0.87	-25.74	157
AKIRIN1	ENST00000432648.3	akirin 1	oar-miR-124b	-0.26	0.87	-25.73	161
AFF3	ENST00000409236.2	AF4/FMR2 family, member 3	oar-miR-124b	-0.26	0.87	-27.6	171
DMD	ENST00000378677.2	dystrophin	oar-miR-124b	-0.26	0.87	-43.87	305
GPR22	ENST00000304402.4	G protein-coupled receptor 22	oar-miR-124b	-0.26	0.87	-44.05	311
SGIP1	ENST00000371036.3	SH3-domain GRB2-like (endophilin) interacting protein 1	oar-miR-124b	-0.26	0.87	-28.09	170
TMCC3	ENST00000261226.4	transmembrane and coiled-coil domain family 3	oar-miR-124b	-0.25	0.87	-45.02	319
PAPOLG	ENST00000238714.3	poly(A) polymerase gamma	oar-miR-124b	-0.24	0.87	-74.63	478
SERTAD4	ENST00000367012.3	SERTA domain containing 4	oar-miR-124b	-0.24	0.87	-29.09	178
IGF2R	ENST00000356956.1	insulin-like growth factor 2 receptor	oar-miR-124b	-0.24	0.87	-25.24	166
BSN	ENST00000296452.4	bassoon presynaptic cytomatrix protein	oar-miR-124b	-0.24	0.87	-25.62	158
TRIM71	ENST00000383763.5	tripartite motif containing 71, E3 ubiquitin protein ligase	oar-miR-124b	-0.24	0.87	-43.18	308
HDLBP	ENST00000391975.1	high density lipoprotein binding protein	oar-miR-124b	-0.24	0.87	-25.42	160
AGO1	ENST00000373204.4	argonaute RISC catalytic component 1	oar-miR-124b	-0.23	0.87	-48.16	313
ZNF654	ENST00000309495.5	zinc finger protein 654	oar-miR-124b	-0.23	0.87	-28.9	160
FOXK2	ENST00000335255.5	forkhead box K2	oar-miR-124b	-0.23	0.87	-28.96	166
CNOT2	ENST00000229195.3	CCR4-NOT transcription complex, subunit 2	oar-miR-124b	-0.23	0.87	-41.21	297
MID1	ENST00000453318.2	midline 1 (Opitz/BBB syndrome)	oar-miR-124b	-0.23	0.87	-41.98	300
NUDT3	ENST00000607016.1	nudix (nucleoside diphosphate linked moiety X)-type motif 3	oar-miR-124b	-0.23	0.87	-40.6	310
MACROD2	ENST00000217246.4	MACRO domain containing 2	oar-miR-124b	-0.22	0.87	-26.48	163
C11orf84	ENST00000294244.4	chromosome 11 open reading frame 84	oar-miR-124b	-0.22	0.87	-46.41	326
DLGAP2	ENST00000421627.2	discs, large (Drosophila) homolog-associated protein 2	oar-miR-124b	-0.21	0.87	-28.52	169
ARHGEF4	ENST00000392953.3	Rho guanine nucleotide exchange factor (GEF) 4	oar-miR-124b	-0.21	0.87	-26.3	156
KCNK3	ENST00000302909.3	potassium channel, subfamily K, member 3	oar-miR-124b	-0.21	0.87	-44.69	310
NEURL1B	ENST00000369800.5	neuralized homolog 1B (Drosophila)	oar-miR-124b	-0.21	0.87	-26.48	169
KCNH1	ENST00000271751.4	potassium voltage-gated channel, subfamily H (eag-related), member 1	oar-miR-124b	-0.21	0.87	-43.03	304
GATSL2	ENST00000426327.3	GATS protein-like 2	oar-miR-124b	-0.21	0.87	-26.04	166
PDE3B	ENST00000282096.4	phosphodiesterase 3B, cGMP-inhibited	oar-miR-124b	-0.2	0.87	-25.18	147
GLI3	ENST00000395925.3	GLI family zinc finger 3	oar-miR-124b	-0.2	0.87	-25.55	156
ATF7IP	ENST00000261168.4	activating transcription factor 7 interacting protein	oar-miR-124b	-0.2	0.87	-43.7	311
SEC62	ENST00000337002.4	SEC62 homolog (S. cerevisiae)	oar-miR-124b	-0.2	0.87	-47.46	318
FAM177A1	ENST00000280987.4	family with sequence similarity 177, member A1	oar-miR-124b	-0.74	0.86	-72.41	471
ZNF706	ENST00000311212.4	zinc finger protein 706	oar-miR-124b	-0.71	0.86	-25.65	159
FKBP15	ENST00000238256.3	FK506 binding protein 15, 133kDa	oar-miR-124b	-0.65	0.86	-46	301
RAB11A	ENST00000569896.1	RAB11A, member RAS oncogene family	oar-miR-124b	-0.63	0.86	-28.93	163
SUCLG2	ENST00000307227.5	succinate-CoA ligase, GDP-forming, beta subunit	oar-miR-124b	-0.61	0.86	-26.42	160
VAMP3	ENST00000054666.6	vesicle-associated membrane protein 3	oar-miR-124b	-0.6	0.86	-25.31	158
DCUN1D5	ENST00000260247.5	DCN1, defective in cullin neddylation 1, domain containing 5	oar-miR-124b	-0.6	0.86	-25.74	157
TMEM134	ENST00000393877.3	transmembrane protein 134	oar-miR-124b	-0.57	0.86	-42.19	305
GAS1	ENST00000298743.7	growth arrest-specific 1	oar-miR-124b	-0.57	0.86	-26.07	157
KATNBL1	ENST00000256544.3	katanin p80 subunit B-like 1	oar-miR-124b	-0.56	0.86	-45.18	303
GPR37	ENST00000303921.2	G protein-coupled receptor 37 (endothelin receptor type B-like)	oar-miR-124b	-0.56	0.86	-28.8	155
ETV1	ENST00000430479.1	ets variant 1	oar-miR-124b	-0.52	0.86	-48.26	321
ANXA5	ENST00000296511.5	annexin A5	oar-miR-124b	-0.48	0.86	-46.01	310
COL12A1	ENST00000322507.8	collagen, type XII, alpha 1	oar-miR-124b	-0.48	0.86	-26.33	165
CDC73	ENST00000367435.3	cell division cycle 73	oar-miR-124b	-0.47	0.86	-45.37	323
PPP6R2	ENST00000359139.3	protein phosphatase 6, regulatory subunit 2	oar-miR-124b	-0.46	0.86	-43.49	307
FAR1	ENST00000354817.3	fatty acyl CoA reductase 1	oar-miR-124b	-0.45	0.86	-45.75	303
MARCH7	ENST00000259050.4	membrane-associated ring finger (C3HC4) 7, E3 ubiquitin protein ligase	oar-miR-124b	-0.45	0.86	-26.71	160
CPNE5	ENST00000244751.2	copine V	oar-miR-124b	-0.44	0.86	-74.55	474
MAPK4	ENST00000592595.1	mitogen-activated protein kinase 4	oar-miR-124b	-0.43	0.86	-25.16	152
P4HA1	ENST00000307116.2	prolyl 4-hydroxylase, alpha polypeptide I	oar-miR-124b	-0.43	0.86	-25.36	163
ERMP1	ENST00000381506.3	endoplasmic reticulum metallopeptidase 1	oar-miR-124b	-0.43	0.86	-29.21	179
TCEB1	ENST00000518127.1	transcription elongation factor B (SIII), polypeptide 1 (15kDa, elongin C)	oar-miR-124b	-0.42	0.86	-28.99	176
TMEM87B	ENST00000283206.4	transmembrane protein 87B	oar-miR-124b	-0.42	0.86	-42.73	286
CAPN2	ENST00000295006.5	calpain 2, (m/II) large subunit	oar-miR-124b	-0.42	0.86	-27.25	161
SLC1A4	ENST00000234256.3	solute carrier family 1 (glutamate/neutral amino acid transporter), member 4	oar-miR-124b	-0.42	0.86	-26.6	166
RRBP1	ENST00000377813.1	ribosome binding protein 1	oar-miR-124b	-0.41	0.86	-43.27	318
GLTP	ENST00000318348.4	glycolipid transfer protein	oar-miR-124b	-0.41	0.86	-28.71	162
TMEM109	ENST00000227525.3	transmembrane protein 109	oar-miR-124b	-0.41	0.86	-27.13	160
FAM89A	ENST00000366654.4	family with sequence similarity 89, member A	oar-miR-124b	-0.41	0.86	-25.16	167
MED12L	ENST00000474524.1	mediator complex subunit 12-like	oar-miR-124b	-0.4	0.86	-42.74	304
PTPN9	ENST00000306726.2	protein tyrosine phosphatase, non-receptor type 9	oar-miR-124b	-0.39	0.86	-31.89	179
TDRP	ENST00000324079.6	testis development related protein	oar-miR-124b	-0.38	0.86	-48.22	304
IL11	ENST00000264563.2	interleukin 11	oar-miR-124b	-0.37	0.86	-25.53	160
PGRMC2	ENST00000296425.5	progesterone receptor membrane component 2	oar-miR-124b	-0.37	0.86	-47.04	319
FRMD4B	ENST00000398540.3	FERM domain containing 4B	oar-miR-124b	-0.37	0.86	-25.34	158
CNTN3	ENST00000263665.6	contactin 3 (plasmacytoma associated)	oar-miR-124b	-0.37	0.86	-26.83	161
C11orf87	ENST00000327419.6	chromosome 11 open reading frame 87	oar-miR-124b	-0.36	0.86	-31.93	173
NUDT4	ENST00000337179.5	nudix (nucleoside diphosphate linked moiety X)-type motif 4	oar-miR-124b	-0.36	0.86	-25.91	166
IDE	ENST00000265986.6	insulin-degrading enzyme	oar-miR-124b	-0.36	0.86	-29.25	161
EIF3J	ENST00000261868.5	eukaryotic translation initiation factor 3, subunit J	oar-miR-124b	-0.35	0.86	-25.24	172
CDR2L	ENST00000337231.5	cerebellar degeneration-related protein 2-like	oar-miR-124b	-0.35	0.86	-46.4	307
PPTC7	ENST00000354300.3	PTC7 protein phosphatase homolog (S. cerevisiae)	oar-miR-124b	-0.35	0.86	-48.39	328
SLC9A6	ENST00000370698.3	solute carrier family 9, subfamily A (NHE6, cation proton antiporter 6), member 6	oar-miR-124b	-0.35	0.86	-25.6	159
PAPD5	ENST00000357464.3	PAP associated domain containing 5	oar-miR-124b	-0.35	0.86	-25.24	152
PRRC1	ENST00000296666.8	proline-rich coiled-coil 1	oar-miR-124b	-0.35	0.86	-31.43	180
GOLT1B	ENST00000540141.1	golgi transport 1B	oar-miR-124b	-0.35	0.86	-25.25	168
CHD1	ENST00000284049.3	chromodomain helicase DNA binding protein 1	oar-miR-124b	-0.34	0.86	-27.88	165
PARP16	ENST00000261888.6	poly (ADP-ribose) polymerase family, member 16	oar-miR-124b	-0.34	0.86	-29.3	147
SDCBP	ENST00000260130.4	syndecan binding protein (syntenin)	oar-miR-124b	-0.34	0.86	-26.71	171
MIPOL1	ENST00000327441.7	mirror-image polydactyly 1	oar-miR-124b	-0.34	0.86	-43.41	301
SASH1	ENST00000367467.3	SAM and SH3 domain containing 1	oar-miR-124b	-0.34	0.86	-27.05	171
NEK9	ENST00000238616.5	NIMA-related kinase 9	oar-miR-124b	-0.34	0.86	-66.42	459
E2F6	ENST00000362009.4	E2F transcription factor 6	oar-miR-124b	-0.34	0.86	-55.01	351
THAP2	ENST00000308086.2	THAP domain containing, apoptosis associated protein 2	oar-miR-124b	-0.34	0.86	-52.77	313
TMEM168	ENST00000312814.6	transmembrane protein 168	oar-miR-124b	-0.34	0.86	-43.96	308
FEM1B	ENST00000306917.4	fem-1 homolog b (C. elegans)	oar-miR-124b	-0.34	0.86	-41.48	313
FBRSL1	ENST00000434748.2	fibrosin-like 1	oar-miR-124b	-0.34	0.86	-27.73	154
ZDHHC20	ENST00000320220.9	zinc finger, DHHC-type containing 20	oar-miR-124b	-0.33	0.86	-68.25	447
PAG1	ENST00000220597.4	phosphoprotein associated with glycosphingolipid microdomains 1	oar-miR-124b	-0.33	0.86	-27.13	160
PHACTR2	ENST00000427704.2	phosphatase and actin regulator 2	oar-miR-124b	-0.33	0.86	-42.97	305
HOXD11	ENST00000249504.5	homeobox D11	oar-miR-124b	-0.33	0.86	-46.01	310
ASPA	ENST00000263080.2	aspartoacylase	oar-miR-124b	-0.32	0.86	-43.74	321
ELK3	ENST00000228741.3	ELK3, ETS-domain protein (SRF accessory protein 2)	oar-miR-124b	-0.32	0.86	-45.83	325
SLC31A2	ENST00000259392.3	solute carrier family 31 (copper transporter), member 2	oar-miR-124b	-0.32	0.86	-27.24	172
LARP1	ENST00000336314.4	La ribonucleoprotein domain family, member 1	oar-miR-124b	-0.32	0.86	-50.23	320
STT3A	ENST00000392708.4	STT3A, subunit of the oligosaccharyltransferase complex (catalytic)	oar-miR-124b	-0.32	0.86	-25.85	157
WIPF3	ENST00000409290.1	WAS/WASL interacting protein family, member 3	oar-miR-124b	-0.32	0.86	-28.62	162
OSBPL6	ENST00000190611.4	oxysterol binding protein-like 6	oar-miR-124b	-0.32	0.86	-46.55	318
PITPNA	ENST00000313486.7	phosphatidylinositol transfer protein, alpha	oar-miR-124b	-0.32	0.86	-26.14	162
TXLNA	ENST00000373610.3	taxilin alpha	oar-miR-124b	-0.32	0.86	-27.24	164
SCML4	ENST00000369022.2	sex comb on midleg-like 4 (Drosophila)	oar-miR-124b	-0.31	0.86	-43.36	319
HIAT1	ENST00000370152.3	hippocampus abundant transcript 1	oar-miR-124b	-0.31	0.86	-48.81	316
UBE2W	ENST00000517608.1	ubiquitin-conjugating enzyme E2W (putative)	oar-miR-124b	-0.31	0.86	-27.85	161
IST1	ENST00000329908.8	increased sodium tolerance 1 homolog (yeast)	oar-miR-124b	-0.31	0.86	-47.51	317
CPT1A	ENST00000265641.5	carnitine palmitoyltransferase 1A (liver)	oar-miR-124b	-0.31	0.86	-65.33	461
LZIC	ENST00000377223.1	leucine zipper and CTNNBIP1 domain containing	oar-miR-124b	-0.31	0.86	-49.22	322
RXRA	ENST00000481739.1	retinoid X receptor, alpha	oar-miR-124b	-0.31	0.86	-30.54	173
AK4	ENST00000545314.1	adenylate kinase 4	oar-miR-124b	-0.3	0.86	-43.43	301
SMARCAD1	ENST00000354268.4	SWI/SNF-related, matrix-associated actin-dependent regulator of chromatin, subfamily a, containing DEAD/H box 1	oar-miR-124b	-0.3	0.86	-25.32	160
ITPRIP	ENST00000337478.1	inositol 1,4,5-trisphosphate receptor interacting protein	oar-miR-124b	-0.3	0.86	-42.8	304
C1orf198	ENST00000366663.5	chromosome 1 open reading frame 198	oar-miR-124b	-0.3	0.86	-25.12	168
CBX5	ENST00000209875.4	chromobox homolog 5	oar-miR-124b	-0.3	0.86	-25.73	161
DCTN4	ENST00000447998.2	dynactin 4 (p62)	oar-miR-124b	-0.3	0.86	-43.41	301
CHIC1	ENST00000373504.6	cysteine-rich hydrophobic domain 1	oar-miR-124b	-0.29	0.86	-44.69	314
LRP6	ENST00000261349.4	low density lipoprotein receptor-related protein 6	oar-miR-124b	-0.29	0.86	-25.23	149
RAB10	ENST00000264710.4	RAB10, member RAS oncogene family	oar-miR-124b	-0.28	0.86	-28.41	171
SLAIN2	ENST00000264313.6	SLAIN motif family, member 2	oar-miR-124b	-0.28	0.86	-25.95	160
SART3	ENST00000228284.3	squamous cell carcinoma antigen recognized by T cells 3	oar-miR-124b	-0.27	0.86	-26.75	160
KIF5A	ENST00000455537.2	kinesin family member 5A	oar-miR-124b	-0.27	0.86	-45.21	318
GPC4	ENST00000370828.3	glypican 4	oar-miR-124b	-0.27	0.86	-45.16	305
LRRC57	ENST00000397130.3	leucine rich repeat containing 57	oar-miR-124b	-0.26	0.86	-40.13	297
KCNJ3	ENST00000295101.2	potassium inwardly-rectifying channel, subfamily J, member 3	oar-miR-124b	-0.26	0.86	-68.74	458
B4GALNT3	ENST00000266383.5	beta-1,4-N-acetyl-galactosaminyl transferase 3	oar-miR-124b	-0.26	0.86	-26.95	163
CREB1	ENST00000432329.2	cAMP responsive element binding protein 1	oar-miR-124b	-0.26	0.86	-44.34	309
PPM1F	ENST00000263212.5	protein phosphatase, Mg2+/Mn2+ dependent, 1F	oar-miR-124b	-0.26	0.86	-27.27	163
PAQR8	ENST00000442253.2	progestin and adipoQ receptor family member VIII	oar-miR-124b	-0.25	0.86	-26.3	152
BLOC1S6	ENST00000220531.3	biogenesis of lysosomal organelles complex-1, subunit 6, pallidin	oar-miR-124b	-0.25	0.86	-48.19	336
DIAPH2	ENST00000324765.8	diaphanous-related formin 2	oar-miR-124b	-0.25	0.86	-101.08	639
ZMAT3	ENST00000311417.2	zinc finger, matrin-type 3	oar-miR-124b	-0.25	0.86	-26.41	165
EML6	ENST00000356458.6	echinoderm microtubule associated protein like 6	oar-miR-124b	-0.24	0.86	-25.69	167
TUB	ENST00000305253.4	tubby bipartite transcription factor	oar-miR-124b	-0.24	0.86	-25.06	161
SLK	ENST00000335753.4	STE20-like kinase	oar-miR-124b	-0.24	0.86	-45.08	302
KDM1B	ENST00000388870.2	lysine (K)-specific demethylase 1B	oar-miR-124b	-0.24	0.86	-25.11	165
PDE4A	ENST00000380702.2	phosphodiesterase 4A, cAMP-specific	oar-miR-124b	-0.24	0.86	-55.01	351
MYO9B	ENST00000595618.1	myosin IXB	oar-miR-124b	-0.24	0.86	-25.82	165
ZCCHC14	ENST00000268616.4	zinc finger, CCHC domain containing 14	oar-miR-124b	-0.24	0.86	-27.73	154
CDC27	ENST00000066544.3	cell division cycle 27	oar-miR-124b	-0.24	0.86	-28.16	159
AGFG1	ENST00000310078.8	ArfGAP with FG repeats 1	oar-miR-124b	-0.23	0.86	-42.86	315
DHCR24	ENST00000371269.3	24-dehydrocholesterol reductase	oar-miR-124b	-0.23	0.86	-47.17	306
HDAC4	ENST00000345617.3	histone deacetylase 4	oar-miR-124b	-0.23	0.86	-25.62	158
DCUN1D3	ENST00000324344.4	DCN1, defective in cullin neddylation 1, domain containing 3	oar-miR-124b	-0.23	0.86	-25.16	167
ZDHHC7	ENST00000313732.4	zinc finger, DHHC-type containing 7	oar-miR-124b	-0.22	0.86	-26.12	149
ATP7A	ENST00000343533.5	ATPase, Cu++ transporting, alpha polypeptide	oar-miR-124b	-0.22	0.86	-45.09	315
AHR	ENST00000242057.4	aryl hydrocarbon receptor	oar-miR-124b	-0.22	0.86	-26.75	156
DIAPH1	ENST00000389054.3	diaphanous-related formin 1	oar-miR-124b	-0.22	0.86	-45.17	321
EXTL3	ENST00000220562.4	exostosin-like glycosyltransferase 3	oar-miR-124b	-0.22	0.86	-72.41	471
HOXA13	ENST00000222753.4	homeobox A13	oar-miR-124b	-0.22	0.86	-65.22	454
TBC1D1	ENST00000261439.4	TBC1 (tre-2/USP6, BUB2, cdc16) domain family, member 1	oar-miR-124b	-0.22	0.86	-84.42	592
SESTD1	ENST00000428443.3	SEC14 and spectrin domains 1	oar-miR-124b	-0.22	0.86	-31.36	183
SPTLC2	ENST00000216484.2	serine palmitoyltransferase, long chain base subunit 2	oar-miR-124b	-0.22	0.86	-25.54	160
FRRS1L	ENST00000561981.2	ferric-chelate reductase 1-like	oar-miR-124b	-0.21	0.86	-46.87	317
BAHD1	ENST00000416165.1	bromo adjacent homology domain containing 1	oar-miR-124b	-0.21	0.86	-74.14	479
AHCYL1	ENST00000369799.5	adenosylhomocysteinase-like 1	oar-miR-124b	-0.21	0.86	-70.21	474
SMCHD1	ENST00000320876.6	structural maintenance of chromosomes flexible hinge domain containing 1	oar-miR-124b	-0.21	0.86	-41.68	308
SETBP1	ENST00000282030.5	SET binding protein 1	oar-miR-124b	-0.21	0.86	-28.43	176
DYNC1LI2	ENST00000258198.2	dynein, cytoplasmic 1, light intermediate chain 2	oar-miR-124b	-0.21	0.86	-28.43	176
PHLDB1	ENST00000361417.2	pleckstrin homology-like domain, family B, member 1	oar-miR-124b	-0.21	0.86	-25.11	166
PARP8	ENST00000503750.2	poly (ADP-ribose) polymerase family, member 8	oar-miR-124b	-0.21	0.86	-25.7	169
PPM1A	ENST00000395076.4	protein phosphatase, Mg2+/Mn2+ dependent, 1A	oar-miR-124b	-0.21	0.86	-27.29	172
UBE2O	ENST00000319380.7	ubiquitin-conjugating enzyme E2O	oar-miR-124b	-0.2	0.86	-26.38	168
DIXDC1	ENST00000440460.2	DIX domain containing 1	oar-miR-124b	-0.2	0.86	-26.99	179
DHX40	ENST00000251241.4	DEAH (Asp-Glu-Ala-His) box polypeptide 40	oar-miR-124b	-0.2	0.86	-25.12	165
MN1	ENST00000302326.4	meningioma (disrupted in balanced translocation) 1	oar-miR-124b	-0.2	0.86	-25.16	154
C7orf55-LUC7L2	ENST00000354926.4	C7orf55-LUC7L2 readthrough	oar-miR-124b	-0.2	0.86	-26.29	172
ENPP4	ENST00000321037.4	ectonucleotide pyrophosphatase/phosphodiesterase 4 (putative)	oar-miR-124b	-0.63	0.85	-29.97	179
GK5	ENST00000392993.2	glycerol kinase 5 (putative)	oar-miR-124b	-0.58	0.85	-27.57	175
PIAS1	ENST00000249636.6	protein inhibitor of activated STAT, 1	oar-miR-124b	-0.58	0.85	-27.2	165
HIATL1	ENST00000428393.2	hippocampus abundant transcript-like 1	oar-miR-124b	-0.57	0.85	-25.7	169
PAPSS2	ENST00000361175.4	3'-phosphoadenosine 5'-phosphosulfate synthase 2	oar-miR-124b	-0.56	0.85	-25.5	162
SCAMP2	ENST00000268099.9	secretory carrier membrane protein 2	oar-miR-124b	-0.53	0.85	-25.97	165
LCP1	ENST00000398576.2	lymphocyte cytosolic protein 1 (L-plastin)	oar-miR-124b	-0.51	0.85	-30.61	179
MCUR1	ENST00000379170.4	mitochondrial calcium uniporter regulator 1	oar-miR-124b	-0.49	0.85	-25.13	171
CACNB4	ENST00000539935.1	calcium channel, voltage-dependent, beta 4 subunit	oar-miR-124b	-0.48	0.85	-27.57	175
SLC16A13	ENST00000308027.6	solute carrier family 16, member 13	oar-miR-124b	-0.47	0.85	-25.2	171
KDELR2	ENST00000258739.4	KDEL (Lys-Asp-Glu-Leu) endoplasmic reticulum protein retention receptor 2	oar-miR-124b	-0.46	0.85	-25.24	157
PDCD6	ENST00000505221.1	programmed cell death 6	oar-miR-124b	-0.43	0.85	-25.35	165
NPLOC4	ENST00000572760.1	nuclear protein localization 4 homolog (S. cerevisiae)	oar-miR-124b	-0.43	0.85	-25.57	156
AK3	ENST00000381809.3	adenylate kinase 3	oar-miR-124b	-0.42	0.85	-28.78	172
CASC3	ENST00000264645.7	cancer susceptibility candidate 3	oar-miR-124b	-0.41	0.85	-102.89	610
TRIM45	ENST00000256649.4	tripartite motif containing 45	oar-miR-124b	-0.41	0.85	-52.63	311
KLHL17	ENST00000338591.3	kelch-like family member 17	oar-miR-124b	-0.4	0.85	-76.57	457
RNF144A	ENST00000320892.6	ring finger protein 144A	oar-miR-124b	-0.4	0.85	-44.59	287
GABRB1	ENST00000295454.3	gamma-aminobutyric acid (GABA) A receptor, beta 1	oar-miR-124b	-0.4	0.85	-47.2	303
USP48	ENST00000400301.1	ubiquitin specific peptidase 48	oar-miR-124b	-0.38	0.85	-49.63	321
MAPK14	ENST00000229795.3	mitogen-activated protein kinase 14	oar-miR-124b	-0.38	0.85	-27.2	166
EPN2	ENST00000314728.5	epsin 2	oar-miR-124b	-0.36	0.85	-68.4	440
SERP1	ENST00000239944.2	stress-associated endoplasmic reticulum protein 1	oar-miR-124b	-0.35	0.85	-49.72	310
ALG9	ENST00000531154.1	ALG9, alpha-1,2-mannosyltransferase	oar-miR-124b	-0.35	0.85	-27.44	158
SLC35A1	ENST00000369557.5	solute carrier family 35 (CMP-sialic acid transporter), member A1	oar-miR-124b	-0.32	0.85	-51.75	322
AKR7A2	ENST00000235835.3	aldo-keto reductase family 7, member A2 (aflatoxin aldehyde reductase)	oar-miR-124b	-0.31	0.85	-27.77	159
KLHL42	ENST00000381271.2	kelch-like family member 42	oar-miR-124b	-0.31	0.85	-47.39	322
GGA1	ENST00000343632.4	golgi-associated, gamma adaptin ear containing, ARF binding protein 1	oar-miR-124b	-0.28	0.85	-33.84	172
EDEM1	ENST00000256497.4	ER degradation enhancer, mannosidase alpha-like 1	oar-miR-124b	-0.27	0.85	-25.03	165
ETV3	ENST00000368192.4	ets variant 3	oar-miR-124b	-0.26	0.85	-27.37	157
APBB2	ENST00000295974.8	amyloid beta (A4) precursor protein-binding, family B, member 2	oar-miR-124b	-0.26	0.85	-98.54	613
UNC119B	ENST00000344651.4	unc-119 homolog B (C. elegans)	oar-miR-124b	-0.25	0.85	-26.44	154
C3orf70	ENST00000335012.2	chromosome 3 open reading frame 70	oar-miR-124b	-0.25	0.85	-28.14	157
RASL10B	ENST00000268864.3	RAS-like, family 10, member B	oar-miR-124b	-0.25	0.85	-26.27	159
FAM160A1	ENST00000435205.1	family with sequence similarity 160, member A1	oar-miR-124b	-0.25	0.85	-27.08	154
PTGFRN	ENST00000393203.2	prostaglandin F2 receptor inhibitor	oar-miR-124b	-0.24	0.85	-30.12	157
LPCAT2	ENST00000262134.5	lysophosphatidylcholine acyltransferase 2	oar-miR-124b	-0.24	0.85	-33.35	170
MTMR3	ENST00000333027.3	myotubularin related protein 3	oar-miR-124b	-0.24	0.85	-30.89	165
BCL2L11	ENST00000393256.3	BCL2-like 11 (apoptosis facilitator)	oar-miR-124b	-0.24	0.85	-26.84	154
ANKRD50	ENST00000504087.1	ankyrin repeat domain 50	oar-miR-124b	-0.24	0.85	-48.95	313
GRID1	ENST00000327946.7	glutamate receptor, ionotropic, delta 1	oar-miR-124b	-0.24	0.85	-28	173
RANBP10	ENST00000317506.3	RAN binding protein 10	oar-miR-124b	-0.23	0.85	-55.75	304
MTMR12	ENST00000280285.5	myotubularin related protein 12	oar-miR-124b	-0.23	0.85	-29.02	169
HOOK3	ENST00000307602.4	hook microtubule-tethering protein 3	oar-miR-124b	-0.23	0.85	-45.28	298
TMEM229A	ENST00000455783.1	transmembrane protein 229A	oar-miR-124b	-0.22	0.85	-51.02	309
NEDD4L	ENST00000256832.7	neural precursor cell expressed, developmentally down-regulated 4-like, E3 ubiquitin protein ligase	oar-miR-124b	-0.22	0.85	-26.01	148
CTNS	ENST00000046640.3	cystinosin, lysosomal cystine transporter	oar-miR-124b	-0.21	0.85	-50.02	300
SERTAD3	ENST00000392028.4	SERTA domain containing 3	oar-miR-124b	-0.61	0.84	-31.93	172
NR3C1	ENST00000394464.2	nuclear receptor subfamily 3, group C, member 1 (glucocorticoid receptor)	oar-miR-124b	-0.56	0.84	-47.42	318
GPR50	ENST00000218316.3	G protein-coupled receptor 50	oar-miR-124b	-0.52	0.84	-28	161
PPP1R13L	ENST00000360957.5	protein phosphatase 1, regulatory subunit 13 like	oar-miR-124b	-0.5	0.84	-32.03	162
TPD52L2	ENST00000346249.4	tumor protein D52-like 2	oar-miR-124b	-0.47	0.84	-86.71	595
RBM24	ENST00000379052.5	RNA binding motif protein 24	oar-miR-124b	-0.47	0.84	-28.66	160
RBMS1	ENST00000348849.3	RNA binding motif, single stranded interacting protein 1	oar-miR-124b	-0.46	0.84	-31.03	149
DNAJC1	ENST00000376980.3	DnaJ (Hsp40) homolog, subfamily C, member 1	oar-miR-124b	-0.46	0.84	-43.16	294
NFIB	ENST00000397575.3	nuclear factor I/B	oar-miR-124b	-0.45	0.84	-25.34	158
SLC48A1	ENST00000442218.2	solute carrier family 48 (heme transporter), member 1	oar-miR-124b	-0.44	0.84	-56.44	310
EPHA3	ENST00000494014.1	EPH receptor A3	oar-miR-124b	-0.42	0.84	-44.46	302
TEX261	ENST00000272438.4	testis expressed 261	oar-miR-124b	-0.42	0.84	-111.98	774
GUCD1	ENST00000447813.2	guanylyl cyclase domain containing 1	oar-miR-124b	-0.4	0.84	-26.72	163
DESI2	ENST00000302550.11	desumoylating isopeptidase 2	oar-miR-124b	-0.4	0.84	-57.96	309
NFIA	ENST00000403491.3	nuclear factor I/A	oar-miR-124b	-0.39	0.84	-30.14	147
FSTL1	ENST00000295633.3	follistatin-like 1	oar-miR-124b	-0.39	0.84	-51.17	310
NOL4	ENST00000261592.5	nucleolar protein 4	oar-miR-124b	-0.38	0.84	-50.79	305
NLGN4X	ENST00000381095.3	neuroligin 4, X-linked	oar-miR-124b	-0.38	0.84	-69.54	471
EPB41L3	ENST00000341928.2	erythrocyte membrane protein band 4.1-like 3	oar-miR-124b	-0.37	0.84	-44.37	307
RAB4A	ENST00000366690.4	RAB4A, member RAS oncogene family	oar-miR-124b	-0.37	0.84	-25.81	155
SRSF6	ENST00000244020.3	serine/arginine-rich splicing factor 6	oar-miR-124b	-0.36	0.84	-53.41	319
WWC3	ENST00000380861.4	WWC family member 3	oar-miR-124b	-0.36	0.84	-49.3	309
PLAGL2	ENST00000246229.4	pleiomorphic adenoma gene-like 2	oar-miR-124b	-0.36	0.84	-28.8	160
MDC1	ENST00000376406.3	mediator of DNA-damage checkpoint 1	oar-miR-124b	-0.36	0.84	-88.43	478
SNRPB2	ENST00000377943.5	small nuclear ribonucleoprotein polypeptide B	oar-miR-124b	-0.35	0.84	-26.66	141
RBMS3	ENST00000396583.3	RNA binding motif, single stranded interacting protein 3	oar-miR-124b	-0.35	0.84	-27.79	148
PPP4R1	ENST00000400556.3	protein phosphatase 4, regulatory subunit 1	oar-miR-124b	-0.34	0.84	-44.65	295
MAN2A1	ENST00000261483.4	mannosidase, alpha, class 2A, member 1	oar-miR-124b	-0.34	0.84	-29.64	159
EBF3	ENST00000368648.3	early B-cell factor 3	oar-miR-124b	-0.34	0.84	-79.48	461
CNTN1	ENST00000551295.2	contactin 1	oar-miR-124b	-0.33	0.84	-31.05	166
IMPAD1	ENST00000262644.4	inositol monophosphatase domain containing 1	oar-miR-124b	-0.32	0.84	-47.8	305
CREBRF	ENST00000540014.1	CREB3 regulatory factor	oar-miR-124b	-0.31	0.84	-48.46	299
KCNK2	ENST00000444842.2	potassium channel, subfamily K, member 2	oar-miR-124b	-0.3	0.84	-25.22	147
LHX2	ENST00000373615.4	LIM homeobox 2	oar-miR-124b	-0.28	0.84	-92.7	605
SLC27A1	ENST00000252595.7	solute carrier family 27 (fatty acid transporter), member 1	oar-miR-124b	-0.28	0.84	-28.69	160
NCKIPSD	ENST00000416649.2	NCK interacting protein with SH3 domain	oar-miR-124b	-0.28	0.84	-72.51	461
FNBP1L	ENST00000370253.2	formin binding protein 1-like	oar-miR-124b	-0.28	0.84	-50.97	317
TNKS	ENST00000310430.6	tankyrase, TRF1-interacting ankyrin-related ADP-ribose polymerase	oar-miR-124b	-0.28	0.84	-26.26	161
CUL4A	ENST00000326335.4	cullin 4A	oar-miR-124b	-0.28	0.84	-26.02	157
NRP1	ENST00000374875.1	neuropilin 1	oar-miR-124b	-0.28	0.84	-28.31	154
HIPK3	ENST00000303296.4	homeodomain interacting protein kinase 3	oar-miR-124b	-0.27	0.84	-26.65	161
MECOM	ENST00000460814.1	MDS1 and EVI1 complex locus	oar-miR-124b	-0.27	0.84	-34.38	172
STON2	ENST00000267540.2	stonin 2	oar-miR-124b	-0.27	0.84	-115.07	649
CUL5	ENST00000393094.2	cullin 5	oar-miR-124b	-0.26	0.84	-55.14	327
LHX9	ENST00000367390.3	LIM homeobox 9	oar-miR-124b	-0.26	0.84	-70.02	458
BACH2	ENST00000257749.4	BTB and CNC homology 1, basic leucine zipper transcription factor 2	oar-miR-124b	-0.25	0.84	-94.7	505
CDC6	ENST00000209728.4	cell division cycle 6	oar-miR-124b	-0.25	0.84	-27.79	167
FSD1	ENST00000597590.1	fibronectin type III and SPRY domain containing 1	oar-miR-124b	-0.24	0.84	-38.77	179
STAC	ENST00000273183.3	SH3 and cysteine rich domain	oar-miR-124b	-0.23	0.84	-26.47	148
FZD5	ENST00000295417.3	frizzled family receptor 5	oar-miR-124b	-0.23	0.84	-30.47	167
ZBTB18	ENST00000358704.4	zinc finger and BTB domain containing 18	oar-miR-124b	-0.22	0.84	-30.47	161
RFX3	ENST00000382004.3	regulatory factor X, 3 (influences HLA class II expression)	oar-miR-124b	-0.22	0.84	-46.08	291
RSBN1L	ENST00000334955.8	round spermatid basic protein 1-like	oar-miR-124b	-0.22	0.84	-28.72	166
CACNB2	ENST00000396576.2	calcium channel, voltage-dependent, beta 2 subunit	oar-miR-124b	-0.21	0.84	-46.16	309
FRMD4A	ENST00000358621.4	FERM domain containing 4A	oar-miR-124b	-0.21	0.84	-46.71	301
JAM2	ENST00000480456.1	junctional adhesion molecule 2	oar-miR-124b	-0.21	0.84	-51.7	309
PTPRD	ENST00000381196.4	protein tyrosine phosphatase, receptor type, D	oar-miR-124b	-0.21	0.84	-26.9	158
PODXL	ENST00000541194.1	podocalyxin-like	oar-miR-124b	-0.2	0.84	-47.05	312
SPECC1L	ENST00000314328.9	sperm antigen with calponin homology and coiled-coil domains 1-like	oar-miR-124b	-0.2	0.84	-49.91	294
SYT11	ENST00000368324.4	synaptotagmin XI	oar-miR-124b	-0.2	0.84	-28.27	151
ZBTB5	ENST00000307750.4	zinc finger and BTB domain containing 5	oar-miR-124b	-0.2	0.84	-53.71	316
ATP6V0E1	ENST00000519374.1	ATPase, H+ transporting, lysosomal 9kDa, V0 subunit e1	oar-miR-124b	-1.03	0.83	-50.03	306
ATL3	ENST00000398868.3	atlastin GTPase 3	oar-miR-124b	-0.94	0.83	-51.8	314
RAP2B	ENST00000323534.2	RAP2B, member of RAS oncogene family	oar-miR-124b	-0.89	0.83	-29.52	161
LPIN1	ENST00000256720.2	lipin 1	oar-miR-124b	-0.66	0.83	-101.85	599
PCSK6	ENST00000348070.1	proprotein convertase subtilisin/kexin type 6	oar-miR-124b	-0.6	0.83	-68.86	461
UBL3	ENST00000380680.4	ubiquitin-like 3	oar-miR-124b	-0.58	0.83	-26.85	159
SLC10A7	ENST00000264986.3	solute carrier family 10, member 7	oar-miR-124b	-0.55	0.83	-42.55	291
THUMPD3	ENST00000345094.3	THUMP domain containing 3	oar-miR-124b	-0.54	0.83	-50.7	308
PCGF5	ENST00000336126.5	polycomb group ring finger 5	oar-miR-124b	-0.52	0.83	-27.72	161
RGS9	ENST00000449996.3	regulator of G-protein signaling 9	oar-miR-124b	-0.49	0.83	-73.45	446
SIGMAR1	ENST00000378892.1	sigma non-opioid intracellular receptor 1	oar-miR-124b	-0.44	0.83	-30.38	164
C1GALT1	ENST00000223122.3	core 1 synthase, glycoprotein-N-acetylgalactosamine 3-beta-galactosyltransferase, 1	oar-miR-124b	-0.44	0.83	-25.01	149
ZNF503	ENST00000372524.4	zinc finger protein 503	oar-miR-124b	-0.42	0.83	-49.34	308
IPO11	ENST00000409534.1	importin 11	oar-miR-124b	-0.4	0.83	-25.69	157
C2orf68	ENST00000306336.5	chromosome 2 open reading frame 68	oar-miR-124b	-0.4	0.83	-30.29	161
ARL5A	ENST00000295087.8	ADP-ribosylation factor-like 5A	oar-miR-124b	-0.4	0.83	-89.91	485
CNN3	ENST00000370206.4	calponin 3, acidic	oar-miR-124b	-0.39	0.83	-27.28	155
RAP1B	ENST00000250559.9	RAP1B, member of RAS oncogene family	oar-miR-124b	-0.38	0.83	-26.23	154
RAB43	ENST00000476465.1	RAB43, member RAS oncogene family	oar-miR-124b	-0.38	0.83	-29.17	164
MPC1	ENST00000360961.6	mitochondrial pyruvate carrier 1	oar-miR-124b	-0.36	0.83	-26.54	159
MED26	ENST00000263390.3	mediator complex subunit 26	oar-miR-124b	-0.35	0.83	-32.95	163
TIPRL	ENST00000367833.2	TIP41, TOR signaling pathway regulator-like (S. cerevisiae)	oar-miR-124b	-0.35	0.83	-68.74	457
AKT1S1	ENST00000391833.1	AKT1 substrate 1 (proline-rich)	oar-miR-124b	-0.35	0.83	-49.29	312
TMEM41A	ENST00000296254.3	transmembrane protein 41A	oar-miR-124b	-0.35	0.83	-44.41	318
HTR2C	ENST00000371950.3	5-hydroxytryptamine (serotonin) receptor 2C, G protein-coupled	oar-miR-124b	-0.34	0.83	-26.77	155
SMARCC1	ENST00000254480.5	SWI/SNF related, matrix associated, actin dependent regulator of chromatin, subfamily c, member 1	oar-miR-124b	-0.34	0.83	-45.27	301
SNX30	ENST00000374232.3	sorting nexin family member 30	oar-miR-124b	-0.32	0.83	-47.79	293
NAB1	ENST00000337386.5	NGFI-A binding protein 1 (EGR1 binding protein 1)	oar-miR-124b	-0.3	0.83	-25.18	163
TTC37	ENST00000358746.2	tetratricopeptide repeat domain 37	oar-miR-124b	-0.3	0.83	-26	164
MARK1	ENST00000366918.4	MAP/microtubule affinity-regulating kinase 1	oar-miR-124b	-0.3	0.83	-25.58	151
METAP2	ENST00000323666.5	methionyl aminopeptidase 2	oar-miR-124b	-0.29	0.83	-78.93	481
CCDC177	ENST00000599174.1	Homo sapiens coiled-coil domain containing 177 (CCDC177), mRNA.	oar-miR-124b	-0.28	0.83	-31.01	159
RBM33	ENST00000341148.3	RNA binding motif protein 33	oar-miR-124b	-0.27	0.83	-80.65	458
ZXDB	ENST00000374888.1	zinc finger, X-linked, duplicated B	oar-miR-124b	-0.27	0.83	-28.08	153
HRH1	ENST00000397056.1	histamine receptor H1	oar-miR-124b	-0.26	0.83	-28.07	158
QRICH1	ENST00000395443.2	glutamine-rich 1	oar-miR-124b	-0.26	0.83	-25.87	157
SDC2	ENST00000302190.4	syndecan 2	oar-miR-124b	-0.26	0.83	-58.76	337
TMEM129	ENST00000303277.2	transmembrane protein 129	oar-miR-124b	-0.25	0.83	-93	603
LYPD6	ENST00000334166.4	LY6/PLAUR domain containing 6	oar-miR-124b	-0.24	0.83	-40.89	305
EGR1	ENST00000239938.4	early growth response 1	oar-miR-124b	-0.24	0.83	-25.78	155
KLF6	ENST00000542957.1	Kruppel-like factor 6	oar-miR-124b	-0.23	0.83	-26.87	150
KANK1	ENST00000382303.1	KN motif and ankyrin repeat domains 1	oar-miR-124b	-0.22	0.83	-47.29	299
GNS	ENST00000418919.2	glucosamine (N-acetyl)-6-sulfatase	oar-miR-124b	-0.21	0.83	-46.97	303
LMF2	ENST00000380796.3	lipase maturation factor 2	oar-miR-124b	-0.2	0.83	-25.15	161
KCTD12	ENST00000377474.2	potassium channel tetramerization domain containing 12	oar-miR-124b	-0.2	0.83	-25.88	160
SPRY1	ENST00000394339.2	sprouty homolog 1, antagonist of FGF signaling (Drosophila)	oar-miR-124b	-0.49	0.82	-31.93	152
CCDC117	ENST00000249064.4	coiled-coil domain containing 117	oar-miR-124b	-0.49	0.82	-30.58	157
LMAN2L	ENST00000264963.4	lectin, mannose-binding 2-like	oar-miR-124b	-0.48	0.82	-50.66	305
CADM1	ENST00000452722.3	cell adhesion molecule 1	oar-miR-124b	-0.45	0.82	-44.58	301
GPR85	ENST00000297146.3	G protein-coupled receptor 85	oar-miR-124b	-0.43	0.82	-42.72	289
ZNF449	ENST00000339249.4	zinc finger protein 449	oar-miR-124b	-0.43	0.82	-28.94	159
HBP1	ENST00000222574.4	HMG-box transcription factor 1	oar-miR-124b	-0.42	0.82	-28.04	153
FBXL4	ENST00000369244.2	F-box and leucine-rich repeat protein 4	oar-miR-124b	-0.41	0.82	-28.88	156
PNN	ENST00000216832.4	pinin, desmosome associated protein	oar-miR-124b	-0.39	0.82	-49.19	307
GIT2	ENST00000355312.3	G protein-coupled receptor kinase interacting ArfGAP 2	oar-miR-124b	-0.38	0.82	-26.25	152
SPOPL	ENST00000280098.4	speckle-type POZ protein-like	oar-miR-124b	-0.38	0.82	-28.86	164
LRRC40	ENST00000370952.3	leucine rich repeat containing 40	oar-miR-124b	-0.38	0.82	-28.45	163
PLEKHH1	ENST00000329153.5	pleckstrin homology domain containing, family H (with MyTH4 domain) member 1	oar-miR-124b	-0.37	0.82	-27.11	155
VDAC3	ENST00000022615.4	voltage-dependent anion channel 3	oar-miR-124b	-0.36	0.82	-47.82	312
LCLAT1	ENST00000309052.4	lysocardiolipin acyltransferase 1	oar-miR-124b	-0.36	0.82	-30.63	161
RNF165	ENST00000269439.7	ring finger protein 165	oar-miR-124b	-0.35	0.82	-49.5	300
MYNN	ENST00000544106.1	myoneurin	oar-miR-124b	-0.35	0.82	-28.17	165
IQGAP1	ENST00000268182.5	IQ motif containing GTPase activating protein 1	oar-miR-124b	-0.33	0.82	-94.66	623
LAMC1	ENST00000258341.4	laminin, gamma 1 (formerly LAMB2)	oar-miR-124b	-0.32	0.82	-74.49	446
JAZF1	ENST00000283928.5	JAZF zinc finger 1	oar-miR-124b	-0.32	0.82	-26.63	155
DENR	ENST00000280557.6	density-regulated protein	oar-miR-124b	-0.3	0.82	-48.27	298
IRF2BP2	ENST00000366610.3	interferon regulatory factor 2 binding protein 2	oar-miR-124b	-0.3	0.82	-26.28	145
ING1	ENST00000333219.7	inhibitor of growth family, member 1	oar-miR-124b	-0.3	0.82	-45.93	312
ASCC2	ENST00000307790.3	activating signal cointegrator 1 complex subunit 2	oar-miR-124b	-0.27	0.82	-47.77	302
CCDC88A	ENST00000336838.6	coiled-coil domain containing 88A	oar-miR-124b	-0.27	0.82	-55.65	322
MEF2A	ENST00000354410.5	myocyte enhancer factor 2A	oar-miR-124b	-0.26	0.82	-44.01	309
COL4A3BP	ENST00000380494.5	collagen, type IV, alpha 3 (Goodpasture antigen) binding protein	oar-miR-124b	-0.26	0.82	-25.57	151
RIMBP2	ENST00000261655.4	RIMS binding protein 2	oar-miR-124b	-0.25	0.82	-49.3	309
ICMT	ENST00000343813.5	isoprenylcysteine carboxyl methyltransferase	oar-miR-124b	-0.25	0.82	-30.26	143
TRIM9	ENST00000298355.3	tripartite motif containing 9	oar-miR-124b	-0.23	0.82	-27.86	162
IFFO2	ENST00000455833.2	intermediate filament family orphan 2	oar-miR-124b	-0.23	0.82	-98	616
CEBPG	ENST00000284000.4	CCAAT/enhancer binding protein (C/EBP), gamma	oar-miR-124b	-0.23	0.82	-57.05	298
WIPF1	ENST00000392547.2	WAS/WASL interacting protein family, member 1	oar-miR-124b	-0.22	0.82	-30.14	164
NCOR2	ENST00000405201.1	nuclear receptor corepressor 2	oar-miR-124b	-0.2	0.82	-41.58	280
POC1B-GALNT4	ENST00000547474.1	POC1B-GALNT4 readthrough	oar-miR-124b	-0.79	0.81	-27.58	151
MYLIP	ENST00000349606.4	myosin regulatory light chain interacting protein	oar-miR-124b	-0.62	0.81	-25.88	156
GALNT4	ENST00000529983.2	UDP-N-acetyl-alpha-D-galactosamine:polypeptide N-acetylgalactosaminyltransferase 4 (GalNAc-T4)	oar-miR-124b	-0.59	0.81	-28.45	150
CBLN4	ENST00000064571.2	cerebellin 4 precursor	oar-miR-124b	-0.57	0.81	-26.06	158
RALA	ENST00000005257.2	v-ral simian leukemia viral oncogene homolog A (ras related)	oar-miR-124b	-0.53	0.81	-27.66	155
G3BP1	ENST00000394123.3	GTPase activating protein (SH3 domain) binding protein 1	oar-miR-124b	-0.52	0.81	-125.75	765
SDAD1	ENST00000356260.5	SDA1 domain containing 1	oar-miR-124b	-0.44	0.81	-76.52	475
ZNF652	ENST00000362063.2	zinc finger protein 652	oar-miR-124b	-0.35	0.81	-47.56	312
PTBP3	ENST00000374257.1	polypyrimidine tract binding protein 3	oar-miR-124b	-0.34	0.81	-45.12	301
CADPS	ENST00000383710.4	Ca++-dependent secretion activator	oar-miR-124b	-0.32	0.81	-28.51	165
MPP6	ENST00000222644.5	membrane protein, palmitoylated 6 (MAGUK p55 subfamily member 6)	oar-miR-124b	-0.31	0.81	-50.08	313
B3GALT1	ENST00000392690.3	UDP-Gal:betaGlcNAc beta 1,3-galactosyltransferase, polypeptide 1	oar-miR-124b	-0.26	0.81	-26.8	153
MGAT4A	ENST00000264968.3	mannosyl (alpha-1,3-)-glycoprotein beta-1,4-N-acetylglucosaminyltransferase, isozyme A	oar-miR-124b	-0.25	0.81	-80.66	467
RYR3	ENST00000389232.4	ryanodine receptor 3	oar-miR-124b	-0.24	0.81	-94.32	593
RFX1	ENST00000254325.4	regulatory factor X, 1 (influences HLA class II expression)	oar-miR-124b	-0.24	0.81	-31.56	159
DDX6	ENST00000264018.4	DEAD (Asp-Glu-Ala-Asp) box helicase 6	oar-miR-124b	-0.24	0.81	-26.94	160
SEMA6C	ENST00000341697.3	sema domain, transmembrane domain (TM), and cytoplasmic domain, (semaphorin) 6C	oar-miR-124b	-0.24	0.81	-26.62	152
KIAA1958	ENST00000337530.6	KIAA1958	oar-miR-124b	-0.23	0.81	-51.26	319
ISY1-RAB43	ENST00000418265.1	ISY1-RAB43 readthrough	oar-miR-124b	-0.21	0.81	-77.38	469
GLCE	ENST00000559420.2	glucuronic acid epimerase	oar-miR-124b	-0.21	0.81	-106.04	625
CADM2	ENST00000383699.3	cell adhesion molecule 2	oar-miR-124b	-0.2	0.81	-27.59	163
KLF4	ENST00000374672.4	Kruppel-like factor 4 (gut)	oar-miR-124b	-0.97	0.8	-117.97	775
RAB27A	ENST00000396307.2	RAB27A, member RAS oncogene family	oar-miR-124b	-0.81	0.8	-25.24	156
CD276	ENST00000318443.5	CD276 molecule	oar-miR-124b	-0.8	0.8	-26.83	157
AGPAT9	ENST00000395226.2	1-acylglycerol-3-phosphate O-acyltransferase 9	oar-miR-124b	-0.51	0.8	-48.93	295
SOS1	ENST00000426016.1	son of sevenless homolog 1 (Drosophila)	oar-miR-124b	-0.51	0.8	-68.94	457
SEC61A2	ENST00000379020.4	Sec61 alpha 2 subunit (S. cerevisiae)	oar-miR-124b	-0.49	0.8	-48.58	301
PTBP2	ENST00000609116.1	polypyrimidine tract binding protein 2	oar-miR-124b	-0.45	0.8	-55.85	306
UBXN2A	ENST00000309033.4	UBX domain protein 2A	oar-miR-124b	-0.43	0.8	-28.02	168
MBLAC2	ENST00000316610.6	metallo-beta-lactamase domain containing 2	oar-miR-124b	-0.35	0.8	-76.02	436
NPTN	ENST00000345330.4	neuroplastin	oar-miR-124b	-0.33	0.8	-44.65	295
THSD7B	ENST00000409968.1	thrombospondin, type I, domain containing 7B	oar-miR-124b	-0.32	0.8	-169.9	1054
KIAA2018	ENST00000316407.4	KIAA2018	oar-miR-124b	-0.32	0.8	-35.4	172
MAP2K4	ENST00000415385.3	mitogen-activated protein kinase kinase 4	oar-miR-124b	-0.32	0.8	-28.18	165
EXTL2	ENST00000370113.3	exostosin-like glycosyltransferase 2	oar-miR-124b	-0.31	0.8	-30.81	156
CDK18	ENST00000360066.2	cyclin-dependent kinase 18	oar-miR-124b	-0.31	0.8	-35.36	175
IFRG15	ENST00000553856.1	Homo sapiens torsin A interacting protein 2 (TOR1AIP2), transcript variant 1, mRNA.	oar-miR-124b	-0.3	0.8	-30.79	166
CNOT7	ENST00000361272.4	CCR4-NOT transcription complex, subunit 7	oar-miR-124b	-0.3	0.8	-73.43	451
BMPR1B	ENST00000515059.1	bone morphogenetic protein receptor, type IB	oar-miR-124b	-0.3	0.8	-45.39	302
TMED1	ENST00000214869.2	transmembrane emp24 protein transport domain containing 1	oar-miR-124b	-0.29	0.8	-28.04	155
SPOCK1	ENST00000394945.1	sparc/osteonectin, cwcv and kazal-like domains proteoglycan (testican) 1	oar-miR-124b	-0.28	0.8	-53.41	316
SORD	ENST00000267814.9	sorbitol dehydrogenase	oar-miR-124b	-0.28	0.8	-53.81	314
PROX1	ENST00000366958.4	prospero homeobox 1	oar-miR-124b	-0.27	0.8	-41.58	280
CCND2	ENST00000261254.3	cyclin D2	oar-miR-124b	-0.27	0.8	-27.32	158
ISG20L2	ENST00000313146.6	interferon stimulated exonuclease gene 20kDa-like 2	oar-miR-124b	-0.26	0.8	-29.93	176
VGLL4	ENST00000273038.3	vestigial like 4 (Drosophila)	oar-miR-124b	-0.26	0.8	-37.81	171
ETF1	ENST00000499810.2	eukaryotic translation termination factor 1	oar-miR-124b	-0.25	0.8	-58.45	310
CTDSP2	ENST00000398073.2	CTD (carboxy-terminal domain, RNA polymerase II, polypeptide A) small phosphatase 2	oar-miR-124b	-0.24	0.8	-46.97	303
SLC2A13	ENST00000280871.4	solute carrier family 2 (facilitated glucose transporter), member 13	oar-miR-124b	-0.23	0.8	-40.62	305
TTC9	ENST00000256367.2	tetratricopeptide repeat domain 9	oar-miR-124b	-0.23	0.8	-27.45	160
MACF1	ENST00000567887.1	microtubule-actin crosslinking factor 1	oar-miR-124b	-0.22	0.8	-25.97	151
EYA2	ENST00000327619.5	eyes absent homolog 2 (Drosophila)	oar-miR-124b	-0.21	0.8	-25.53	162
ATRX	ENST00000373344.5	alpha thalassemia/mental retardation syndrome X-linked	oar-miR-124b	-0.21	0.8	-51.67	326
CSNK1G2	ENST00000255641.8	casein kinase 1, gamma 2	oar-miR-124b	-0.2	0.8	-27.95	165
CDK4	ENST00000312990.6	cyclin-dependent kinase 4	oar-miR-124b	-0.66	0.79	-25.15	155
CASC4	ENST00000360824.3	cancer susceptibility candidate 4	oar-miR-124b	-0.63	0.79	-26.01	155
CCDC6	ENST00000263102.6	coiled-coil domain containing 6	oar-miR-124b	-0.62	0.79	-45.92	301
POLR3G	ENST00000504930.1	polymerase (RNA) III (DNA directed) polypeptide G (32kD)	oar-miR-124b	-0.59	0.79	-47.87	295
LPP	ENST00000312675.4	LIM domain containing preferred translocation partner in lipoma	oar-miR-124b	-0.44	0.79	-28.53	158
ARFIP1	ENST00000451320.2	ADP-ribosylation factor interacting protein 1	oar-miR-124b	-0.44	0.79	-27.68	156
FKBP1B	ENST00000380991.4	FK506 binding protein 1B, 12.6 kDa	oar-miR-124b	-0.36	0.79	-72.47	469
TMEM256-PLSCR3	ENST00000324822.11	TMEM256-PLSCR3 readthrough (NMD candidate)	oar-miR-124b	-0.35	0.79	-26.03	154
EFHD2	ENST00000375980.4	EF-hand domain family, member D2	oar-miR-124b	-0.32	0.79	-26.71	165
PHF6	ENST00000332070.3	PHD finger protein 6	oar-miR-124b	-0.3	0.79	-67.93	450
ABHD17C	ENST00000258884.4	abhydrolase domain containing 17C	oar-miR-124b	-0.3	0.79	-28.23	162
RBM20	ENST00000369519.3	RNA binding motif protein 20	oar-miR-124b	-0.29	0.79	-52.42	323
CNGA3	ENST00000272602.2	cyclic nucleotide gated channel alpha 3	oar-miR-124b	-0.28	0.79	-27.32	161
TRPS1	ENST00000395715.3	trichorhinophalangeal syndrome I	oar-miR-124b	-0.26	0.79	-29.9	163
KRAS	ENST00000256078.4	Kirsten rat sarcoma viral oncogene homolog	oar-miR-124b	-0.26	0.79	-48.52	285
AP1M2	ENST00000590923.1	adaptor-related protein complex 1, mu 2 subunit	oar-miR-124b	-0.25	0.79	-27.06	143
STOM	ENST00000286713.2	stomatin	oar-miR-124b	-0.25	0.79	-28.56	165
ALDH6A1	ENST00000553458.1	aldehyde dehydrogenase 6 family, member A1	oar-miR-124b	-0.24	0.79	-45.75	302
NEUROD1	ENST00000295108.3	neuronal differentiation 1	oar-miR-124b	-0.23	0.79	-25.02	152
SH3BP5L	ENST00000366472.5	SH3-binding domain protein 5-like	oar-miR-124b	-0.22	0.79	-32.76	165
LIMA1	ENST00000552491.1	LIM domain and actin binding 1	oar-miR-124b	-0.2	0.79	-53.6	310
TMED7	ENST00000456936.3	transmembrane emp24 protein transport domain containing 7	oar-miR-124b	-0.89	0.78	-74.33	460
SLBP	ENST00000429429.2	stem-loop binding protein	oar-miR-124b	-0.41	0.78	-25.83	152
RAD17	ENST00000361732.2	RAD17 homolog (S. pombe)	oar-miR-124b	-0.34	0.78	-31.2	156
ENOX1	ENST00000261488.6	ecto-NOX disulfide-thiol exchanger 1	oar-miR-124b	-0.33	0.78	-25.54	158
ZFP3	ENST00000318833.3	ZFP3 zinc finger protein	oar-miR-124b	-0.32	0.78	-31.4	151
SCN7A	ENST00000409855.1	sodium channel, voltage-gated, type VII, alpha subunit	oar-miR-124b	-0.27	0.78	-108.15	619
MTF2	ENST00000370298.4	metal response element binding transcription factor 2	oar-miR-124b	-0.25	0.78	-29.91	164
ERC2	ENST00000288221.6	ELKS/RAB6-interacting/CAST family member 2	oar-miR-124b	-0.24	0.78	-27.11	164
MTF1	ENST00000373036.4	metal-regulatory transcription factor 1	oar-miR-124b	-0.23	0.78	-28.51	165
GPRIN3	ENST00000609438.1	GPRIN family member 3	oar-miR-124b	-0.22	0.78	-25.48	157
PI4K2B	ENST00000264864.6	phosphatidylinositol 4-kinase type 2 beta	oar-miR-124b	-0.79	0.77	-30.98	162
PID1	ENST00000392054.3	phosphotyrosine interaction domain containing 1	oar-miR-124b	-0.46	0.77	-69.56	467
ZNF287	ENST00000395824.1	zinc finger protein 287	oar-miR-124b	-0.35	0.77	-25.15	156
CEP350	ENST00000367607.3	centrosomal protein 350kDa	oar-miR-124b	-0.32	0.77	-123.04	769
AMMECR1	ENST00000262844.5	Alport syndrome, mental retardation, midface hypoplasia and elliptocytosis chromosomal region gene 1	oar-miR-124b	-0.31	0.77	-29.27	158
TMEM194A	ENST00000379391.3	transmembrane protein 194A	oar-miR-124b	-0.31	0.77	-31.16	170
GCN1L1	ENST00000300648.6	GCN1 general control of amino-acid synthesis 1-like 1 (yeast)	oar-miR-124b	-0.3	0.77	-31.64	169
PPM1L	ENST00000498165.1	protein phosphatase, Mg2+/Mn2+ dependent, 1L	oar-miR-124b	-0.3	0.77	-26.5	158
SAMD12	ENST00000409003.4	sterile alpha motif domain containing 12	oar-miR-124b	-0.27	0.77	-26.06	160
CSTF3	ENST00000323959.4	cleavage stimulation factor, 3' pre-RNA, subunit 3, 77kDa	oar-miR-124b	-0.27	0.77	-114.43	744
KIAA1522	ENST00000401073.2	KIAA1522	oar-miR-124b	-0.26	0.77	-44.88	299
C3orf38	ENST00000486971.1	chromosome 3 open reading frame 38	oar-miR-124b	-0.26	0.77	-29.36	164
ADAM23	ENST00000264377.3	ADAM metallopeptidase domain 23	oar-miR-124b	-0.24	0.77	-50.55	317
PTBP1	ENST00000350092.4	polypyrimidine tract binding protein 1	oar-miR-124b	-0.72	0.76	-25.72	161
EPHX4	ENST00000370383.4	epoxide hydrolase 4	oar-miR-124b	-0.61	0.76	-27.5	155
FAM73A	ENST00000370791.3	family with sequence similarity 73, member A	oar-miR-124b	-0.59	0.76	-33.22	168
RAP2A	ENST00000245304.4	RAP2A, member of RAS oncogene family	oar-miR-124b	-0.48	0.76	-48.68	310
ERF	ENST00000222329.4	Ets2 repressor factor	oar-miR-124b	-0.41	0.76	-81.04	465
STEAP2	ENST00000287908.3	STEAP family member 2, metalloreductase	oar-miR-124b	-0.33	0.76	-46.24	310
TMED8	ENST00000216468.7	transmembrane emp24 protein transport domain containing 8	oar-miR-124b	-0.31	0.76	-51.16	303
DCAF12L1	ENST00000371126.1	DDB1 and CUL4 associated factor 12-like 1	oar-miR-124b	-0.3	0.76	-53.63	320
SERINC2	ENST00000373709.3	serine incorporator 2	oar-miR-124b	-0.3	0.76	-25.71	154
DEPTOR	ENST00000286234.5	DEP domain containing MTOR-interacting protein	oar-miR-124b	-0.29	0.76	-26.7	155
ZNF362	ENST00000539719.1	zinc finger protein 362	oar-miR-124b	-0.28	0.76	-26.17	147
SLC19A2	ENST00000236137.5	solute carrier family 19 (thiamine transporter), member 2	oar-miR-124b	-0.25	0.76	-44.48	301
NAMPT	ENST00000222553.3	nicotinamide phosphoribosyltransferase	oar-miR-124b	-0.25	0.76	-33.97	169
JPH1	ENST00000342232.4	junctophilin 1	oar-miR-124b	-0.24	0.76	-66.78	451
AKT3	ENST00000366539.1	v-akt murine thymoma viral oncogene homolog 3	oar-miR-124b	-0.24	0.76	-59.81	319
TPP2	ENST00000376052.3	tripeptidyl peptidase II	oar-miR-124b	-0.24	0.76	-29.16	156
MPP5	ENST00000261681.4	membrane protein, palmitoylated 5 (MAGUK p55 subfamily member 5)	oar-miR-124b	-0.23	0.76	-26.15	160
GALNT1	ENST00000269195.5	UDP-N-acetyl-alpha-D-galactosamine:polypeptide N-acetylgalactosaminyltransferase 1 (GalNAc-T1)	oar-miR-124b	-0.2	0.76	-47.43	305
AIF1L	ENST00000372300.1	allograft inflammatory factor 1-like	oar-miR-124b	-0.68	0.75	-92.7	605
COPZ1	ENST00000551779.1	coatomer protein complex, subunit zeta 1	oar-miR-124b	-0.47	0.75	-26.85	153
CNTNAP5	ENST00000431078.1	contactin associated protein-like 5	oar-miR-124b	-0.44	0.75	-25.57	150
TACC2	ENST00000513429.1	transforming, acidic coiled-coil containing protein 2	oar-miR-124b	-0.35	0.75	-29.13	168
ENTPD5	ENST00000334696.6	ectonucleoside triphosphate diphosphohydrolase 5	oar-miR-124b	-0.33	0.75	-25.8	155
LRRC7	ENST00000310961.5	leucine rich repeat containing 7	oar-miR-124b	-0.28	0.75	-30.38	159
ZXDA	ENST00000358697.4	zinc finger, X-linked, duplicated A	oar-miR-124b	-0.27	0.75	-48.38	304
ETS1	ENST00000531611.1	v-ets avian erythroblastosis virus E26 oncogene homolog 1	oar-miR-124b	-0.27	0.75	-29.2	167
CLIC5	ENST00000339561.6	chloride intracellular channel 5	oar-miR-124b	-0.27	0.75	-126.63	768
AIDA	ENST00000340020.6	axin interactor, dorsalization associated	oar-miR-124b	-0.24	0.75	-30.16	150
EZH2	ENST00000478654.1	enhancer of zeste homolog 2 (Drosophila)	oar-miR-124b	-0.22	0.75	-48.65	328
STOX2	ENST00000308497.4	storkhead box 2	oar-miR-124b	-0.2	0.75	-83.84	471
CBFB	ENST00000290858.6	core-binding factor, beta subunit	oar-miR-124b	-0.55	0.74	-25.86	165
FAM219B	ENST00000357635.5	family with sequence similarity 219, member B	oar-miR-124b	-0.44	0.74	-28.73	162
FARP1	ENST00000595437.1	FERM, RhoGEF (ARHGEF) and pleckstrin domain protein 1 (chondrocyte-derived)	oar-miR-124b	-0.43	0.74	-25.38	156
CSTF2	ENST00000415585.2	cleavage stimulation factor, 3' pre-RNA, subunit 2, 64kDa	oar-miR-124b	-0.42	0.74	-27.5	155
EGR2	ENST00000242480.3	early growth response 2	oar-miR-124b	-0.29	0.74	-25.99	149
DCHS1	ENST00000299441.3	dachsous cadherin-related 1	oar-miR-124b	-0.29	0.74	-28.43	158
OTUD3	ENST00000375120.3	OTU domain containing 3	oar-miR-124b	-0.27	0.74	-25.87	158
BTBD10	ENST00000278174.5	BTB (POZ) domain containing 10	oar-miR-124b	-0.26	0.74	-43.52	320
AMER2	ENST00000357816.2	APC membrane recruitment protein 2	oar-miR-124b	-0.26	0.74	-28.46	148
USP2	ENST00000455332.2	ubiquitin specific peptidase 2	oar-miR-124b	-0.23	0.74	-25.29	146
ANKRD52	ENST00000267116.7	ankyrin repeat domain 52	oar-miR-124b	-0.21	0.74	-72.02	460
TIA1	ENST00000433529.2	TIA1 cytotoxic granule-associated RNA binding protein	oar-miR-124b	-0.62	0.73	-32.59	168
SNCAIP	ENST00000261368.8	synuclein, alpha interacting protein	oar-miR-124b	-0.5	0.73	-73.42	451
TMEM248	ENST00000341567.4	transmembrane protein 248	oar-miR-124b	-0.43	0.73	-30.52	159
MORC4	ENST00000535534.1	MORC family CW-type zinc finger 4	oar-miR-124b	-0.42	0.73	-25.13	146
CAPZA1	ENST00000263168.3	capping protein (actin filament) muscle Z-line, alpha 1	oar-miR-124b	-0.41	0.73	-53.05	326
SLC6A2	ENST00000219833.8	solute carrier family 6 (neurotransmitter transporter), member 2	oar-miR-124b	-0.36	0.73	-94.12	618
ALCAM	ENST00000306107.5	activated leukocyte cell adhesion molecule	oar-miR-124b	-0.35	0.73	-56.74	319
CMTM6	ENST00000205636.3	CKLF-like MARVEL transmembrane domain containing 6	oar-miR-124b	-0.34	0.73	-95.7	598
LONRF1	ENST00000398246.3	LON peptidase N-terminal domain and ring finger 1	oar-miR-124b	-0.32	0.73	-26.8	153
DUSP6	ENST00000279488.7	dual specificity phosphatase 6	oar-miR-124b	-0.3	0.73	-25.5	157
MECP2	ENST00000303391.6	methyl CpG binding protein 2 (Rett syndrome)	oar-miR-124b	-0.28	0.73	-28.86	157
KCNQ5	ENST00000370398.1	potassium voltage-gated channel, KQT-like subfamily, member 5	oar-miR-124b	-0.27	0.73	-68.85	457
ARHGEF3	ENST00000296315.3	Rho guanine nucleotide exchange factor (GEF) 3	oar-miR-124b	-0.27	0.73	-97.56	613
PLOD2	ENST00000461497.1	procollagen-lysine, 2-oxoglutarate 5-dioxygenase 2	oar-miR-124b	-0.27	0.73	-27.26	150
ERN1	ENST00000433197.3	endoplasmic reticulum to nucleus signaling 1	oar-miR-124b	-0.27	0.73	-43.57	297
BTAF1	ENST00000265990.6	BTAF1 RNA polymerase II, B-TFIID transcription factor-associated, 170kDa	oar-miR-124b	-0.26	0.73	-25.05	153
FAM19A2	ENST00000416284.3	family with sequence similarity 19 (chemokine (C-C motif)-like), member A2	oar-miR-124b	-0.25	0.73	-25.66	154
DZIP1	ENST00000347108.3	DAZ interacting zinc finger protein 1	oar-miR-124b	-0.22	0.73	-33.76	164
ANAPC7	ENST00000455511.3	anaphase promoting complex subunit 7	oar-miR-124b	-0.63	0.72	-29.35	158
NXT2	ENST00000372106.1	nuclear transport factor 2-like export factor 2	oar-miR-124b	-0.41	0.72	-45.23	301
GAS2	ENST00000454584.2	growth arrest-specific 2	oar-miR-124b	-0.38	0.72	-51.11	320
SPRY2	ENST00000377102.1	sprouty homolog 2 (Drosophila)	oar-miR-124b	-0.37	0.72	-29.45	151
MCCC2	ENST00000340941.6	methylcrotonoyl-CoA carboxylase 2 (beta)	oar-miR-124b	-0.32	0.72	-59	336
LMNB1	ENST00000261366.5	lamin B1	oar-miR-124b	-0.3	0.72	-28.12	156
RTCB	ENST00000451746.2	RNA 2',3'-cyclic phosphate and 5'-OH ligase	oar-miR-124b	-0.29	0.72	-44.48	298
CACNA2D1	ENST00000356860.3	calcium channel, voltage-dependent, alpha 2/delta subunit 1	oar-miR-124b	-0.27	0.72	-28.01	148
GJC1	ENST00000426548.1	gap junction protein, gamma 1, 45kDa	oar-miR-124b	-0.26	0.72	-25.43	149
ARF6	ENST00000298316.5	ADP-ribosylation factor 6	oar-miR-124b	-0.23	0.72	-25.08	145
DUSP15	ENST00000486996.1	dual specificity phosphatase 15	oar-miR-124b	-0.22	0.72	-26.91	164
CERS2	ENST00000368954.5	ceramide synthase 2	oar-miR-124b	-0.21	0.72	-56.98	313
PJA2	ENST00000361189.2	praja ring finger 2, E3 ubiquitin protein ligase	oar-miR-124b	-0.2	0.72	-77.81	457
ARIH1	ENST00000379887.4	ariadne RBR E3 ubiquitin protein ligase 1	oar-miR-124b	-0.2	0.72	-27.88	158
MAPRE1	ENST00000375571.5	microtubule-associated protein, RP/EB family, member 1	oar-miR-124b	-0.54	0.71	-45.74	295
EFCAB14	ENST00000371933.3	EF-hand calcium binding domain 14	oar-miR-124b	-0.53	0.71	-27.28	155
ACOX1	ENST00000293217.5	acyl-CoA oxidase 1, palmitoyl	oar-miR-124b	-0.38	0.71	-28.07	167
NKAIN2	ENST00000368417.1	Na+/K+ transporting ATPase interacting 2	oar-miR-124b	-0.34	0.71	-109.7	623
DCP1A	ENST00000607628.1	decapping mRNA 1A	oar-miR-124b	-0.34	0.71	-29.12	167
ABHD2	ENST00000352732.5	abhydrolase domain containing 2	oar-miR-124b	-0.33	0.71	-44.26	297
ACTB	ENST00000331789.5	actin, beta	oar-miR-124b	-0.3	0.71	-44.12	285
ITGA11	ENST00000423218.2	integrin, alpha 11	oar-miR-124b	-0.29	0.71	-29.5	171
SFMBT2	ENST00000361972.4	Scm-like with four mbt domains 2	oar-miR-124b	-0.27	0.71	-45.58	289
UGT8	ENST00000310836.6	UDP glycosyltransferase 8	oar-miR-124b	-0.25	0.71	-26.72	157
HDAC5	ENST00000225983.6	histone deacetylase 5	oar-miR-124b	-0.21	0.71	-25.04	156
SLMAP	ENST00000295951.3	sarcolemma associated protein	oar-miR-124b	-0.2	0.71	-49.56	317
SRGAP3	ENST00000383836.3	SLIT-ROBO Rho GTPase activating protein 3	oar-miR-124b	-0.2	0.71	-73.7	440
NEUROG3	ENST00000242462.4	neurogenin 3	oar-miR-124b	-0.48	0.7	-49.86	307
TSN	ENST00000536142.1	translin	oar-miR-124b	-0.47	0.7	-66.99	447
TOR3A	ENST00000367627.3	torsin family 3, member A	oar-miR-124b	-0.45	0.7	-31.12	170
NUFIP2	ENST00000225388.4	nuclear fragile X mental retardation protein interacting protein 2	oar-miR-124b	-0.45	0.7	-75.04	449
IPCEF1	ENST00000265198.4	interaction protein for cytohesin exchange factors 1	oar-miR-124b	-0.35	0.7	-30.44	167
EPHA7	ENST00000369303.4	EPH receptor A7	oar-miR-124b	-0.24	0.7	-26.43	150
GAREML	ENST00000401533.2	GRB2 associated, regulator of MAPK1-like	oar-miR-124b	-0.23	0.7	-52.87	322
SAMD4B	ENST00000314471.6	sterile alpha motif domain containing 4B	oar-miR-124b	-0.22	0.7	-50.09	305
PLIN3	ENST00000221957.4	perilipin 3	oar-miR-124b	-0.57	0.69	-25.83	152
KLHL24	ENST00000454652.2	kelch-like family member 24	oar-miR-124b	-0.42	0.69	-29.91	157
B4GALT1	ENST00000379731.4	UDP-Gal:betaGlcNAc beta 1,4- galactosyltransferase, polypeptide 1	oar-miR-124b	-0.41	0.69	-27.07	152
MAPK10	ENST00000395169.3	mitogen-activated protein kinase 10	oar-miR-124b	-0.39	0.69	-25.15	143
TBC1D5	ENST00000253692.7	TBC1 domain family, member 5	oar-miR-124b	-0.37	0.69	-27.13	156
MAPK7	ENST00000299612.7	mitogen-activated protein kinase 7	oar-miR-124b	-0.34	0.69	-30.6	162
CXADR	ENST00000356275.6	coxsackie virus and adenovirus receptor	oar-miR-124b	-0.33	0.69	-48.68	297
TUBG1	ENST00000251413.3	tubulin, gamma 1	oar-miR-124b	-0.32	0.69	-25.34	157
C1QL3	ENST00000298943.3	complement component 1, q subcomponent-like 3	oar-miR-124b	-0.31	0.69	-27.17	156
ATP6V1G1	ENST00000374050.3	ATPase, H+ transporting, lysosomal 13kDa, V1 subunit G1	oar-miR-124b	-0.29	0.69	-51.05	299
MATN2	ENST00000254898.5	matrilin 2	oar-miR-124b	-0.27	0.69	-25.32	164
CAPN6	ENST00000324068.1	calpain 6	oar-miR-124b	-0.25	0.69	-26.44	164
GPM6B	ENST00000454189.2	glycoprotein M6B	oar-miR-124b	-0.41	0.68	-51.51	304
ABHD3	ENST00000289119.2	abhydrolase domain containing 3	oar-miR-124b	-0.34	0.68	-29.36	166
MYB	ENST00000367814.4	v-myb avian myeloblastosis viral oncogene homolog	oar-miR-124b	-0.3	0.68	-43.54	305
OLFM3	ENST00000370103.4	olfactomedin 3	oar-miR-124b	-0.25	0.68	-26.37	170
PRKAG2	ENST00000287878.4	protein kinase, AMP-activated, gamma 2 non-catalytic subunit	oar-miR-124b	-0.25	0.68	-28.7	160
KIAA1147	ENST00000536163.1	KIAA1147	oar-miR-124b	-0.24	0.68	-71.58	462
THEM6	ENST00000336138.3	thioesterase superfamily member 6	oar-miR-124b	-0.23	0.68	-61.29	312
RAB14	ENST00000373840.4	RAB14, member RAS oncogene family	oar-miR-124b	-0.2	0.68	-27.08	160
RUFY2	ENST00000388768.2	RUN and FYVE domain containing 2	oar-miR-124b	-0.36	0.67	-35.55	172
STAG2	ENST00000371160.1	stromal antigen 2	oar-miR-124b	-0.28	0.67	-25.32	159
PHF17	ENST00000226319.6	PHD finger protein 17	oar-miR-124b	-0.22	0.67	-96.92	619
HLF	ENST00000226067.5	hepatic leukemia factor	oar-miR-124b	-0.22	0.67	-29.18	149
RICTOR	ENST00000357387.3	RPTOR independent companion of MTOR, complex 2	oar-miR-124b	-0.21	0.67	-95.61	579
SLITRK6	ENST00000400286.2	SLIT and NTRK-like family, member 6	oar-miR-124b	-0.2	0.67	-27.82	156
OTUD1	ENST00000376495.3	OTU domain containing 1	oar-miR-124b	-0.49	0.66	-28.65	164
C21orf91	ENST00000400558.3	chromosome 21 open reading frame 91	oar-miR-124b	-0.41	0.66	-66.19	447
BICC1	ENST00000373886.3	bicaudal C homolog 1 (Drosophila)	oar-miR-124b	-0.34	0.66	-67.68	460
SLC4A7	ENST00000295736.5	solute carrier family 4, sodium bicarbonate cotransporter, member 7	oar-miR-124b	-0.33	0.66	-29.26	157
PRLR	ENST00000342362.5	prolactin receptor	oar-miR-124b	-0.29	0.66	-101.08	625
MYZAP	ENST00000267853.5	myocardial zonula adherens protein	oar-miR-124b	-0.27	0.66	-26.23	155
RAF1	ENST00000251849.4	v-raf-1 murine leukemia viral oncogene homolog 1	oar-miR-124b	-0.26	0.66	-31.04	165
ASXL2	ENST00000435504.4	additional sex combs like 2 (Drosophila)	oar-miR-124b	-0.23	0.66	-53.47	313
ZKSCAN4	ENST00000377294.2	zinc finger with KRAB and SCAN domains 4	oar-miR-124b	-0.35	0.65	-40.62	291
GDAP2	ENST00000369443.5	ganglioside induced differentiation associated protein 2	oar-miR-124b	-0.35	0.65	-51.51	305
RRM2B	ENST00000251810.3	ribonucleotide reductase M2 B (TP53 inducible)	oar-miR-124b	-0.32	0.65	-30.39	164
C12orf66	ENST00000544871.1	chromosome 12 open reading frame 66	oar-miR-124b	-0.32	0.65	-27.69	154
KRR1	ENST00000229214.4	KRR1, small subunit (SSU) processome component, homolog (yeast)	oar-miR-124b	-0.31	0.64	-54.86	313
SSH3	ENST00000376757.5	slingshot protein phosphatase 3	oar-miR-124b	-0.3	0.64	-26.75	161
IAPP	ENST00000542023.1	islet amyloid polypeptide	oar-miR-124b	-0.24	0.64	-42.39	293
DPY19L1	ENST00000310974.4	dpy-19-like 1 (C. elegans)	oar-miR-124b	-0.2	0.64	-26.77	156
FOXQ1	ENST00000296839.2	forkhead box Q1	oar-miR-124b	-0.49	0.63	-26.11	157
GCH1	ENST00000491895.2	GTP cyclohydrolase 1	oar-miR-124b	-0.27	0.63	-51.24	288
SFXN2	ENST00000369893.5	sideroflexin 2	oar-miR-124b	-0.26	0.63	-26.46	158
TARBP1	ENST00000040877.1	TAR (HIV-1) RNA binding protein 1	oar-miR-124b	-0.5	0.62	-48.93	308
NDFIP2	ENST00000218652.7	Nedd4 family interacting protein 2	oar-miR-124b	-0.41	0.62	-48.11	308
CHODL	ENST00000400128.1	chondrolectin	oar-miR-124b	-0.32	0.62	-28.55	166
CAMTA2	ENST00000358183.4	calmodulin binding transcription activator 2	oar-miR-124b	-0.28	0.62	-27.24	162
MMD2	ENST00000406755.1	monocyte to macrophage differentiation-associated 2	oar-miR-124b	-0.25	0.62	-71.42	464
FBXO28	ENST00000424254.2	F-box protein 28	oar-miR-124b	-0.25	0.62	-85.59	488
SIRT1	ENST00000212015.6	sirtuin 1	oar-miR-124b	-0.24	0.62	-26.01	151
ZNF148	ENST00000360647.4	zinc finger protein 148	oar-miR-124b	-0.23	0.62	-28.03	164
PBX3	ENST00000342287.5	pre-B-cell leukemia homeobox 3	oar-miR-124b	-0.22	0.62	-28.55	164
ZDHHC14	ENST00000359775.5	zinc finger, DHHC-type containing 14	oar-miR-124b	-0.22	0.62	-25.91	155
RAB9B	ENST00000243298.2	RAB9B, member RAS oncogene family	oar-miR-124b	-0.21	0.62	-48.82	305
DAB2	ENST00000339788.6	Dab, mitogen-responsive phosphoprotein, homolog 2 (Drosophila)	oar-miR-124b	-0.43	0.61	-48.8	305
IPMK	ENST00000373935.3	inositol polyphosphate multikinase	oar-miR-124b	-0.24	0.61	-67.26	439
RERE	ENST00000337907.3	arginine-glutamic acid dipeptide (RE) repeats	oar-miR-124b	-0.2	0.61	-48.08	320
UGGT1	ENST00000259253.6	UDP-glucose glycoprotein glucosyltransferase 1	oar-miR-124b	-0.2	0.61	-111.76	635
KIAA0408	ENST00000483725.3	KIAA0408	oar-miR-124b	-0.35	0.6	-52.81	316
CCDC28A	ENST00000332797.6	coiled-coil domain containing 28A	oar-miR-124b	-0.34	0.6	-41.97	298
TTC3	ENST00000399017.2	tetratricopeptide repeat domain 3	oar-miR-124b	-0.28	0.6	-29.27	158
MMP2	ENST00000219070.4	matrix metallopeptidase 2 (gelatinase A, 72kDa gelatinase, 72kDa type IV collagenase)	oar-miR-124b	-0.21	0.6	-29.07	161
PDK2	ENST00000503176.1	pyruvate dehydrogenase kinase, isozyme 2	oar-miR-124b	-0.21	0.6	-58.23	302
AGRN	ENST00000379370.2	agrin	oar-miR-124b	-0.2	0.6	-64.08	451
ESRP1	ENST00000358397.5	epithelial splicing regulatory protein 1	oar-miR-124b	-0.87	0.59	-49.11	301
GSS	ENST00000216951.2	glutathione synthetase	oar-miR-124b	-0.49	0.59	-56.26	326
RAB34	ENST00000447716.1	RAB34, member RAS oncogene family	oar-miR-124b	-0.39	0.59	-154.64	919
CWC22	ENST00000410053.3	CWC22 spliceosome-associated protein homolog (S. cerevisiae)	oar-miR-124b	-0.37	0.59	-27.76	165
C4orf46	ENST00000508457.1	chromosome 4 open reading frame 46	oar-miR-124b	-0.32	0.59	-27.75	156
GLT8D1	ENST00000478968.2	glycosyltransferase 8 domain containing 1	oar-miR-124b	-0.31	0.59	-49.23	306
TPST2	ENST00000338754.4	tyrosylprotein sulfotransferase 2	oar-miR-124b	-0.3	0.59	-32.35	180
NAPEPLD	ENST00000417955.1	N-acyl phosphatidylethanolamine phospholipase D	oar-miR-124b	-0.5	0.58	-48.91	298
GABRA6	ENST00000523217.1	gamma-aminobutyric acid (GABA) A receptor, alpha 6	oar-miR-124b	-0.43	0.58	-28.63	157
GMCL1	ENST00000282570.3	germ cell-less, spermatogenesis associated 1	oar-miR-124b	-0.3	0.58	-69.09	462
RYR1	ENST00000355481.4	ryanodine receptor 1 (skeletal)	oar-miR-124b	-0.29	0.58	-27.39	158
CTSH	ENST00000220166.5	cathepsin H	oar-miR-124b	-0.29	0.58	-51.17	312
KCTD8	ENST00000360029.3	potassium channel tetramerization domain containing 8	oar-miR-124b	-0.28	0.58	-27.17	153
PLEKHF2	ENST00000315367.3	pleckstrin homology domain containing, family F (with FYVE domain) member 2	oar-miR-124b	-0.23	0.58	-26.61	171
TCTA	ENST00000273590.3	T-cell leukemia translocation altered	oar-miR-124b	-0.39	0.57	-52.09	311
CREB3L2	ENST00000330387.6	cAMP responsive element binding protein 3-like 2	oar-miR-124b	-0.3	0.57	-31.64	169
ADI1	ENST00000327435.6	acireductone dioxygenase 1	oar-miR-124b	-0.8	0.56	-45.15	310
C12orf23	ENST00000548125.1	chromosome 12 open reading frame 23	oar-miR-124b	-0.36	0.56	-32.18	169
LMBRD2	ENST00000296603.4	LMBR1 domain containing 2	oar-miR-124b	-0.21	0.56	-61.44	312
CHMP2B	ENST00000263780.4	charged multivesicular body protein 2B	oar-miR-124b	-0.42	0.55	-51.26	319
PTER	ENST00000378000.1	phosphotriesterase related	oar-miR-124b	-0.4	0.55	-42.61	304
DNER	ENST00000341772.4	delta/notch-like EGF repeat containing	oar-miR-124b	-0.27	0.55	-26.87	149
NEK6	ENST00000373603.1	NIMA-related kinase 6	oar-miR-124b	-0.51	0.54	-151.86	913
RELA	ENST00000525693.1	v-rel avian reticuloendotheliosis viral oncogene homolog A	oar-miR-124b	-0.35	0.54	-47.03	303
TXNDC5	ENST00000539054.1	thioredoxin domain containing 5 (endoplasmic reticulum)	oar-miR-124b	-0.31	0.54	-54.55	300
KCNV1	ENST00000524391.1	potassium channel, subfamily V, member 1	oar-miR-124b	-0.24	0.54	-31.17	161
PSMD5	ENST00000210313.3	proteasome (prosome, macropain) 26S subunit, non-ATPase, 5	oar-miR-124b	-0.45	0.53	-159.95	950
MTPN	ENST00000393085.3	myotrophin	oar-miR-124b	-0.29	0.53	-54.46	324
CASK	ENST00000421587.2	calcium/calmodulin-dependent serine protein kinase (MAGUK family)	oar-miR-124b	-0.29	0.53	-99.53	621
ATPAF1	ENST00000576409.1	ATP synthase mitochondrial F1 complex assembly factor 1	oar-miR-124b	-0.26	0.53	-44.95	315
HEPACAM	ENST00000298251.4	hepatic and glial cell adhesion molecule	oar-miR-124b	-0.25	0.53	-47.33	302
UBE2V2	ENST00000523111.2	ubiquitin-conjugating enzyme E2 variant 2	oar-miR-124b	-0.5	0.52	-67.96	454
CGRRF1	ENST00000216420.7	cell growth regulator with ring finger domain 1	oar-miR-124b	-0.47	0.52	-116.63	751
KANK4	ENST00000317477.4	KN motif and ankyrin repeat domains 4	oar-miR-124b	-0.24	0.52	-76.46	477
FAM172A	ENST00000395965.3	family with sequence similarity 172, member A	oar-miR-124b	-0.21	0.52	-26.28	149
RHOG	ENST00000351018.4	ras homolog family member G	oar-miR-124b	-0.62	0.51	-77.58	456
UACA	ENST00000322954.6	uveal autoantigen with coiled-coil domains and ankyrin repeats	oar-miR-124b	-0.46	0.51	-26.35	150
SREK1IP1	ENST00000513458.4	SREK1-interacting protein 1	oar-miR-124b	-0.23	0.51	-47.3	312
SLC25A20	ENST00000430379.1	solute carrier family 25 (carnitine/acylcarnitine translocase), member 20	oar-miR-124b	-0.45	0.5	-79.3	459
CDON	ENST00000392693.3	cell adhesion associated, oncogene regulated	oar-miR-124b	-0.45	0.5	-27.23	165
FOSL2	ENST00000379619.1	FOS-like antigen 2	oar-miR-133a	-1.96	0.98	-42.57	297
LASP1	ENST00000318008.6	LIM and SH3 protein 1	oar-miR-133a	-1.14	0.98	-182.91	1086
GDNF	ENST00000326524.2	glial cell derived neurotrophic factor	oar-miR-133a	-0.93	0.98	-25.07	144
PTBP2	ENST00000609116.1	polypyrimidine tract binding protein 2	oar-miR-133a	-0.78	0.98	-45.6	298
SNX30	ENST00000374232.3	sorting nexin family member 30	oar-miR-133a	-0.67	0.98	-51.41	313
DLGAP3	ENST00000373347.1	discs, large (Drosophila) homolog-associated protein 3	oar-miR-133a	-0.55	0.98	-25.58	159
BCL2L2	ENST00000250405.5	BCL2-like 2	oar-miR-133a	-1.02	0.97	-71.15	450
SYT2	ENST00000367267.1	synaptotagmin II	oar-miR-133a	-0.74	0.97	-48.2	300
GPM6A	ENST00000280187.7	glycoprotein M6A	oar-miR-133a	-0.7	0.97	-25.86	159
BAZ2A	ENST00000379441.3	bromodomain adjacent to zinc finger domain, 2A	oar-miR-133a	-0.52	0.97	-52.63	319
TXLNA	ENST00000373610.3	taxilin alpha	oar-miR-133a	-0.42	0.97	-46.87	314
TAGLN2	ENST00000368096.1	transgelin 2	oar-miR-133a	-0.9	0.96	-117.33	788
IP6K1	ENST00000468463.1	inositol hexakisphosphate kinase 1	oar-miR-133a	-0.63	0.96	-55.4	306
SLC7A8	ENST00000469263.1	solute carrier family 7 (amino acid transporter light chain, L system), member 8	oar-miR-133a	-0.57	0.96	-77.09	450
SMARCD1	ENST00000394963.4	SWI/SNF related, matrix associated, actin dependent regulator of chromatin, subfamily d, member 1	oar-miR-133a	-0.49	0.96	-25.07	155
PRRT2	ENST00000300797.6	proline-rich transmembrane protein 2	oar-miR-133a	-0.48	0.96	-29.23	153
PPP1R9B	ENST00000316878.6	protein phosphatase 1, regulatory subunit 9B	oar-miR-133a	-0.38	0.96	-101.31	621
STXBP6	ENST00000396700.1	syntaxin binding protein 6 (amisyn)	oar-miR-133a	-0.66	0.95	-51.43	308
ZBTB7B	ENST00000368426.3	zinc finger and BTB domain containing 7B	oar-miR-133a	-0.56	0.95	-72.48	472
SRRM4	ENST00000267260.4	serine/arginine repetitive matrix 4	oar-miR-133a	-0.51	0.95	-119.9	742
GLI3	ENST00000395925.3	GLI family zinc finger 3	oar-miR-133a	-0.54	0.92	-87.91	503
WASF2	ENST00000536657.1	WAS protein family, member 2	oar-miR-133a	-0.8	0.91	-28.48	156
CAPN15	ENST00000219611.2	calpain 15	oar-miR-133a	-0.5	0.9	-29.96	161
CORO1C	ENST00000261401.3	coronin, actin binding protein, 1C	oar-miR-133a	-0.87	0.89	-50.68	297
MECOM	ENST00000460814.1	MDS1 and EVI1 complex locus	oar-miR-133a	-0.58	0.89	-30.98	160
EHD2	ENST00000263277.3	EH-domain containing 2	oar-miR-133a	-0.56	0.89	-29.32	163
RBM23	ENST00000555209.1	RNA binding motif protein 23	oar-miR-133a	-0.9	0.88	-50.85	302
GNAI3	ENST00000369851.4	guanine nucleotide binding protein (G protein), alpha inhibiting activity polypeptide 3	oar-miR-133a	-0.54	0.88	-26.67	154
GRM5	ENST00000418177.2	glutamate receptor, metabotropic 5	oar-miR-133a	-0.46	0.88	-45.53	298
EMP2	ENST00000359543.3	epithelial membrane protein 2	oar-miR-133a	-0.46	0.88	-25.12	152
PPP2R5D	ENST00000485511.1	protein phosphatase 2, regulatory subunit B', delta	oar-miR-133a	-0.42	0.88	-44.33	292
PITPNM2	ENST00000280562.5	phosphatidylinositol transfer protein, membrane-associated 2	oar-miR-133a	-0.39	0.88	-34.69	173
PAX7	ENST00000420770.2	paired box 7	oar-miR-133a	-0.32	0.88	-27.59	163
UNC13A	ENST00000519716.2	unc-13 homolog A (C. elegans)	oar-miR-133a	-0.26	0.88	-77.73	480
MYRF	ENST00000278836.5	myelin regulatory factor	oar-miR-133a	-0.25	0.88	-50.7	314
KCND3	ENST00000369697.1	potassium voltage-gated channel, Shal-related subfamily, member 3	oar-miR-133a	-0.2	0.88	-27.79	157
KCTD20	ENST00000373731.2	potassium channel tetramerization domain containing 20	oar-miR-133a	-0.77	0.87	-25.3	153
NECAP2	ENST00000337132.5	NECAP endocytosis associated 2	oar-miR-133a	-0.68	0.87	-28.18	160
UCK2	ENST00000372212.4	uridine-cytidine kinase 2	oar-miR-133a	-0.66	0.87	-28.43	155
ARHGDIA	ENST00000269321.7	Rho GDP dissociation inhibitor (GDI) alpha	oar-miR-133a	-0.65	0.87	-25.8	164
FOXL2	ENST00000330315.3	forkhead box L2	oar-miR-133a	-0.61	0.87	-69.56	446
ZNF280C	ENST00000370978.4	zinc finger protein 280C	oar-miR-133a	-0.61	0.87	-80.71	485
VAPB	ENST00000395802.3	VAMP (vesicle-associated membrane protein)-associated protein B and C	oar-miR-133a	-0.6	0.87	-25.44	160
CMTM6	ENST00000205636.3	CKLF-like MARVEL transmembrane domain containing 6	oar-miR-133a	-0.6	0.87	-49.75	312
CTBP2	ENST00000337195.5	C-terminal binding protein 2	oar-miR-133a	-0.58	0.87	-197.32	1225
CELF6	ENST00000287202.5	CUGBP, Elav-like family member 6	oar-miR-133a	-0.58	0.87	-25.75	160
FKBP2	ENST00000394540.3	FK506 binding protein 2, 13kDa	oar-miR-133a	-0.52	0.87	-27.77	159
YES1	ENST00000577961.1	v-yes-1 Yamaguchi sarcoma viral oncogene homolog 1	oar-miR-133a	-0.52	0.87	-41.86	296
ELF2	ENST00000394235.2	E74-like factor 2 (ets domain transcription factor)	oar-miR-133a	-0.51	0.87	-25.69	155
ODC1	ENST00000234111.4	ornithine decarboxylase 1	oar-miR-133a	-0.51	0.87	-86.46	492
SREK1	ENST00000334121.6	splicing regulatory glutamine/lysine-rich protein 1	oar-miR-133a	-0.49	0.87	-27.34	148
CAND1	ENST00000545606.1	cullin-associated and neddylation-dissociated 1	oar-miR-133a	-0.46	0.87	-53.89	308
TIMM8A	ENST00000372902.3	translocase of inner mitochondrial membrane 8 homolog A (yeast)	oar-miR-133a	-0.46	0.87	-31.47	166
RANBP2	ENST00000283195.6	RAN binding protein 2	oar-miR-133a	-0.46	0.87	-53.92	295
DNAL1	ENST00000553645.2	dynein, axonemal, light chain 1	oar-miR-133a	-0.46	0.87	-28.68	150
AZIN1	ENST00000337198.5	antizyme inhibitor 1	oar-miR-133a	-0.45	0.87	-27.06	161
FAM117B	ENST00000392238.2	family with sequence similarity 117, member B	oar-miR-133a	-0.45	0.87	-42.69	283
CDYL2	ENST00000570137.2	chromodomain protein, Y-like 2	oar-miR-133a	-0.45	0.87	-26.15	153
YPEL2	ENST00000312655.4	yippee-like 2 (Drosophila)	oar-miR-133a	-0.44	0.87	-26.08	156
STAM	ENST00000377524.3	signal transducing adaptor molecule (SH3 domain and ITAM motif) 1	oar-miR-133a	-0.44	0.87	-28.87	164
SOCS5	ENST00000306503.5	suppressor of cytokine signaling 5	oar-miR-133a	-0.42	0.87	-99.85	606
MYCBP2	ENST00000544440.2	MYC binding protein 2, E3 ubiquitin protein ligase	oar-miR-133a	-0.41	0.87	-25.79	159
MAML3	ENST00000509479.2	mastermind-like 3 (Drosophila)	oar-miR-133a	-0.41	0.87	-60.17	319
CDKN2AIP	ENST00000302350.4	CDKN2A interacting protein	oar-miR-133a	-0.41	0.87	-27.11	155
TTYH3	ENST00000258796.7	tweety family member 3	oar-miR-133a	-0.4	0.87	-26.37	170
SPPL3	ENST00000353487.2	signal peptide peptidase like 3	oar-miR-133a	-0.4	0.87	-40.56	297
TMEM167A	ENST00000502346.1	transmembrane protein 167A	oar-miR-133a	-0.4	0.87	-43.54	305
SFXN2	ENST00000369893.5	sideroflexin 2	oar-miR-133a	-0.4	0.87	-30.88	160
UBXN7	ENST00000296328.4	UBX domain protein 7	oar-miR-133a	-0.4	0.87	-31.89	168
DDX3X	ENST00000399959.2	DEAD (Asp-Glu-Ala-Asp) box helicase 3, X-linked	oar-miR-133a	-0.4	0.87	-63.93	448
CALML4	ENST00000395465.3	calmodulin-like 4	oar-miR-133a	-0.4	0.87	-25.44	160
POU4F1	ENST00000377208.5	POU class 4 homeobox 1	oar-miR-133a	-0.39	0.87	-101.85	609
SEC61B	ENST00000498603.1	Sec61 beta subunit	oar-miR-133a	-0.39	0.87	-26.91	152
ZC3H10	ENST00000257940.2	zinc finger CCCH-type containing 10	oar-miR-133a	-0.39	0.87	-35.36	175
PREX1	ENST00000396220.1	phosphatidylinositol-3,4,5-trisphosphate-dependent Rac exchange factor 1	oar-miR-133a	-0.39	0.87	-34.39	168
CLTC	ENST00000269122.3	clathrin, heavy chain (Hc)	oar-miR-133a	-0.39	0.87	-25.96	147
GAPVD1	ENST00000470056.1	GTPase activating protein and VPS9 domains 1	oar-miR-133a	-0.38	0.87	-51.69	318
TGFBR1	ENST00000374994.4	transforming growth factor, beta receptor 1	oar-miR-133a	-0.38	0.87	-29.5	158
MLLT3	ENST00000380338.4	myeloid/lymphoid or mixed-lineage leukemia (trithorax homolog, Drosophila); translocated to, 3	oar-miR-133a	-0.38	0.87	-26.9	154
LPGAT1	ENST00000366997.4	lysophosphatidylglycerol acyltransferase 1	oar-miR-133a	-0.38	0.87	-26.54	155
RP11-315D16.2	ENST00000562767.1	Uncharacterized protein	oar-miR-133a	-0.38	0.87	-81.57	467
CACUL1	ENST00000369151.3	CDK2-associated, cullin domain 1	oar-miR-133a	-0.37	0.87	-27.16	154
FAM134B	ENST00000399793.2	family with sequence similarity 134, member B	oar-miR-133a	-0.37	0.87	-50.66	314
TMEM64	ENST00000458549.2	transmembrane protein 64	oar-miR-133a	-0.36	0.87	-55.05	307
FBXL20	ENST00000394294.3	F-box and leucine-rich repeat protein 20	oar-miR-133a	-0.35	0.87	-27.86	163
FTL	ENST00000331825.6	ferritin, light polypeptide	oar-miR-133a	-0.35	0.87	-43.4	294
SH3GL1	ENST00000269886.3	SH3-domain GRB2-like 1	oar-miR-133a	-0.35	0.87	-148.73	912
RRAGD	ENST00000369415.4	Ras-related GTP binding D	oar-miR-133a	-0.35	0.87	-25.29	148
CETN3	ENST00000283122.3	centrin, EF-hand protein, 3	oar-miR-133a	-0.34	0.87	-43.46	296
CTTNBP2	ENST00000160373.3	cortactin binding protein 2	oar-miR-133a	-0.34	0.87	-26.93	147
MYH9	ENST00000216181.5	myosin, heavy chain 9, non-muscle	oar-miR-133a	-0.34	0.87	-27.04	166
KLF7	ENST00000423015.1	Kruppel-like factor 7 (ubiquitous)	oar-miR-133a	-0.34	0.87	-30.97	170
ATOH8	ENST00000306279.3	atonal homolog 8 (Drosophila)	oar-miR-133a	-0.34	0.87	-45.56	300
SCN1A	ENST00000423058.2	sodium channel, voltage-gated, type I, alpha subunit	oar-miR-133a	-0.34	0.87	-26.81	155
ST13	ENST00000216218.3	suppression of tumorigenicity 13 (colon carcinoma) (Hsp70 interacting protein)	oar-miR-133a	-0.34	0.87	-44.07	296
G6PD	ENST00000393562.2	glucose-6-phosphate dehydrogenase	oar-miR-133a	-0.33	0.87	-30.43	176
TIMM17A	ENST00000367287.4	translocase of inner mitochondrial membrane 17 homolog A (yeast)	oar-miR-133a	-0.32	0.87	-53.11	321
QKI	ENST00000392127.2	QKI, KH domain containing, RNA binding	oar-miR-133a	-0.32	0.87	-31.85	166
OSBPL8	ENST00000393249.2	oxysterol binding protein-like 8	oar-miR-133a	-0.31	0.87	-75.96	464
CREB1	ENST00000432329.2	cAMP responsive element binding protein 1	oar-miR-133a	-0.31	0.87	-30.39	166
ARRB1	ENST00000420843.2	arrestin, beta 1	oar-miR-133a	-0.31	0.87	-26.78	164
VAV3	ENST00000370056.4	vav 3 guanine nucleotide exchange factor	oar-miR-133a	-0.3	0.87	-43.46	293
PTBP1	ENST00000350092.4	polypyrimidine tract binding protein 1	oar-miR-133a	-0.3	0.87	-26.2	160
BEST3	ENST00000488961.1	bestrophin 3	oar-miR-133a	-0.29	0.87	-25.23	151
PPP2CA	ENST00000481195.1	protein phosphatase 2, catalytic subunit, alpha isozyme	oar-miR-133a	-0.29	0.87	-27.21	156
POU6F2	ENST00000518318.2	POU class 6 homeobox 2	oar-miR-133a	-0.29	0.87	-47.46	301
BICC1	ENST00000373886.3	bicaudal C homolog 1 (Drosophila)	oar-miR-133a	-0.29	0.87	-47.8	297
CNN2	ENST00000263097.4	calponin 2	oar-miR-133a	-0.29	0.87	-26.9	158
KIF3C	ENST00000264712.3	kinesin family member 3C	oar-miR-133a	-0.29	0.87	-26.31	156
NIPA2	ENST00000337451.3	non imprinted in Prader-Willi/Angelman syndrome 2	oar-miR-133a	-0.29	0.87	-71.43	466
TBPL1	ENST00000237264.4	TBP-like 1	oar-miR-133a	-0.28	0.87	-28.47	152
DOLPP1	ENST00000540102.1	dolichyldiphosphatase 1	oar-miR-133a	-0.28	0.87	-26.51	154
VPS54	ENST00000409558.4	vacuolar protein sorting 54 homolog (S. cerevisiae)	oar-miR-133a	-0.28	0.87	-26.1	150
TRAM2	ENST00000182527.3	translocation associated membrane protein 2	oar-miR-133a	-0.28	0.87	-53.58	307
CNOT1	ENST00000317147.5	CCR4-NOT transcription complex, subunit 1	oar-miR-133a	-0.28	0.87	-25.37	155
SNX15	ENST00000377244.3	sorting nexin 15	oar-miR-133a	-0.27	0.87	-47.17	301
SGMS2	ENST00000394684.4	sphingomyelin synthase 2	oar-miR-133a	-0.27	0.87	-33.29	170
SLC6A1	ENST00000287766.4	solute carrier family 6 (neurotransmitter transporter), member 1	oar-miR-133a	-0.27	0.87	-74.12	455
SLC30A7	ENST00000370112.4	solute carrier family 30 (zinc transporter), member 7	oar-miR-133a	-0.26	0.87	-74.02	451
SP3	ENST00000310015.6	Sp3 transcription factor	oar-miR-133a	-0.26	0.87	-78.45	487
GNB4	ENST00000232564.3	guanine nucleotide binding protein (G protein), beta polypeptide 4	oar-miR-133a	-0.26	0.87	-28.85	169
FKBP5	ENST00000536438.1	FK506 binding protein 5	oar-miR-133a	-0.25	0.87	-50.17	318
ZC3H11A	ENST00000332127.4	zinc finger CCCH-type containing 11A	oar-miR-133a	-0.24	0.87	-29.15	160
AFTPH	ENST00000238856.4	aftiphilin	oar-miR-133a	-0.24	0.87	-28.27	162
CMPK1	ENST00000371873.5	cytidine monophosphate (UMP-CMP) kinase 1, cytosolic	oar-miR-133a	-0.24	0.87	-27.28	155
ABCC9	ENST00000261200.4	ATP-binding cassette, sub-family C (CFTR/MRP), member 9	oar-miR-133a	-0.24	0.87	-53.01	310
NFAT5	ENST00000354436.2	nuclear factor of activated T-cells 5, tonicity-responsive	oar-miR-133a	-0.24	0.87	-27.34	148
UBA2	ENST00000246548.4	ubiquitin-like modifier activating enzyme 2	oar-miR-133a	-0.23	0.87	-50.55	317
ELFN1	ENST00000424383.2	extracellular leucine-rich repeat and fibronectin type III domain containing 1	oar-miR-133a	-0.23	0.87	-67.27	462
ARHGAP12	ENST00000311380.4	Rho GTPase activating protein 12	oar-miR-133a	-0.23	0.87	-49.15	298
ANKRD28	ENST00000399451.2	ankyrin repeat domain 28	oar-miR-133a	-0.23	0.87	-27.16	158
SOX4	ENST00000244745.1	SRY (sex determining region Y)-box 4	oar-miR-133a	-0.23	0.87	-58.82	307
NUP153	ENST00000262077.2	nucleoporin 153kDa	oar-miR-133a	-0.23	0.87	-95.99	601
MCL1	ENST00000369026.2	myeloid cell leukemia sequence 1 (BCL2-related)	oar-miR-133a	-0.23	0.87	-27.86	165
TM9SF3	ENST00000371142.4	transmembrane 9 superfamily member 3	oar-miR-133a	-0.22	0.87	-46.56	312
LHX9	ENST00000367390.3	LIM homeobox 9	oar-miR-133a	-0.22	0.87	-41.47	285
RBPJ	ENST00000504907.1	recombination signal binding protein for immunoglobulin kappa J region	oar-miR-133a	-0.22	0.87	-26.33	144
PLEKHA3	ENST00000234453.5	pleckstrin homology domain containing, family A (phosphoinositide binding specific) member 3	oar-miR-133a	-0.21	0.87	-30.79	162
SYT1	ENST00000457153.2	synaptotagmin I	oar-miR-133a	-0.21	0.87	-44.24	305
UBE2Q1	ENST00000292211.4	ubiquitin-conjugating enzyme E2Q family member 1	oar-miR-133a	-0.2	0.87	-80.31	458
ZNF740	ENST00000416904.3	zinc finger protein 740	oar-miR-133a	-0.2	0.87	-25.07	160
SNRK	ENST00000429705.2	SNF related kinase	oar-miR-133a	-0.2	0.87	-25.82	149
BCORL1	ENST00000540052.1	BCL6 corepressor-like 1	oar-miR-133a	-0.2	0.87	-52.62	298
SLMO2	ENST00000355937.4	slowmo homolog 2 (Drosophila)	oar-miR-133a	-0.2	0.87	-54.9	302
EDEM1	ENST00000256497.4	ER degradation enhancer, mannosidase alpha-like 1	oar-miR-133a	-0.2	0.87	-57.45	320
AMD1	ENST00000368885.3	adenosylmethionine decarboxylase 1	oar-miR-133a	-0.2	0.87	-71.59	434
CYLD	ENST00000540145.1	cylindromatosis (turban tumor syndrome)	oar-miR-133a	-0.2	0.87	-41.88	307
WIPI2	ENST00000288828.4	WD repeat domain, phosphoinositide interacting 2	oar-miR-133a	-0.92	0.86	-27.86	162
NRIP3	ENST00000309166.3	nuclear receptor interacting protein 3	oar-miR-133a	-0.66	0.86	-25.94	160
CCDC117	ENST00000249064.4	coiled-coil domain containing 117	oar-miR-133a	-0.56	0.86	-44.91	297
SMEK1	ENST00000554684.1	SMEK homolog 1, suppressor of mek1 (Dictyostelium)	oar-miR-133a	-0.53	0.86	-30.35	164
CD47	ENST00000361309.5	CD47 molecule	oar-miR-133a	-0.51	0.86	-53.58	308
PRRX1	ENST00000367760.3	paired related homeobox 1	oar-miR-133a	-0.47	0.86	-48.46	305
PI4K2B	ENST00000264864.6	phosphatidylinositol 4-kinase type 2 beta	oar-miR-133a	-0.46	0.86	-26.62	152
SMEK2	ENST00000272313.5	SMEK homolog 2, suppressor of mek1 (Dictyostelium)	oar-miR-133a	-0.41	0.86	-26.06	163
KIAA0430	ENST00000396368.3	KIAA0430	oar-miR-133a	-0.41	0.86	-27.86	168
KIAA1429	ENST00000437199.1	KIAA1429	oar-miR-133a	-0.41	0.86	-74.16	462
STK3	ENST00000419617.2	serine/threonine kinase 3	oar-miR-133a	-0.41	0.86	-27.58	147
SETD8	ENST00000402868.3	SET domain containing (lysine methyltransferase) 8	oar-miR-133a	-0.38	0.86	-27.22	162
ZNF462	ENST00000277225.5	zinc finger protein 462	oar-miR-133a	-0.37	0.86	-47.54	312
CLTA	ENST00000433436.2	clathrin, light chain A	oar-miR-133a	-0.33	0.86	-69.24	441
TGIF2	ENST00000373874.2	TGFB-induced factor homeobox 2	oar-miR-133a	-0.33	0.86	-55.35	317
CDR2L	ENST00000337231.5	cerebellar degeneration-related protein 2-like	oar-miR-133a	-0.3	0.86	-25.95	152
RAB14	ENST00000373840.4	RAB14, member RAS oncogene family	oar-miR-133a	-0.3	0.86	-33.23	168
RNF126	ENST00000292363.5	ring finger protein 126	oar-miR-133a	-0.3	0.86	-25.17	167
SIMC1	ENST00000443967.1	SUMO-interacting motifs containing 1	oar-miR-133a	-0.29	0.86	-46.56	297
BACH1	ENST00000286800.3	BTB and CNC homology 1, basic leucine zipper transcription factor 1	oar-miR-133a	-0.27	0.86	-78.2	457
SGK1	ENST00000367858.5	serum/glucocorticoid regulated kinase 1	oar-miR-133a	-0.26	0.86	-58.45	315
INSR	ENST00000341500.5	insulin receptor	oar-miR-133a	-0.26	0.86	-25.15	143
ADCYAP1	ENST00000579794.1	adenylate cyclase activating polypeptide 1 (pituitary)	oar-miR-133a	-0.26	0.86	-28.65	152
PPP2CB	ENST00000221138.4	protein phosphatase 2, catalytic subunit, beta isozyme	oar-miR-133a	-0.23	0.86	-26.28	163
LRRC7	ENST00000310961.5	leucine rich repeat containing 7	oar-miR-133a	-0.21	0.86	-27.13	160
FOXP2	ENST00000408937.3	forkhead box P2	oar-miR-133a	-0.21	0.86	-51.16	303
MEIS2	ENST00000397624.3	Meis homeobox 2	oar-miR-133a	-0.2	0.86	-25.28	147
ANGPTL4	ENST00000301455.2	angiopoietin-like 4	oar-miR-133a	-0.64	0.85	-28.87	155
SLC2A12	ENST00000275230.5	solute carrier family 2 (facilitated glucose transporter), member 12	oar-miR-133a	-0.62	0.85	-51.8	315
ENPEP	ENST00000265162.5	glutamyl aminopeptidase (aminopeptidase A)	oar-miR-133a	-0.55	0.85	-91.73	593
THUMPD3	ENST00000345094.3	THUMP domain containing 3	oar-miR-133a	-0.53	0.85	-27.76	156
TRIM56	ENST00000306085.6	tripartite motif containing 56	oar-miR-133a	-0.5	0.85	-28.67	166
NUMA1	ENST00000351960.6	nuclear mitotic apparatus protein 1	oar-miR-133a	-0.4	0.85	-75.31	472
SRSF2	ENST00000392485.2	serine/arginine-rich splicing factor 2	oar-miR-133a	-0.38	0.85	-44.07	295
DDX3Y	ENST00000336079.3	DEAD (Asp-Glu-Ala-Asp) box helicase 3, Y-linked	oar-miR-133a	-0.34	0.85	-57.87	313
ARHGEF2	ENST00000368315.4	Rho/Rac guanine nucleotide exchange factor (GEF) 2	oar-miR-133a	-0.34	0.85	-52.82	315
RAB3IP	ENST00000483530.2	RAB3A interacting protein	oar-miR-133a	-0.33	0.85	-25.98	152
SNX18	ENST00000343017.6	sorting nexin 18	oar-miR-133a	-0.32	0.85	-25.23	155
MPPED1	ENST00000417669.2	metallophosphoesterase domain containing 1	oar-miR-133a	-0.29	0.85	-47.94	321
CTC-432M15.3	ENST00000514667.1	Folliculin-interacting protein 1	oar-miR-133a	-0.27	0.85	-25.68	159
RBMX	ENST00000562646.1	RNA binding motif protein, X-linked	oar-miR-133a	-0.23	0.85	-27.9	151
FOXC1	ENST00000380874.2	forkhead box C1	oar-miR-133a	-0.23	0.85	-25.34	150
GABPB2	ENST00000368918.3	GA binding protein transcription factor, beta subunit 2	oar-miR-133a	-0.22	0.85	-27.43	165
PTPRZ1	ENST00000393386.2	protein tyrosine phosphatase, receptor-type, Z polypeptide 1	oar-miR-133a	-0.21	0.85	-54.18	314
KREMEN1	ENST00000400335.4	kringle containing transmembrane protein 1	oar-miR-133a	-0.2	0.85	-47.47	299
GLRA2	ENST00000218075.4	glycine receptor, alpha 2	oar-miR-133a	-0.2	0.85	-117.46	771
PTBP3	ENST00000374257.1	polypyrimidine tract binding protein 3	oar-miR-133a	-0.2	0.85	-26	154
DNAJB6	ENST00000429029.2	DnaJ (Hsp40) homolog, subfamily B, member 6	oar-miR-133a	-0.64	0.84	-51.44	305
[truncated: 2,478 more rows]
