# Supplementary material for: Profile of miRNAs induced during sheep fat tail development and roles of four key miRNAs in proliferation and differentiation of sheep preadipocytes
Source: Front Vet Sci. 2024 Dec 3;11:1491160. doi: 10.3389/fvets.2024.1491160 (PMC11651086; doi:10.3389/fvets.2024.1491160)
Supplement: Supplementary Table S5 — GO and KEGG analysis of target genes of top 20 DE miRNAs. [file Table_5.XLSX]

## Sheet: Target_gene_BP
Table S4 GO analysis of target genes of DE miRNAs
ID	Description	GeneRatio	BgRatio	pvalue	p.adjust	qvalue	Count	geneID
GO:0060429	epithelium development	57/724	193/4527	9.77523e-07	0.0021661	0.00190138	57	PTER/TMOD1/GPR161/AP3B1/NME2/CXCL10/LMO4/TMEM100/DUSP10/CYP26B1/MSN/YIPF6/CALB1/C1GALT1/TRAF6/SPRY2/NFIB/TMEFF2/RSPO3/FSTL1/KLHL3/CDC42/TRIM71/CITED2/HAND1/RAP2C/PHACTR4/POGLUT1/CTSH/SRSF6/SPRY1/TFAP2A/GATA3/TBC1D20/ESR1/CEBPB/STC1/RHOA/RAP1B/MAPK1/RDH10/AQP1/PPP3R1/ACADVL/RAP1A/B4GALT1/FOXL2/EDNRB/ANXA4/GJA1/FRZB/FGF2/CDH2/CDK1/BTG1/ACTB/VIM
GO:0006810	transport	218/724	1055/4527	2.39717e-06	0.0021661	0.00190138	218	PLN/CDC42SE2/RANBP2/FKBP1B/SLC46A3/AP3B1/TMED9/TBC1D14/RPH3AL/PITPNA/CHMP2B/RAB4A/EYA2/ADCYAP1/CXCL10/SUMO1/NUTF2/FKBP1A/RAB15/UBE2G2/BLOC1S6/BACE1/ENY2/CDC42SE1/SLC25A40/SLC30A7/PITPNB/CNIH1/CTNS/FBXW7/DNM1L/SLC30A4/SNAP25/RAN/PEX13/ARL3/YOD1/RAB5A/AP5M1/GAPVD1/RGP1/VPS4B/SLC35A4/LMAN2L/JAGN1/PFN2/CNN2/PLEKHA8/SIGMAR1/SLC16A13/ZMAT3/TRIB3/SCN4B/CREBL2/ABCG2/SEC23B/STXBP6/RAB11A/SNX11/STX17/CD163…
GO:0051179	localization	273/724	1375/4527	2.45311e-06	0.0021661	0.00190138	273	PLN/CDC42SE2/ROCK1/RANBP2/FKBP1B/TOR1AIP1/SLC46A3/AP3B1/TMED9/TBC1D14/MMGT1/RPH3AL/PITPNA/CHMP2B/RAB4A/EMC7/EYA2/ADCYAP1/CXCL10/SUMO1/NUTF2/FKBP1A/RAB15/UBE2G2/BLOC1S6/BACE1/LMO4/ENY2/CDC42SE1/SLC25A40/SLC30A7/PITPNB/CNIH1/CTNS/DUSP10/RAD21/FBXW7/DNM1L/SLC30A4/SNAP25/RAN/MSN/PEX13/NR4A2/ARL3/YOD1/RAB5A/AP5M1/GAPVD1/RGP1/VPS4B/SLC35A4/LMAN2L/JAGN1/SPRY2/PFN2/CNN2/PLEKHA8/SIGMAR1/SLC16A13/ZMAT3/TRI…
GO:0051234	establishment of localization	222/724	1093/4527	7.29023e-06	0.00482796	0.00423793	222	PLN/CDC42SE2/RANBP2/FKBP1B/SLC46A3/AP3B1/TMED9/TBC1D14/MMGT1/RPH3AL/PITPNA/CHMP2B/RAB4A/EMC7/EYA2/ADCYAP1/CXCL10/SUMO1/NUTF2/FKBP1A/RAB15/UBE2G2/BLOC1S6/BACE1/ENY2/CDC42SE1/SLC25A40/SLC30A7/PITPNB/CNIH1/CTNS/FBXW7/DNM1L/SLC30A4/SNAP25/RAN/PEX13/ARL3/YOD1/RAB5A/AP5M1/GAPVD1/RGP1/VPS4B/SLC35A4/LMAN2L/JAGN1/SPRY2/PFN2/CNN2/PLEKHA8/SIGMAR1/SLC16A13/ZMAT3/TRIB3/SCN4B/CREBL2/ABCG2/SEC23B/STXBP6/RAB11A/…
GO:0009888	tissue development	83/724	335/4527	1.06122e-05	0.00562235	0.00493524	83	ARID5B/PTER/TMOD1/GPR161/AP3B1/PUS7/NME2/EYA2/CXCL10/FKBP1A/LMO4/TMEM100/DUSP10/CYP26B1/MSN/YIPF6/CALB1/C1GALT1/CFL2/TRAF6/SPRY2/ZBTB18/NFIB/TMEFF2/RSPO3/FSTL1/KLHL3/ACTC1/CDC42/FLOT1/TRIM71/CITED2/SNAI2/GPC1/HAND1/RAP2C/PHACTR4/OVOL1/ITGB1BP1/SBNO2/POGLUT1/CTSH/SRSF6/SPRY1/TFAP2A/GATA3/TBC1D20/CAV2/ESR1/MEF2A/EGR1/DGAT2/CEBPB/STC1/RHOA/RAP1B/MAPK1/PTHLH/RDH10/ANXA2/AQP1/TGFBR1/PPP3R1/PPP2CA/PIK3…
GO:0030855	epithelial cell differentiation	36/724	116/4527	3.19395e-05	0.0141013	0.012378	36	PTER/TMOD1/NME2/TMEM100/CYP26B1/MSN/YIPF6/C1GALT1/SPRY2/NFIB/FSTL1/CDC42/RAP2C/SRSF6/SPRY1/GATA3/TBC1D20/ESR1/CEBPB/STC1/RHOA/RAP1B/PPP3R1/ACADVL/RAP1A/B4GALT1/FOXL2/EDNRB/ANXA4/GJA1/FRZB/FGF2/CDH2/CDK1/BTG1/VIM
GO:0035295	tube development	55/724	206/4527	4.12052e-05	0.014191	0.0124567	55	GPR161/AP3B1/CXCL10/NRXN3/LMO4/TMEM100/FBXW7/YIPF6/CALB1/C1GALT1/TRAF6/SPRY2/NFIB/MAPK7/RSPO3/KLHL3/CDC42/TRIM71/CITED2/HAND1/PHACTR4/PDCL3/ITGB1BP1/CTSH/ANGPTL4/EMP2/SHC1/GATA3/TBC1D20/QKI/ESR1/THBS2/RHOA/MAPK1/MMP2/RDH10/ANXA2/AQP1/TGFBR1/PPP3R1/PIK3CA/CHRNA7/ATP2B4/APLN/RASA1/RAP1A/PRKCA/NRXN1/B4GALT1/EDNRB/CEBPA/HAS2/GJA1/FGF2/BTG1
GO:0030001	metal ion transport	47/724	168/4527	4.2857e-05	0.014191	0.0124567	47	PLN/FKBP1B/CXCL10/SUMO1/FKBP1A/SLC30A7/DNM1L/SLC30A4/SNAP25/VPS4B/SCN4B/KLHL3/RAB11B/SNTA1/FYN/STAC/SLC20A2/AFG3L2/KCNIP3/CHP1/VMP1/NIPA2/KCNK1/STC1/SLC8A1/CACNB2/SLC9A1/FTL/ANXA2/AQP1/SLC34A2/SLC5A3/SLC4A4/CHRNA7/CACNB3/ATP2B4/VAMP2/KCNQ3/KCNJ2/KCNH1/KCNA4/ITPR3/EDNRB/IGF1/FGF2/CLTC/CASR
GO:0050794	regulation of cellular process	384/724	2103/4527	6.40112e-05	0.0183118	0.0160739	384	IAPP/PLN/NAP1L1/EIF3B/CDC42SE2/IRF1/PTMA/ROCK1/FKBP1B/ARID5B/CISD2/PLCXD3/TMOD1/GPR161/RBBP4/RBPJ/AP3B1/WDR48/TMED9/TBC1D14/BDNF/CEBPG/RPH3AL/ELOVL5/SHISA5/CHTOP/ERLIN2/FBXL2/TCTA/CHMP2B/RAB4A/CKS1B/MEMO1/SDC2/SAP18/PUS7/NME2/EYA2/GMFB/ADCYAP1/CXCL10/SUMO1/CDCA7/FKBP1A/RAB15/UBE2G2/BLOC1S6/BACE1/LMO4/SPTLC1/ENY2/CDC42SE1/TMEM100/GPBP1/CTNS/NAPEPLD/AMOTL1/DUSP10/MTPN/HBS1L/ETF1/RAD21/FBXW7/DNM1L/C…
GO:0051641	cellular localization	123/724	566/4527	7.45535e-05	0.0183118	0.0160739	123	PLN/RANBP2/FKBP1B/TOR1AIP1/AP3B1/TMED9/TBC1D14/MMGT1/RPH3AL/CHMP2B/EMC7/EYA2/CXCL10/NUTF2/FKBP1A/UBE2G2/BLOC1S6/BACE1/ENY2/SLC30A7/RAD21/FBXW7/DNM1L/SNAP25/RAN/PEX13/ARL3/YOD1/RAB5A/AP5M1/RGP1/VPS4B/SPRY2/PFN2/PLEKHA8/SEC23B/RAB11A/SNX11/STX17/ZDHHC5/LAMTOR3/RAB11B/CDC42/FLOT1/SNAP29/KDELR2/SNX17/DNAJA1/FYN/HOOK3/STAC/ACAA2/VPS35/PEX19/RAF1/TMEM129/ARL1/SAR1A/VAPA/AP1M2/HMGN3/PEX5/AP3M1/ARMC1/VPS…
GO:0009653	anatomical structure morphogenesis	106/724	474/4527	7.60401e-05	0.0183118	0.0160739	106	CDC42SE2/RHOU/AP3B1/BDNF/SDC2/CXCL10/FKBP1A/NRXN3/BLOC1S6/LMO4/CDC42SE1/TMEM100/TBPL1/FBXW7/DNM1L/CYP26B1/MSN/NR4A2/CALB1/C1GALT1/CFL2/TRAF6/SPRY2/NFIB/TMEFF2/MAPK7/SOBP/RSPO3/KLHL3/ACTC1/CDC42/FLOT1/USP33/SERP1/FYN/TMEM135/VPS35/CITED2/HAND1/IMPACT/AFG3L2/LHX9/PHACTR4/PDCL3/ITGB1BP1/SBNO2/INSIG1/POGLUT1/DNM2/TMEM108/CTSH/ANGPTL4/SNX2/TMEM106B/EMP2/GPM6A/SHC1/SPRY1/OMA1/TFAP2A/VAMP3/CRISPLD2/GATA…
GO:0050789	regulation of biological process	412/724	2289/4527	0.000112607	0.0225468	0.0197913	412	IAPP/PLN/NAP1L1/EIF3B/CDC42SE2/IRF1/PTMA/ROCK1/FKBP1B/ARID5B/FNDC4/CISD2/PLCXD3/RHOU/TMOD1/GPR161/RBBP4/RBPJ/PNRC2/AP3B1/WDR48/TMED9/TBC1D14/BDNF/CEBPG/RPH3AL/ELOVL5/SHISA5/CHTOP/ERLIN2/FBXL2/TCTA/PCGF3/CHMP2B/RAB4A/CKS1B/MEMO1/SDC2/SAP18/PUS7/NME2/EYA2/GMFB/ADCYAP1/CXCL10/SUMO1/CDCA7/FKBP1A/RAB15/UBE2G2/BLOC1S6/BACE1/LMO4/SPTLC1/ENY2/CDC42SE1/TMEM100/GPBP1/CTNS/NAPEPLD/AMOTL1/DUSP10/MTPN/HBS1L/E…
GO:0016197	endosomal transport	17/724	42/4527	0.000118361	0.0225468	0.0197913	17	AP3B1/TBC1D14/BLOC1S6/AP5M1/RGP1/VPS4B/RAB11B/SNX17/VPS35/ARL1/VPS29/STX5/SNX2/RNF126/VCP/VAMP3/CLTC
GO:0016192	vesicle-mediated transport	76/724	320/4527	0.000119497	0.0225468	0.0197913	76	CDC42SE2/AP3B1/TMED9/TBC1D14/RPH3AL/RAB15/BLOC1S6/BACE1/CDC42SE1/PITPNB/CNIH1/DNM1L/SNAP25/ARL3/RAB5A/AP5M1/GAPVD1/RGP1/VPS4B/JAGN1/PFN2/CNN2/STXBP6/STX17/CD163/RAB11B/CDC42/USP33/KDELR2/SNX17/HNRNPK/CALCRL/SURF4/HOOK3/VPS35/ARL1/SAR1A/GOLT1B/TEX261/VPS29/INSIG1/DNM2/TMEM108/BCAP29/STX5/LIN7C/SNX2/NECAP2/EMP2/RNF126/VCP/ATAD1/VAMP3/SEC24A/TBC1D20/NECAP1/CAV2/ARF1/VAPB/DNAJC6/ANXA2/PPP3R1/PIK3CA/A…
GO:0048468	cell development	78/724	331/4527	0.000127671	0.0225468	0.0197913	78	NAP1L1/ROCK1/FKBP1B/TMOD1/BDNF/SDC2/ADCYAP1/BLOC1S6/TBPL1/DUSP10/FBXW7/SNAP25/ETV1/MSN/YIPF6/NR4A2/ARL3/ITM2C/C1GALT1/CFL2/TRAF6/NFIB/RAB11A/CDC42/FLOT1/USP33/FYN/GABRA5/CITED2/SNAI2/IMPACT/VAPA/AFG3L2/RAP2C/LHX9/PEX5/PHACTR4/ITGB1BP1/TMEM98/DNM2/TMEM108/TMEM106B/GPM6A/VAMP3/SPRY4/TBC1D20/NDRG1/QKI/CAV2/ESR1/MEF2A/STC1/RHOA/RAP1B/MAPK1/PAX6/PTHLH/FUT9/RDH10/ANXA2/PPP3R1/PIK3R1/CDK5R1/RAP1A/PRKG1/…
GO:0043010	camera-type eye development	18/724	48/4527	0.00023811	0.034107	0.0299387	18	TMOD1/CALB1/SPRY2/PKNOX1/CITED2/PHACTR4/GPM6A/SPRY1/TFAP2A/TBC1D20/RDH10/AQP1/TGFBR1/FOXL2/GJA1/FGF2/VIM/PRPH2
GO:0048646	anatomical structure formation involved in morphogenesis	53/724	209/4527	0.000243734	0.034107	0.0299387	53	CXCL10/FKBP1A/NRXN3/LMO4/TMEM100/TBPL1/FBXW7/CALB1/C1GALT1/CFL2/TRAF6/SPRY2/MAPK7/RSPO3/FLOT1/CITED2/HAND1/PHACTR4/PDCL3/ITGB1BP1/SBNO2/POGLUT1/CTSH/ANGPTL4/EMP2/SHC1/SPRY1/TFAP2A/GATA3/TBC1D20/MEF2A/THBS2/RHOA/MAPK1/MMP2/RDH10/ANXA2/AQP1/TGFBR1/PPP3R1/PIK3CA/CHRNA7/CDK5R1/ATP2B4/APLN/PRKCA/NRXN1/ITGB1/B4GALT1/GJA1/FGF2/BTG1/TPPP
GO:0001570	vasculogenesis	8/724	13/4527	0.000250364	0.034107	0.0299387	8	TMEM100/FBXW7/CITED2/EMP2/QKI/RASA1/RAP1A/HAS2
GO:0002088	lens development in camera-type eye	9/724	16/4527	0.000257508	0.034107	0.0299387	9	TMOD1/SPRY2/CITED2/SPRY1/TBC1D20/TGFBR1/GJA1/FGF2/VIM
GO:0048864	stem cell development	9/724	16/4527	0.000257508	0.034107	0.0299387	9	CDC42/CITED2/SNAI2/PHACTR4/MAPK1/RDH10/EDNRB/FGF2/CDH2
GO:0060485	mesenchyme development	19/724	53/4527	0.00031754	0.0400554	0.0351602	19	TMEM100/SPRY2/ACTC1/CDC42/CITED2/SNAI2/HAND1/PHACTR4/POGLUT1/SPRY1/MAPK1/RDH10/TGFBR1/PPP3R1/PPP2CA/EDNRB/HAS2/FRZB/CDH2
GO:0006464	cellular protein modification process	158/724	784/4527	0.000382444	0.0440476	0.0386645	158	ROCK1/RANBP2/FKBP1B/KLHL36/OSTC/RBBP4/TRIM9/AP3B1/WDR48/CHTOP/FBXL2/PCGF3/CKS1B/METTL21A/ZDHHC20/NME2/SKP1/EYA2/ADCYAP1/SUMO1/FKBP1A/UBE2G2/ENY2/KCMF1/UBE2W/FEM1C/DUSP10/UBE2N/ETF1/UBE2D2/FBXW7/MOB3B/CDC27/TPST2/YOD1/SETD6/RCE1/UBE2H/TRAF6/TRIM45/SPRY2/PFN2/FKBP2/PPP1CB/RIMKLB/TRIB3/RNF138/CAND1/MAPK7/DDAH1/CREBL2/SUV39H2/SUMF1/CYLD/UBE2E3/DPM1/STK38/KLHL3/ENTPD5/EZH1/USP42/CDC42/FLOT1/TRIM71/USP…
GO:0036211	protein modification process	158/724	784/4527	0.000382444	0.0440476	0.0386645	158	ROCK1/RANBP2/FKBP1B/KLHL36/OSTC/RBBP4/TRIM9/AP3B1/WDR48/CHTOP/FBXL2/PCGF3/CKS1B/METTL21A/ZDHHC20/NME2/SKP1/EYA2/ADCYAP1/SUMO1/FKBP1A/UBE2G2/ENY2/KCMF1/UBE2W/FEM1C/DUSP10/UBE2N/ETF1/UBE2D2/FBXW7/MOB3B/CDC27/TPST2/YOD1/SETD6/RCE1/UBE2H/TRAF6/TRIM45/SPRY2/PFN2/FKBP2/PPP1CB/RIMKLB/TRIB3/RNF138/CAND1/MAPK7/DDAH1/CREBL2/SUV39H2/SUMF1/CYLD/UBE2E3/DPM1/STK38/KLHL3/ENTPD5/EZH1/USP42/CDC42/FLOT1/TRIM71/USP…
GO:0065007	biological regulation	442/724	2507/4527	0.000448419	0.0479007	0.0420467	442	IAPP/PLN/NAP1L1/EIF3B/CDC42SE2/IRF1/PTMA/ROCK1/FKBP1B/ARID5B/TOR1AIP1/FNDC4/CISD2/PLCXD3/RHOU/TMOD1/GPR161/RBBP4/RBPJ/PNRC2/AP3B1/WDR48/TMED9/TBC1D14/BDNF/CEBPG/RPH3AL/ELOVL5/SHISA5/CHTOP/ERLIN2/FBXL2/TCTA/PCGF3/CHMP2B/RAB4A/CKS1B/MEMO1/SDC2/SAP18/PUS7/NME2/EYA2/GMFB/ADCYAP1/CXCL10/SUMO1/CDCA7/FKBP1A/RAB15/UBE2G2/BLOC1S6/BACE1/LMO4/MAT2B/SPTLC1/ENY2/CDC42SE1/TMEM100/SLC30A7/GPBP1/CTNS/NAPEPLD/AMO…
GO:0048729	tissue morphogenesis	29/724	98/4527	0.00045895	0.0479007	0.0420467	29	CXCL10/FKBP1A/LMO4/TMEM100/MSN/TRAF6/SPRY2/TMEFF2/RSPO3/KLHL3/ACTC1/CDC42/CITED2/HAND1/PHACTR4/CTSH/TFAP2A/GATA3/ESR1/STC1/RHOA/RDH10/TGFBR1/PPP3R1/GJA1/FRZB/FGF2/S1PR1/ACTB
GO:0007030	Golgi organization	9/724	17/4527	0.000470147	0.0479007	0.0420467	9	TMED9/RAB30/STX17/HACE1/SURF4/ARL1/STX5/TBC1D20/CDK1
GO:0010256	endomembrane system organization	30/724	103/4527	0.000496282	0.0480666	0.0421923	30	AP3B1/TMED9/MMGT1/REEP5/CHMP2B/EMC7/BLOC1S6/TBPL1/RAB30/VPS4B/TMEFF2/STX17/FLOT1/REEP2/HACE1/SURF4/HOOK3/ARL1/LPCAT3/PEX5/STX5/VMP1/EMC3/TBC1D20/NDRG1/CAV2/AQP1/TRAM1/CDK1/PRPH2
GO:0035239	tube morphogenesis	44/724	170/4527	0.000510691	0.0480666	0.0421923	44	CXCL10/NRXN3/LMO4/TMEM100/FBXW7/C1GALT1/TRAF6/SPRY2/MAPK7/RSPO3/KLHL3/CITED2/HAND1/PHACTR4/PDCL3/ITGB1BP1/CTSH/ANGPTL4/EMP2/SHC1/GATA3/QKI/ESR1/THBS2/RHOA/MMP2/RDH10/ANXA2/AQP1/TGFBR1/PPP3R1/PIK3CA/CHRNA7/ATP2B4/APLN/RASA1/RAP1A/PRKCA/NRXN1/B4GALT1/HAS2/GJA1/FGF2/BTG1
GO:0048523	negative regulation of cellular process	171/724	864/4527	0.000538202	0.0480666	0.0421923	171	PLN/IRF1/PTMA/ROCK1/FKBP1B/TMOD1/GPR161/TBC1D14/ERLIN2/TCTA/CHMP2B/SAP18/PUS7/NME2/GMFB/CXCL10/SUMO1/FKBP1A/UBE2G2/DUSP10/MTPN/RAD21/FBXW7/CYP26B1/NR4A2/ZBTB6/PIP4K2C/ITM2C/YOD1/RCAN1/RGP1/MYNN/VPS4B/TRAF6/SPRY2/PFN2/CNN2/BRINP1/ZBTB18/ITPRIP/CXXC5/NFIB/TRIB3/DNAJB1/TMEFF2/MAPK7/DDAH1/SUV39H2/CYLD/FSTL1/AIFM2/G3BP1/STK38/CDC42/TRIM71/NXN/DDIT4/RHBDF1/DNAJA1/HNRNPK/SNTA1/FYN/GCLM/CCND1/PPP2CB/RNF1…
GO:0006812	cation transport	57/724	236/4527	0.000556434	0.0480666	0.0421923	57	PLN/FKBP1B/CXCL10/SUMO1/FKBP1A/SLC30A7/CTNS/DNM1L/SLC30A4/SNAP25/VPS4B/SCN4B/KLHL3/RAB11B/SNTA1/FYN/STAC/SLC20A2/AFG3L2/ATP6AP2/KCNIP3/CHP1/SLC15A4/VMP1/SLC25A29/NIPA2/KCNK1/PPIF/ATP6V1C1/STC1/ATP6V0E1/ATP6V0A2/SLC8A1/CACNB2/SLC1A4/SLC9A1/FTL/ANXA2/AQP1/SLC34A2/SLC5A3/SLC4A4/CHRNA7/CACNB3/ATP2B4/VAMP2/KCNQ3/KCNJ2/KCNH1/KCNA4/ITPR3/EDNRB/ATP6V1G1/IGF1/FGF2/CLTC/CASR
GO:0001568	blood vessel development	41/724	156/4527	0.0005625	0.0480666	0.0421923	41	CXCL10/NRXN3/TMEM100/FBXW7/C1GALT1/SPRY2/MAPK7/RSPO3/SNX17/CITED2/HAND1/PDCL3/ITGB1BP1/CTSH/ANGPTL4/EMP2/SHC1/QKI/EGR1/THBS2/RHOA/MAPK1/MMP2/ANXA2/AQP1/TGFBR1/PPP3R1/PIK3CA/CHRNA7/ATP2B4/APLN/RASA1/RAP1A/PRKCA/NRXN1/B4GALT1/HAS2/GJA1/FGF2/S1PR1/BTG1
GO:0048514	blood vessel morphogenesis	37/724	137/4527	0.000592709	0.0482389	0.0423435	37	CXCL10/NRXN3/TMEM100/FBXW7/C1GALT1/SPRY2/MAPK7/RSPO3/CITED2/HAND1/PDCL3/ITGB1BP1/CTSH/ANGPTL4/EMP2/SHC1/QKI/THBS2/RHOA/MMP2/ANXA2/AQP1/TGFBR1/PPP3R1/PIK3CA/CHRNA7/ATP2B4/APLN/RASA1/RAP1A/PRKCA/NRXN1/B4GALT1/HAS2/GJA1/FGF2/BTG1
GO:0055085	transmembrane transport	75/724	331/4527	0.000621886	0.0482389	0.0423435	75	PLN/FKBP1B/SLC46A3/CXCL10/SUMO1/FKBP1A/SLC25A40/SLC30A7/CTNS/SNAP25/PEX13/SLC35A4/SLC16A13/TRIB3/SCN4B/CREBL2/ABCG2/SLC7A14/SLC25A25/SNTA1/FYN/STAC/SLC6A13/SLC35A3/AFG3L2/PEX5/SLC26A2/ATP6AP2/SFXN2/KCNIP3/CHP1/GJC1/SLC15A4/VMP1/SLC25A29/NIPA2/SLC16A1/KCNV1/KCNK1/SLC2A12/HSPA5/PPIF/ATP6V1C1/ATP6V0E1/ATP6V0A2/SLC8A1/CACNB2/SLC1A4/SLC9A1/VDAC3/ANXA2/AQP1/SLC34A2/SLC5A3/SLC4A4/SLC2A3/PIK3R1/CACNB3/AT…
GO:0051649	establishment of localization in cell	88/724	401/4527	0.000640949	0.0482389	0.0423435	88	PLN/RANBP2/FKBP1B/AP3B1/TMED9/TBC1D14/RPH3AL/CHMP2B/EYA2/CXCL10/NUTF2/FKBP1A/UBE2G2/BLOC1S6/BACE1/ENY2/FBXW7/RAN/PEX13/YOD1/RAB5A/AP5M1/RGP1/VPS4B/SPRY2/PFN2/PLEKHA8/SEC23B/RAB11A/SNX11/STX17/RAB11B/CDC42/SNX17/FYN/HOOK3/ACAA2/VPS35/PEX19/RAF1/TMEM129/ARL1/SAR1A/AP1M2/HMGN3/PEX5/AP3M1/VPS29/ITGB1BP1/CHP1/INSIG1/TMEM108/BCAP29/STX5/SNX2/ANP32B/SDAD1/EMP2/RNF126/VCP/ATAD1/VAMP3/SEC24A/TBC1D20/HSPA5…
GO:0001944	vasculature development	42/724	162/4527	0.000656489	0.0482389	0.0423435	42	CXCL10/NRXN3/BLOC1S6/TMEM100/FBXW7/C1GALT1/SPRY2/MAPK7/RSPO3/SNX17/CITED2/HAND1/PDCL3/ITGB1BP1/CTSH/ANGPTL4/EMP2/SHC1/QKI/EGR1/THBS2/RHOA/MAPK1/MMP2/ANXA2/AQP1/TGFBR1/PPP3R1/PIK3CA/CHRNA7/ATP2B4/APLN/RASA1/RAP1A/PRKCA/NRXN1/B4GALT1/HAS2/GJA1/FGF2/S1PR1/BTG1
GO:0070647	protein modification by small protein conjugation or removal	60/724	253/4527	0.000662203	0.0482389	0.0423435	60	RANBP2/KLHL36/TRIM9/WDR48/FBXL2/PCGF3/SKP1/SUMO1/FKBP1A/UBE2G2/ENY2/KCMF1/UBE2W/FEM1C/UBE2N/UBE2D2/FBXW7/CDC27/YOD1/UBE2H/TRAF6/TRIM45/SPRY2/TRIB3/RNF138/CAND1/CYLD/UBE2E3/KLHL3/USP42/CDC42/TRIM71/USP33/NXN/PCGF5/DNAJA1/HACE1/FYN/USP2/TMEM129/UBE4A/ASB5/USP1/TRIM56/SOCS5/CHP1/UBE2B/FBXO9/JOSD1/DCUN1D5/ARIH1/RNF126/VCP/KLHDC10/DCUN1D3/HSPA5/PAX6/TGFBR1/HIF1A/UBE2K
GO:0048731	system development	148/724	736/4527	0.000683622	0.0482389	0.0423435	148	NAP1L1/IRF1/FKBP1B/PRPS1/TMOD1/KIF2A/GPR161/AZI2/AP3B1/BDNF/TCTA/SDC2/PUS7/ADCYAP1/CXCL10/FKBP1A/NRXN3/BLOC1S6/LMO4/TMEM100/DUSP10/FBXW7/CYP26B1/SNAP25/ETV1/YIPF6/PEX13/NR4A2/MAB21L1/ARL3/ITM2C/CALB1/HEXIM1/C1GALT1/TRAF6/JAGN1/TRIM45/SPRY2/CNN2/BRINP1/NFIB/MAPK7/SMARCB1/RAB11A/RSPO3/PKNOX1/KLHL3/SMARCD1/CDC42/FLOT1/TRIM71/USP33/NXN/SNX17/DDIT4/SERP1/FYN/RTCB/GABRA5/CITED2/RAF1/TFE3/SNAI2/NUDT21/H…
GO:0046907	intracellular transport	68/724	296/4527	0.000754024	0.0482389	0.0423435	68	PLN/RANBP2/AP3B1/TBC1D14/RPH3AL/CHMP2B/EYA2/NUTF2/UBE2G2/BLOC1S6/ENY2/FBXW7/RAN/PEX13/YOD1/RAB5A/AP5M1/RGP1/VPS4B/PLEKHA8/SEC23B/SNX11/STX17/RAB11B/CDC42/SNX17/FYN/HOOK3/ACAA2/VPS35/PEX19/TMEM129/ARL1/SAR1A/AP1M2/PEX5/AP3M1/VPS29/ITGB1BP1/CHP1/INSIG1/TMEM108/BCAP29/STX5/SNX2/ANP32B/SDAD1/EMP2/RNF126/VCP/VAMP3/SEC24A/TBC1D20/HSPA5/PPIF/VAPB/ANXA2/PPP3R1/PIK3R1/CDK5R1/MYO10/IGF2R/HIF1A/TRAM1/CLTC/C…
GO:0007423	sensory organ development	26/724	87/4527	0.000756911	0.0482389	0.0423435	26	TMOD1/CYP26B1/MAB21L1/CALB1/SPRY2/SOBP/PKNOX1/GABRA5/CITED2/PHACTR4/INSIG1/GPM6A/SPRY1/TFAP2A/GATA3/TBC1D20/MAPK1/RDH10/AQP1/TGFBR1/FOXL2/GJA1/FRZB/FGF2/VIM/PRPH2
GO:0048856	anatomical structure development	197/724	1021/4527	0.000758612	0.0482389	0.0423435	197	NAP1L1/CDC42SE2/IRF1/ROCK1/FKBP1B/ARID5B/PTER/CISD2/PRPS1/RHOU/TMOD1/KIF2A/GPR161/AZI2/AP3B1/BDNF/TCTA/SDC2/PUS7/NME2/EYA2/ADCYAP1/CXCL10/SUMO1/FKBP1A/SMIM14/NRXN3/BLOC1S6/LMO4/CDC42SE1/TMEM100/TBPL1/DUSP10/FBXW7/DNM1L/CYP26B1/SNAP25/ETV1/MSN/YIPF6/PEX13/NR4A2/MAB21L1/ARL3/ITM2C/CALB1/HEXIM1/C1GALT1/CFL2/TRAF6/JAGN1/TRIM45/SPRY2/CNN2/BRINP1/ZBTB18/NFIB/TMEFF2/MAPK7/SOBP/SMARCB1/FXR1/RAB11A/RSPO3/…
GO:0002064	epithelial cell development	15/724	40/4527	0.000781497	0.0482389	0.0423435	15	TMOD1/MSN/YIPF6/C1GALT1/RAP2C/TBC1D20/ESR1/STC1/RAP1B/RAP1A/B4GALT1/EDNRB/GJA1/CDH2/VIM
GO:1901137	carbohydrate derivative biosynthetic process	37/724	139/4527	0.00079928	0.0482389	0.0423435	37	PRPS1/OSTC/ELOVL5/NME2/ELOVL7/TBPL1/PDHB/DPM1/ENTPD5/GFPT2/GAL3ST4/AK4/B4GALT3/DSE/CHP1/POGLUT1/PANK3/ITM2B/PIGM/STT3A/GALNT6/IMPDH1/ST6GAL2/ST8SIA4/FUT10/PPARGC1A/FUT9/GALNT1/B4GALT1/AK3/TPI1/NPPC/HAS2/GLCE/CLTC/AMD1/AK2
GO:0031326	regulation of cellular biosynthetic process	131/724	642/4527	0.000801277	0.0482389	0.0423435	131	EIF3B/IRF1/ARID5B/RBBP4/RBPJ/AP3B1/CEBPG/ELOVL5/ERLIN2/CKS1B/PUS7/NME2/ADCYAP1/CDCA7/ENY2/GPBP1/CTNS/MTPN/HBS1L/ETF1/RAD21/ETV1/SMAD4/NR4A2/ZBTB6/SETD6/RNF141/MYNN/MYCBP/TRAF6/ZBTB18/CXXC5/NFIB/TRIB3/DNAJB1/MAPK7/SMARCB1/DDAH1/CREBL2/SUV39H2/CYLD/NSUN3/MMS19/PKNOX1/FLOT1/ZNF567/TRIM71/CASC3/PCGF5/HNRNPK/SERP1/CCND1/PPP2CB/SLC25A37/USP2/ACTN4/CITED2/RAF1/TFE3/SNAI2/PHF6/HAND1/IMPACT/JUND/AK4/SMAD2…
GO:0042147	retrograde transport, endosome to Golgi	9/724	18/4527	0.00080812	0.0482389	0.0423435	9	TBC1D14/RGP1/VPS35/ARL1/STX5/SNX2/RNF126/VAMP3/CLTC
GO:0008219	cell death	97/724	453/4527	0.00081946	0.0482389	0.0423435	97	IRF1/PTMA/SHISA5/CHMP2B/SAP18/NME2/EYA2/CXCL10/CDCA7/BACE1/SPTLC1/RAD21/FBXW7/DNM1L/CYP26B1/NR4A2/ITM2C/VPS4B/TRAF6/SPRY2/BRINP1/SIGMAR1/ITPRIP/TRIM2/ZMAT3/TRIB3/MAPK7/CYLD/FSTL1/AIFM2/RBM5/SH3GLB1/DDIT4/DNAJA1/HNRNPK/FYN/GCLM/PPP2CB/RNF144B/SLC6A13/GABRA5/ACAA2/VPS35/CITED2/RAF1/SNAI2/SMNDC1/IMPACT/VAPA/SGK1/PDCL3/KCNIP3/LAPTM5/QRICH1/BCAP29/CYCS/CTSH/ANGPTL4/EMP2/OMA1/CLPTM1L/TFAP2A/GATA3/DCUN1…
GO:0051668	localization within membrane	34/724	125/4527	0.000852949	0.0491187	0.0431159	34	AP3B1/MMGT1/EMC7/BLOC1S6/SNAP25/ARL3/RAB11A/ZDHHC5/RAB11B/FLOT1/SNX17/FYN/STAC/VPS35/PEX5/VPS29/ITGB1BP1/KCNIP3/CHP1/EMC3/EMP2/STX7/ATAD1/HSPA5/PIK3R1/CDK5R1/ATP2B4/VAMP2/RAP1A/ITGB1/TRAM1/CLTC/ACTB/CPE
GO:0001654	eye development	19/724	57/4527	0.000901533	0.0505717	0.0443912	19	TMOD1/MAB21L1/CALB1/SPRY2/PKNOX1/CITED2/PHACTR4/GPM6A/SPRY1/TFAP2A/TBC1D20/RDH10/AQP1/TGFBR1/FOXL2/GJA1/FGF2/VIM/PRPH2
GO:0014032	neural crest cell development	8/724	15/4527	0.000927348	0.0505717	0.0443912	8	CDC42/CITED2/SNAI2/PHACTR4/MAPK1/RDH10/EDNRB/CDH2
GO:0099003	vesicle-mediated transport in synapse	12/724	29/4527	0.000947781	0.0505717	0.0443912	12	AP3B1/BACE1/RAB5A/PFN2/ATAD1/PPP3R1/VAMP2/RAP1A/HSPA8/SYT1/ACTB/SV2A
GO:0001822	kidney development	18/724	53/4527	0.000954542	0.0505717	0.0443912	18	BLOC1S6/ARL3/CALB1/C1GALT1/KLHL3/SNX17/OVOL1/CTSH/PDGFA/TFAP2A/GATA3/EGR1/RHOA/RDH10/AQP1/TGFBR1/EDNRB/FGF2
GO:0048762	mesenchymal cell differentiation	16/724	45/4527	0.00103513	0.0531857	0.0466859	16	TMEM100/SPRY2/CDC42/CITED2/SNAI2/PHACTR4/SPRY1/MAPK1/RDH10/TGFBR1/PPP3R1/PPP2CA/EDNRB/HAS2/FRZB/CDH2
GO:0009889	regulation of biosynthetic process	134/724	663/4527	0.00104404	0.0531857	0.0466859	134	EIF3B/IRF1/ARID5B/RBBP4/RBPJ/AP3B1/CEBPG/ELOVL5/ERLIN2/CKS1B/PUS7/NME2/ADCYAP1/CDCA7/ENY2/GPBP1/CTNS/MTPN/HBS1L/ETF1/RAD21/ETV1/SMAD4/NR4A2/ZBTB6/SETD6/RNF141/MYNN/MYCBP/TRAF6/ZBTB18/CXXC5/NFIB/TRIB3/DNAJB1/TMEFF2/MAPK7/SMARCB1/DDAH1/CREBL2/SUV39H2/CYLD/NSUN3/MMS19/PKNOX1/FLOT1/ZNF567/TRIM71/CASC3/PCGF5/HNRNPK/SERP1/CCND1/PPP2CB/SLC25A37/USP2/ACTN4/CITED2/RAF1/TFE3/SNAI2/PHF6/HAND1/IMPACT/JUND/AK…
GO:0098662	inorganic cation transmembrane transport	41/724	161/4527	0.00111427	0.0556927	0.0488864	41	PLN/FKBP1B/CXCL10/SUMO1/FKBP1A/CTNS/SNAP25/SCN4B/SNTA1/FYN/STAC/AFG3L2/ATP6AP2/KCNIP3/CHP1/SLC15A4/VMP1/NIPA2/KCNK1/PPIF/ATP6V1C1/ATP6V0E1/ATP6V0A2/SLC8A1/CACNB2/SLC9A1/ANXA2/AQP1/SLC34A2/SLC4A4/CACNB3/ATP2B4/VAMP2/KCNQ3/KCNH1/KCNA4/ITPR3/EDNRB/ATP6V1G1/IGF1/FGF2
GO:0010556	regulation of macromolecule biosynthetic process	124/724	608/4527	0.00115581	0.056699	0.0497698	124	EIF3B/IRF1/ARID5B/RBBP4/RBPJ/AP3B1/CEBPG/CKS1B/PUS7/NME2/ADCYAP1/CDCA7/ENY2/GPBP1/MTPN/HBS1L/ETF1/RAD21/ETV1/SMAD4/NR4A2/ZBTB6/SETD6/RNF141/MYNN/MYCBP/TRAF6/ZBTB18/CXXC5/NFIB/TRIB3/DNAJB1/TMEFF2/MAPK7/SMARCB1/CREBL2/SUV39H2/CYLD/NSUN3/MMS19/PKNOX1/FLOT1/ZNF567/TRIM71/CASC3/PCGF5/HNRNPK/SERP1/CCND1/PPP2CB/SLC25A37/USP2/ACTN4/CITED2/RAF1/TFE3/SNAI2/PHF6/HAND1/IMPACT/JUND/SMAD2/FOXP1/HMGN3/RAP2C/LHX…
GO:0072359	circulatory system development	51/724	212/4527	0.00118984	0.0573072	0.0503037	51	CXCL10/FKBP1A/NRXN3/BLOC1S6/TMEM100/FBXW7/HEXIM1/C1GALT1/SPRY2/MAPK7/RSPO3/CDC42/NXN/SNX17/CITED2/HAND1/PDCL3/ITGB1BP1/POGLUT1/CTSH/ANGPTL4/EMP2/SHC1/GATA3/QKI/MEF2A/EGR1/THBS2/RHOA/MAPK1/MMP2/ANXA2/AQP1/TGFBR1/PPP3R1/PIK3CA/CHRNA7/ATP2B4/APLN/RASA1/RAP1A/PRKCA/NRXN1/B4GALT1/CXADR/HAS2/GJA1/FGF2/S1PR1/BTG1/CPE
GO:0003158	endothelium development	11/724	26/4527	0.00124001	0.0583568	0.051225	11	CXCL10/TMEM100/MSN/FSTL1/RAP2C/STC1/RHOA/RAP1B/RAP1A/EDNRB/BTG1
GO:0009887	animal organ morphogenesis	39/724	152/4527	0.0012557	0.0583568	0.051225	39	AP3B1/FKBP1A/TMEM100/CYP26B1/MSN/CALB1/TRAF6/SPRY2/NFIB/SOBP/KLHL3/ACTC1/CDC42/SERP1/CITED2/HAND1/PHACTR4/INSIG1/CTSH/SPRY1/TFAP2A/GATA3/TBC1D20/ESR1/CEBPB/STC1/RHOA/MAPK1/RDH10/AQP1/TGFBR1/FOXL2/NPPC/HAS2/GJA1/FRZB/FGF2/S1PR1/CPE
GO:0003015	heart process	17/724	50/4527	0.00129502	0.0591467	0.0519183	17	FKBP1B/DNM1L/SCN4B/CDC42/SNTA1/FYN/MEF2A/STC1/SLC8A1/MAP2K6/PIK3CA/ATP2B4/APLN/KCNJ2/EDNRB/CXADR/GJA1
GO:0014033	neural crest cell differentiation	9/724	19/4527	0.00132001	0.059266	0.0520231	9	CDC42/CITED2/SNAI2/PHACTR4/MAPK1/RDH10/EDNRB/FRZB/CDH2
GO:0006897	endocytosis	30/724	109/4527	0.00137945	0.0596018	0.0523178	30	DNM1L/SNAP25/RAB5A/GAPVD1/CD163/CDC42/USP33/SNX17/HNRNPK/CALCRL/SURF4/TEX261/DNM2/TMEM108/SNX2/NECAP2/ATAD1/NECAP1/CAV2/ARF1/ANXA2/PPP3R1/APLN/VAMP2/ITGB1/HSPA8/ARRB1/CLTC/ACTB/GHR
GO:0031323	regulation of cellular metabolic process	200/724	1050/4527	0.00139472	0.0596018	0.0523178	200	EIF3B/IRF1/ROCK1/FKBP1B/ARID5B/CISD2/RBBP4/RBPJ/AP3B1/WDR48/TBC1D14/CEBPG/ELOVL5/CHTOP/ERLIN2/FBXL2/CKS1B/SAP18/PUS7/NME2/ADCYAP1/CDCA7/FKBP1A/LMO4/SPTLC1/ENY2/GPBP1/CTNS/DUSP10/MTPN/HBS1L/ETF1/RAD21/FBXW7/DNM1L/ETV1/MOB3B/MSN/SMAD4/NR4A2/COX7A2L/ZBTB6/PIP4K2C/SETD6/RNF141/RGP1/MYNN/MYCBP/TRAF6/SPRY2/PFN2/ZBTB18/CXXC5/NFIB/TRIB3/DNAJB1/MAPK7/SMARCB1/DDAH1/CREBL2/SUV39H2/CYLD/RBM5/NSUN3/STK38/MMS1…
GO:0001655	urogenital system development	19/724	59/4527	0.00144136	0.0596018	0.0523178	19	BLOC1S6/ARL3/CALB1/C1GALT1/KLHL3/SNX17/OVOL1/CTSH/PDGFA/TFAP2A/GATA3/ESR1/EGR1/RHOA/RDH10/AQP1/TGFBR1/EDNRB/FGF2
GO:0150063	visual system development	19/724	59/4527	0.00144136	0.0596018	0.0523178	19	TMOD1/MAB21L1/CALB1/SPRY2/PKNOX1/CITED2/PHACTR4/GPM6A/SPRY1/TFAP2A/TBC1D20/RDH10/AQP1/TGFBR1/FOXL2/GJA1/FGF2/VIM/PRPH2
GO:0032879	regulation of localization	107/724	516/4527	0.00145301	0.0596018	0.0523178	107	PLN/ROCK1/FKBP1B/RPH3AL/ADCYAP1/CXCL10/SUMO1/FKBP1A/RAB15/UBE2G2/BACE1/LMO4/DUSP10/FBXW7/DNM1L/SNAP25/RAN/MSN/YOD1/RAB5A/GAPVD1/VPS4B/SPRY2/PFN2/CNN2/TRIB3/TMEFF2/SCN4B/CREBL2/ZDHHC5/RAB11B/CDC42/FLOT1/RHBDF1/DNAJA1/HNRNPK/SERP1/HACE1/SNTA1/FYN/SURF4/STAC/ACAA2/VPS35/CITED2/SNAI2/SAR1B/HMGN3/LPCAT3/RAP2C/ITGB1BP1/TMEM98/KCNIP3/CHP1/INSIG1/CTSH/ABHD2/VMP1/EMP2/VCP/STX7/ATAD1/PDGFA/KCNV1/GATA3/TBC1…
GO:0031175	neuron projection development	32/724	119/4527	0.00147722	0.0596018	0.0523178	32	FKBP1B/BDNF/SDC2/ADCYAP1/BLOC1S6/SNAP25/NR4A2/ITM2C/NFIB/RAB11A/CDC42/FLOT1/USP33/FYN/IMPACT/VAPA/AFG3L2/LHX9/DNM2/TMEM108/TMEM106B/GPM6A/MEF2A/RHOA/FUT9/CDK5R1/RAP1A/PRKG1/CNTN1/ALCAM/GJA1/VIM
GO:0032446	protein modification by small protein conjugation	51/724	214/4527	0.00148586	0.0596018	0.0523178	51	RANBP2/KLHL36/TRIM9/FBXL2/PCGF3/SKP1/SUMO1/FKBP1A/UBE2G2/KCMF1/UBE2W/FEM1C/UBE2N/UBE2D2/FBXW7/CDC27/UBE2H/TRAF6/TRIM45/SPRY2/TRIB3/RNF138/CAND1/UBE2E3/KLHL3/CDC42/TRIM71/NXN/PCGF5/DNAJA1/HACE1/FYN/TMEM129/UBE4A/ASB5/TRIM56/SOCS5/CHP1/UBE2B/FBXO9/DCUN1D5/ARIH1/RNF126/VCP/KLHDC10/DCUN1D3/HSPA5/PAX6/TGFBR1/HIF1A/UBE2K
GO:0002009	morphogenesis of an epithelium	23/724	77/4527	0.00151311	0.0596018	0.0523178	23	CXCL10/LMO4/MSN/TRAF6/SPRY2/TMEFF2/RSPO3/KLHL3/CDC42/CITED2/HAND1/PHACTR4/CTSH/TFAP2A/GATA3/ESR1/RHOA/RDH10/PPP3R1/GJA1/FRZB/FGF2/ACTB
GO:0022008	neurogenesis	55/724	235/4527	0.00153419	0.0596018	0.0523178	55	NAP1L1/FKBP1B/BDNF/SDC2/ADCYAP1/BLOC1S6/DUSP10/SNAP25/ETV1/PEX13/NR4A2/ARL3/ITM2C/BRINP1/NFIB/RAB11A/CDC42/FLOT1/USP33/DDIT4/FYN/GABRA5/IMPACT/VAPA/AFG3L2/LHX9/PEX5/TMEM98/DNM2/TMEM108/TMEM106B/GPM6A/ETV6/NDRG1/MEF2A/RHOA/MAPK1/YWHAG/PAX6/FUT9/ANXA2/TGFBR1/PPP3R1/CDK5R1/RAP1A/PRKG1/EDNRB/CNTN1/ALCAM/GJA1/FGF2/CDH2/TPPP/VIM/PRPH2
GO:0072001	renal system development	18/724	55/4527	0.00155248	0.0596018	0.0523178	18	BLOC1S6/ARL3/CALB1/C1GALT1/KLHL3/SNX17/OVOL1/CTSH/PDGFA/TFAP2A/GATA3/EGR1/RHOA/RDH10/AQP1/TGFBR1/EDNRB/FGF2
GO:0014031	mesenchymal cell development	8/724	16/4527	0.00159719	0.0600426	0.0527047	8	CDC42/CITED2/SNAI2/PHACTR4/MAPK1/RDH10/EDNRB/CDH2
GO:0030856	regulation of epithelial cell differentiation	10/724	23/4527	0.00160929	0.0600426	0.0527047	10	NME2/TMEM100/SPRY2/SRSF6/SPRY1/GATA3/CEBPB/FRZB/FGF2/BTG1
GO:0061024	membrane organization	42/724	169/4527	0.0016334	0.0600956	0.0527512	42	AP3B1/TMED9/MMGT1/REEP5/PITPNA/CHMP2B/CHCHD6/EMC7/EYA2/BLOC1S6/PITPNB/DNM1L/VPS4B/TMEFF2/STXBP6/CDC42/FLOT1/HACE1/ACAA2/SAR1A/AFG3L2/LPCAT3/PEX5/CHP1/LAPTM5/INSIG1/VMP1/EMC3/EMP2/OMA1/SEC24A/TBC1D20/NDRG1/CAV2/PPIF/RHOA/GLTP/VAPB/VAMP2/TRAM1/BCL2/PRPH2
GO:0008015	blood circulation	28/724	101/4527	0.00175006	0.0635057	0.0557446	28	FKBP1B/DNM1L/SCN4B/DDAH1/CDC42/SNTA1/GCLM/ITGB1BP1/EMP2/ENPEP/MEF2A/STC1/RHOA/SLC8A1/MAP2K6/PIK3CA/ATP2B4/APLN/VAMP2/PRKG1/NCALD/KCNJ2/EDNRB/CXADR/NPR3/HRH1/GJA1/CASR
GO:0048880	sensory system development	19/724	60/4527	0.00180107	0.0641544	0.056314	19	TMOD1/MAB21L1/CALB1/SPRY2/PKNOX1/CITED2/PHACTR4/GPM6A/SPRY1/TFAP2A/TBC1D20/RDH10/AQP1/TGFBR1/FOXL2/GJA1/FGF2/VIM/PRPH2
GO:0060425	lung morphogenesis	7/724	13/4527	0.00183909	0.0641544	0.056314	7	AP3B1/SPRY2/NFIB/CDC42/CTSH/MAPK1/RDH10
GO:0008104	protein localization	108/724	525/4527	0.00184059	0.0641544	0.056314	108	RANBP2/FKBP1B/TOR1AIP1/AP3B1/MMGT1/RPH3AL/RAB4A/EMC7/ADCYAP1/NUTF2/FKBP1A/UBE2G2/BLOC1S6/ENY2/CTNS/RAD21/FBXW7/DNM1L/SNAP25/RAN/PEX13/ARL3/YOD1/AP5M1/GAPVD1/VPS4B/LMAN2L/JAGN1/PLEKHA8/ZMAT3/SEC23B/RAB11A/SNX11/STX17/ZDHHC5/LAMTOR3/RAB11B/CDC42/FLOT1/SNAP29/KDELR2/RHBDF1/DNAJA1/SERP1/FYN/SURF4/HOOK3/STAC/ACTN4/VPS35/PEX19/RAF1/TIMM9/TMEM129/ARL1/VAPA/SAR1B/GOLT1B/AP1M2/HMGN3/TIMM8A/PEX5/AP3M1/UNC5…
GO:0022406	membrane docking	6/724	10/4527	0.00192887	0.0655074	0.0575017	6	MSN/STX17/SNAP29/CHP1/VMP1/CAV2
GO:0051055	negative regulation of lipid biosynthetic process	6/724	10/4527	0.00192887	0.0655074	0.0575017	6	ERLIN2/TRIB3/SNAI2/INSIG1/PDGFA/ACADVL
GO:0098655	cation transmembrane transport	44/724	181/4527	0.00204585	0.0686007	0.060217	44	PLN/FKBP1B/CXCL10/SUMO1/FKBP1A/SLC30A7/CTNS/SNAP25/SCN4B/SNTA1/FYN/STAC/AFG3L2/ATP6AP2/KCNIP3/CHP1/SLC15A4/VMP1/SLC25A29/NIPA2/KCNK1/PPIF/ATP6V1C1/ATP6V0E1/ATP6V0A2/SLC8A1/CACNB2/SLC1A4/SLC9A1/ANXA2/AQP1/SLC34A2/SLC4A4/CACNB3/ATP2B4/VAMP2/KCNQ3/KCNH1/KCNA4/ITPR3/EDNRB/ATP6V1G1/IGF1/FGF2
GO:0003013	circulatory system process	29/724	107/4527	0.00213023	0.0705373	0.0619168	29	FKBP1B/DNM1L/SCN4B/DDAH1/CDC42/SNTA1/FYN/GCLM/ITGB1BP1/EMP2/ENPEP/MEF2A/STC1/RHOA/SLC8A1/MAP2K6/PIK3CA/ATP2B4/APLN/VAMP2/PRKG1/NCALD/KCNJ2/EDNRB/CXADR/NPR3/HRH1/GJA1/CASR
GO:0072657	protein localization to membrane	30/724	112/4527	0.00219438	0.0717645	0.0629941	30	AP3B1/MMGT1/EMC7/BLOC1S6/SNAP25/ARL3/RAB11A/ZDHHC5/FLOT1/FYN/STAC/VPS35/PEX5/ITGB1BP1/KCNIP3/CHP1/EMC3/EMP2/STX7/ATAD1/HSPA5/PIK3R1/CDK5R1/ATP2B4/RAP1A/ITGB1/TRAM1/CLTC/ACTB/CPE
GO:0030182	neuron differentiation	42/724	172/4527	0.00234421	0.0737456	0.0647331	42	FKBP1B/BDNF/SDC2/ADCYAP1/BLOC1S6/SNAP25/ETV1/NR4A2/ARL3/ITM2C/BRINP1/NFIB/RAB11A/CDC42/FLOT1/USP33/DDIT4/FYN/GABRA5/IMPACT/VAPA/AFG3L2/LHX9/PEX5/DNM2/TMEM108/TMEM106B/GPM6A/MEF2A/RHOA/YWHAG/FUT9/TGFBR1/CDK5R1/RAP1A/PRKG1/EDNRB/CNTN1/ALCAM/GJA1/VIM/PRPH2
GO:0098660	inorganic ion transmembrane transport	42/724	172/4527	0.00234421	0.0737456	0.0647331	42	PLN/FKBP1B/CXCL10/SUMO1/FKBP1A/CTNS/SNAP25/SCN4B/SNTA1/FYN/STAC/AFG3L2/SLC26A2/ATP6AP2/KCNIP3/CHP1/SLC15A4/VMP1/NIPA2/KCNK1/PPIF/ATP6V1C1/ATP6V0E1/ATP6V0A2/SLC8A1/CACNB2/SLC9A1/ANXA2/AQP1/SLC34A2/SLC4A4/CACNB3/ATP2B4/VAMP2/KCNQ3/KCNH1/KCNA4/ITPR3/EDNRB/ATP6V1G1/IGF1/FGF2
GO:1904375	regulation of protein localization to cell periphery	10/724	24/4527	0.00236968	0.0737456	0.0647331	10	ZDHHC5/STAC/STX7/PIK3R1/ATP2B4/RAP1A/ITGB1/GNAI1/CLTC/ACTB
GO:0006811	ion transport	72/724	330/4527	0.00237732	0.0737456	0.0647331	72	PLN/FKBP1B/CXCL10/SUMO1/FKBP1A/SLC30A7/CTNS/DNM1L/SLC30A4/SNAP25/VPS4B/PLEKHA8/SCN4B/ABCG2/KLHL3/LASP1/RAB11B/SLC25A25/SNTA1/FYN/STAC/SLC6A13/SLC35A3/SLC20A2/AFG3L2/SLC26A2/ATP6AP2/KCNIP3/CHP1/SLC15A4/VMP1/SLC25A29/NIPA2/SLC16A1/KCNV1/KCNK1/PPIF/ATP6V1C1/STC1/ATP6V0E1/ATP6V0A2/SLC8A1/GLTP/CACNB2/SLC1A4/SLC9A1/FTL/VDAC3/ANXA2/AQP1/SLC34A2/SLC5A3/SLC4A4/GABRB1/CHRNA7/CACNB3/ATP2B4/VAMP2/KCNQ3/KCNJ2…
GO:0048666	neuron development	37/724	147/4527	0.00239416	0.0737456	0.0647331	37	FKBP1B/BDNF/SDC2/ADCYAP1/BLOC1S6/SNAP25/ETV1/NR4A2/ARL3/ITM2C/NFIB/RAB11A/CDC42/FLOT1/USP33/FYN/GABRA5/IMPACT/VAPA/AFG3L2/LHX9/DNM2/TMEM108/TMEM106B/GPM6A/MEF2A/RHOA/FUT9/CDK5R1/RAP1A/PRKG1/EDNRB/CNTN1/ALCAM/GJA1/VIM/PRPH2
GO:0010941	regulation of cell death	70/724	320/4527	0.00254366	0.0767092	0.0673345	70	PTMA/CHMP2B/SAP18/NME2/CXCL10/BACE1/SPTLC1/FBXW7/DNM1L/NR4A2/ITM2C/VPS4B/TRAF6/SPRY2/SIGMAR1/ITPRIP/TRIM2/MAPK7/CYLD/FSTL1/AIFM2/RBM5/DDIT4/DNAJA1/HNRNPK/FYN/GCLM/RNF144B/SLC6A13/GABRA5/ACAA2/VPS35/CITED2/RAF1/SNAI2/IMPACT/LAPTM5/QRICH1/CTSH/ANGPTL4/OMA1/TFAP2A/GATA3/DCUN1D3/EIF5A/HSPA5/PPIF/ESR1/RPS6KB1/PPARGC1A/RHOA/AQP1/TGFBR1/PIK3R1/PIK3CA/DNAJC5/CDK5R1/RASA1/PRKCA/IGF1R/GRK5/B4GALT1/FOXL2/IG…
GO:0070507	regulation of microtubule cytoskeleton organization	13/724	36/4527	0.00257724	0.0767092	0.0673345	13	ROCK1/CHMP2B/ARL3/VPS4B/CYLD/SLAIN2/ARL2/MAPRE1/RHOA/CDK5R1/GNAI1/CLTC/TPPP
GO:1905475	regulation of protein localization to membrane	13/724	36/4527	0.00257724	0.0767092	0.0673345	13	ZDHHC5/FYN/STAC/ITGB1BP1/CHP1/STX7/PIK3R1/CDK5R1/ATP2B4/RAP1A/ITGB1/CLTC/ACTB
GO:0016050	vesicle organization	17/724	53/4527	0.00265201	0.077852	0.0683376	17	AP3B1/TMED9/CHMP2B/BLOC1S6/TBPL1/VPS4B/STXBP6/SNX11/HOOK3/SAR1A/INSIG1/SEC24A/TBC1D20/CAV2/VAPB/AQP1/VAMP2
GO:0032502	developmental process	214/724	1146/4527	0.00267442	0.077852	0.0683376	214	NAP1L1/CDC42SE2/IRF1/ROCK1/FKBP1B/ARID5B/PTER/CISD2/PRPS1/RHOU/TMOD1/KIF2A/GPR161/AZI2/AP3B1/BDNF/TCTA/SDC2/PUS7/NME2/EYA2/ADCYAP1/CXCL10/SUMO1/FKBP1A/SMIM14/NRXN3/BLOC1S6/LMO4/CDC42SE1/TMEM100/TBPL1/NAPEPLD/DUSP10/FBXW7/DNM1L/CYP26B1/SNAP25/ETV1/MSN/YIPF6/PEX13/NR4A2/MAB21L1/ARL3/ITM2C/CALB1/HEXIM1/SETD6/C1GALT1/CFL2/TRAF6/JAGN1/TRIM45/SPRY2/CNN2/BRINP1/ZBTB18/NFIB/TRIB3/TMEFF2/CAND1/MAPK7/SOBP/…
GO:0051049	regulation of transport	70/724	321/4527	0.00276614	0.0796467	0.069913	70	PLN/FKBP1B/RPH3AL/ADCYAP1/CXCL10/SUMO1/FKBP1A/RAB15/UBE2G2/BACE1/FBXW7/DNM1L/RAN/YOD1/RAB5A/GAPVD1/VPS4B/PFN2/CNN2/TRIB3/SCN4B/CREBL2/RAB11B/CDC42/FLOT1/RHBDF1/DNAJA1/HNRNPK/SERP1/SNTA1/FYN/SURF4/STAC/ACAA2/VPS35/SAR1B/HMGN3/LPCAT3/ITGB1BP1/KCNIP3/CHP1/INSIG1/VMP1/ATAD1/KCNV1/TBC1D20/PPIF/STC1/ARF1/SLC8A1/MYH10/ANXA2/AQP1/PPP3R1/PIK3R1/CDK5R1/CACNB3/APLN/VAMP2/RAP1A/KCNQ3/KCNH1/KCNA4/CLIC5/ARRB1/…
GO:0060047	heart contraction	16/724	49/4527	0.00286387	0.0815741	0.0716048	16	FKBP1B/DNM1L/SCN4B/CDC42/SNTA1/MEF2A/STC1/SLC8A1/MAP2K6/PIK3CA/ATP2B4/APLN/KCNJ2/EDNRB/CXADR/GJA1
GO:0019725	cellular homeostasis	40/724	164/4527	0.0030193	0.0841182	0.073838	40	FKBP1B/AP3B1/CHMP2B/ADCYAP1/CXCL10/FKBP1A/SLC30A7/CALB1/CFL2/RAB11B/FYN/IDE/RAF1/AFG3L2/HMGN3/ATP6AP2/CHP1/ESR1/DGAT2/ATP6V0A2/SLC8A1/MAPK1/VAPB/SLC9A1/AQP1/PIK3R1/PIK3CA/CHRNA7/ATP2B4/ITPR3/HIF1A/FUNDC2/ATP6V1G1/ANXA5/UBE2K/FGF2/CASR/BCL2/SV2A/PTH
GO:0034762	regulation of transmembrane transport	26/724	95/4527	0.00306499	0.0841182	0.073838	26	PLN/FKBP1B/CXCL10/SUMO1/FKBP1A/TRIB3/SCN4B/CREBL2/SNTA1/FYN/STAC/KCNIP3/CHP1/VMP1/KCNV1/PPIF/PIK3R1/CACNB3/VAMP2/KCNQ3/KCNH1/KCNA4/CLIC5/IGF1/ACTB/PTH
GO:1903578	regulation of ATP metabolic process	9/724	21/4527	0.00310712	0.0841182	0.073838	9	DNM1L/COX7A2L/ENTPD5/DDIT4/AK4/PPIF/PPARGC1A/RHOA/HIF1A
GO:0071867	response to monoamine	7/724	14/4527	0.00317547	0.0841182	0.073838	7	VPS35/CAV2/HTR2A/MAPK1/ATP2B4/HRH1/GNB1
GO:0071868	cellular response to monoamine stimulus	7/724	14/4527	0.00317547	0.0841182	0.073838	7	VPS35/CAV2/HTR2A/MAPK1/ATP2B4/HRH1/GNB1
GO:0071869	response to catecholamine	7/724	14/4527	0.00317547	0.0841182	0.073838	7	VPS35/CAV2/HTR2A/MAPK1/ATP2B4/HRH1/GNB1
GO:0071870	cellular response to catecholamine stimulus	7/724	14/4527	0.00317547	0.0841182	0.073838	7	VPS35/CAV2/HTR2A/MAPK1/ATP2B4/HRH1/GNB1
GO:0051128	regulation of cellular component organization	87/724	416/4527	0.00321182	0.0842387	0.0739438	87	ROCK1/FKBP1B/TMOD1/TMED9/BDNF/CHMP2B/SDC2/GMFB/CXCL10/MTPN/ETF1/RAD21/FBXW7/DNM1L/SNAP25/ARPC2/MSN/ARL3/PIP4K2C/ITM2C/VPS4B/CFL2/SPRY2/PFN2/DNAJB1/TMEFF2/CYLD/STXBP6/G3BP1/SLAIN2/CDC42/FLOT1/HNRNPK/FYN/SURF4/TMEM135/ACAA2/VPS35/RAF1/SNAI2/IMPACT/PEX5/ITGB1BP1/DNM2/ARL2/STX5/DCUN1D5/MAPRE1/GPM6A/OMA1/ATAD1/PISD/DCUN1D3/CAV2/EIF5A/HSPA5/PPIF/ESR1/PPARGC1A/ARF1/RHOA/RAP1B/MAPK1/FUT9/VDAC3/ANXA2/TGFB…
GO:0043467	regulation of generation of precursor metabolites and energy	13/724	37/4527	0.00340434	0.0857875	0.0753033	13	COX7A2L/ENTPD5/DDIT4/IDE/AK4/PPP1R3B/PPIF/RHOA/PIK3CA/HIF1A/IGF1/CDK1/PTH
GO:0048869	cellular developmental process	145/724	746/4527	0.00342344	0.0857875	0.0753033	145	NAP1L1/IRF1/ROCK1/FKBP1B/PTER/TMOD1/KIF2A/AZI2/AP3B1/BDNF/TCTA/SDC2/PUS7/NME2/ADCYAP1/CXCL10/BLOC1S6/TMEM100/TBPL1/NAPEPLD/DUSP10/FBXW7/DNM1L/CYP26B1/SNAP25/ETV1/MSN/YIPF6/PEX13/NR4A2/ARL3/ITM2C/SETD6/C1GALT1/CFL2/TRAF6/JAGN1/SPRY2/BRINP1/NFIB/TRIB3/CAND1/MAPK7/CREBL2/SUV39H2/FXR1/AGFG1/RAB11A/FSTL1/PKNOX1/USP42/CDC42/FLOT1/USP33/NXN/DDIT4/FYN/GABRA5/CITED2/RAF1/TFE3/SNAI2/NUDT21/GPC1/HAND1/IMPAC…
GO:0012501	programmed cell death	89/724	428/4527	0.00342763	0.0857875	0.0753033	89	IRF1/PTMA/SHISA5/SAP18/NME2/EYA2/CXCL10/CDCA7/BACE1/SPTLC1/RAD21/FBXW7/DNM1L/CYP26B1/NR4A2/ITM2C/TRAF6/SPRY2/SIGMAR1/ITPRIP/TRIM2/ZMAT3/TRIB3/MAPK7/CYLD/FSTL1/AIFM2/RBM5/SH3GLB1/DDIT4/DNAJA1/HNRNPK/GCLM/PPP2CB/RNF144B/GABRA5/ACAA2/VPS35/CITED2/RAF1/SNAI2/SMNDC1/SGK1/PDCL3/KCNIP3/LAPTM5/QRICH1/BCAP29/CYCS/CTSH/ANGPTL4/OMA1/CLPTM1L/TFAP2A/GATA3/DCUN1D3/ETV6/EIF5A/PEG3/HSPA5/PPIF/ESR1/MEF2A/RPS6KB1/…
GO:0001525	angiogenesis	31/724	120/4527	0.00343728	0.0857875	0.0753033	31	CXCL10/NRXN3/TMEM100/FBXW7/C1GALT1/SPRY2/MAPK7/RSPO3/HAND1/PDCL3/ITGB1BP1/CTSH/ANGPTL4/EMP2/SHC1/THBS2/RHOA/MMP2/ANXA2/AQP1/TGFBR1/PPP3R1/PIK3CA/CHRNA7/ATP2B4/APLN/PRKCA/NRXN1/B4GALT1/FGF2/BTG1
GO:0016567	protein ubiquitination	46/724	196/4527	0.0034476	0.0857875	0.0753033	46	KLHL36/TRIM9/FBXL2/PCGF3/SKP1/FKBP1A/UBE2G2/KCMF1/UBE2W/FEM1C/UBE2N/UBE2D2/FBXW7/CDC27/UBE2H/TRAF6/TRIM45/SPRY2/TRIB3/RNF138/CAND1/UBE2E3/KLHL3/CDC42/TRIM71/NXN/PCGF5/DNAJA1/HACE1/FYN/TMEM129/UBE4A/ASB5/TRIM56/SOCS5/CHP1/UBE2B/FBXO9/ARIH1/RNF126/VCP/KLHDC10/HSPA5/PAX6/TGFBR1/UBE2K
GO:0055082	cellular chemical homeostasis	36/724	145/4527	0.00349382	0.0857875	0.0753033	36	FKBP1B/AP3B1/ADCYAP1/CXCL10/FKBP1A/SLC30A7/CALB1/RAB11B/FYN/RAF1/AFG3L2/HMGN3/ATP6AP2/CHP1/ESR1/DGAT2/ATP6V0A2/SLC8A1/MAPK1/VAPB/SLC9A1/AQP1/PIK3R1/PIK3CA/CHRNA7/ATP2B4/ITPR3/HIF1A/FUNDC2/ATP6V1G1/ANXA5/FGF2/CASR/BCL2/SV2A/PTH
GO:0016482	cytosolic transport	12/724	33/4527	0.00349906	0.0857875	0.0753033	12	TBC1D14/RAB5A/RGP1/HOOK3/VPS35/ARL1/STX5/SNX2/EMP2/RNF126/VAMP3/CLTC
GO:0030154	cell differentiation	143/724	735/4527	0.00352995	0.0857875	0.0753033	143	NAP1L1/IRF1/ROCK1/FKBP1B/PTER/TMOD1/KIF2A/AZI2/AP3B1/BDNF/TCTA/SDC2/PUS7/NME2/ADCYAP1/CXCL10/BLOC1S6/TMEM100/TBPL1/NAPEPLD/DUSP10/FBXW7/CYP26B1/SNAP25/ETV1/MSN/YIPF6/PEX13/NR4A2/ARL3/ITM2C/SETD6/C1GALT1/CFL2/TRAF6/JAGN1/SPRY2/BRINP1/NFIB/TRIB3/CAND1/MAPK7/CREBL2/SUV39H2/FXR1/AGFG1/RAB11A/FSTL1/PKNOX1/USP42/CDC42/FLOT1/USP33/NXN/DDIT4/FYN/GABRA5/CITED2/RAF1/TFE3/SNAI2/NUDT21/GPC1/HAND1/IMPACT/VAPA…
GO:0060562	epithelial tube morphogenesis	16/724	50/4527	0.00360215	0.0867464	0.076145	16	CXCL10/LMO4/TRAF6/SPRY2/KLHL3/CITED2/HAND1/PHACTR4/CTSH/GATA3/ESR1/RHOA/RDH10/PPP3R1/GJA1/FGF2
GO:1901019	regulation of calcium ion transmembrane transporter activity	6/724	11/4527	0.00367335	0.087664	0.0769505	6	PLN/FKBP1B/FKBP1A/STAC/VMP1/CACNB3
GO:0051493	regulation of cytoskeleton organization	28/724	106/4527	0.0037764	0.0893187	0.0784029	28	ROCK1/TMOD1/CHMP2B/GMFB/MTPN/ARPC2/ARL3/VPS4B/CFL2/PFN2/TMEFF2/CYLD/SLAIN2/CDC42/ITGB1BP1/ARL2/MAPRE1/ARF1/RHOA/TGFBR1/PIK3CA/CDK5R1/ROCK2/RASA1/GNAI1/CAPN2/CLTC/TPPP
GO:0007399	nervous system development	72/724	336/4527	0.00386647	0.0905337	0.0794695	72	NAP1L1/FKBP1B/PRPS1/KIF2A/GPR161/BDNF/SDC2/ADCYAP1/BLOC1S6/LMO4/DUSP10/SNAP25/ETV1/PEX13/NR4A2/ARL3/ITM2C/TRAF6/BRINP1/NFIB/SMARCB1/RAB11A/SMARCD1/CDC42/FLOT1/TRIM71/USP33/DDIT4/FYN/GABRA5/CITED2/IMPACT/VAPA/AFG3L2/LHX9/PEX5/PHACTR4/TMEM98/DNM2/TMEM108/TMEM106B/GPM6A/TFAP2A/GATA3/ETV6/NDRG1/QKI/HSPA5/MEF2A/RHOA/MAPK1/YWHAG/PAX6/FUT9/ANXA2/AQP1/TGFBR1/PPP3R1/CDK5R1/RAP1A/PRKG1/EDNRB/CNTN1/ALCAM/GJ…
GO:0048863	stem cell differentiation	15/724	46/4527	0.00389613	0.0905337	0.0794695	15	PUS7/SETD6/CDC42/CITED2/SNAI2/NUDT21/PHACTR4/GPM6A/ESR1/MAPK1/RDH10/EDNRB/FRZB/FGF2/CDH2
GO:1903076	regulation of protein localization to plasma membrane	8/724	18/4527	0.00403171	0.0928696	0.0815199	8	ZDHHC5/STAC/STX7/PIK3R1/ATP2B4/ITGB1/CLTC/ACTB
GO:0006928	movement of cell or subcellular component	74/724	348/4527	0.00419896	0.0958882	0.0841696	74	ROCK1/KIF3C/KIF2A/AP3B1/CXCL10/BLOC1S6/LMO4/DUSP10/FBXW7/DNM1L/MSN/PEX13/NR4A2/JAGN1/SPRY2/PFN2/CNN2/NFIB/TMEFF2/FSTL1/CDC42/USP33/DDIT4/RHBDF1/DNAJA1/HACE1/SNTA1/FYN/CITED2/SNAI2/RAP2C/LHX9/PEX5/AP3M1/PHACTR4/ITGB1BP1/PTPRF/TMEM108/CTSH/SORD/ABHD2/MAPRE1/EMP2/GPM6A/PDGFA/GATA3/ENPEP/HSPA5/STC1/RHOA/MAPK1/MYH10/FUT9/AQP1/TGFBR1/PTGER4/PIK3CA/CDK5R1/ATP2B4/PRKG1/PRKCA/KCNJ2/ITGB1/HIF1A/B4GALT1/EDN…
GO:0048519	negative regulation of biological process	184/724	979/4527	0.00443012	0.098137	0.0861436	184	PLN/IRF1/PTMA/ROCK1/FKBP1B/FNDC4/TMOD1/GPR161/PNRC2/TBC1D14/ERLIN2/TCTA/CHMP2B/SAP18/PUS7/NME2/GMFB/CXCL10/SUMO1/FKBP1A/UBE2G2/DUSP10/MTPN/ETF1/RAD21/FBXW7/CYP26B1/NR4A2/ZBTB6/PIP4K2C/ITM2C/YOD1/HEXIM1/RCAN1/RGP1/MYNN/VPS4B/TRAF6/SPRY2/PFN2/CNN2/BRINP1/ZBTB18/ITPRIP/CXXC5/NFIB/TRIB3/DNAJB1/TMEFF2/MAPK7/DDAH1/SUV39H2/FXR1/CYLD/FSTL1/AIFM2/G3BP1/STK38/CDC42/TRIM71/CASC3/NXN/DDIT4/RHBDF1/DNAJA1/HNRN…
GO:0009890	negative regulation of biosynthetic process	52/724	230/4527	0.00444061	0.098137	0.0861436	52	IRF1/ERLIN2/PUS7/NR4A2/ZBTB6/MYNN/TRAF6/ZBTB18/CXXC5/TRIB3/DNAJB1/TMEFF2/SUV39H2/TRIM71/HNRNPK/CCND1/USP2/CITED2/SNAI2/PHF6/HAND1/IMPACT/FOXP1/LHX9/RBFOX2/DCP1B/E2F6/OVOL1/INSIG1/ITM2B/CNOT7/BHLHE40/PDGFA/TFAP2A/GATA3/ETV6/ESR1/MEF2A/AGO3/AGO2/CEBPB/RHOA/PAX6/CDK5R1/ATP2B4/ACADVL/HSPA8/FOXL2/EDNRB/CTBP2/CEBPA/CLTC
GO:0034220	ion transmembrane transport	52/724	230/4527	0.00444061	0.098137	0.0861436	52	PLN/FKBP1B/CXCL10/SUMO1/FKBP1A/SLC30A7/CTNS/SNAP25/SCN4B/SNTA1/FYN/STAC/SLC35A3/AFG3L2/SLC26A2/ATP6AP2/KCNIP3/CHP1/SLC15A4/VMP1/SLC25A29/NIPA2/SLC16A1/KCNV1/KCNK1/PPIF/ATP6V1C1/ATP6V0E1/ATP6V0A2/SLC8A1/CACNB2/SLC1A4/SLC9A1/VDAC3/ANXA2/AQP1/SLC34A2/SLC4A4/CACNB3/ATP2B4/VAMP2/KCNQ3/KCNH1/KCNA4/ITPR3/EDNRB/CNGA3/CLIC5/ATP6V1G1/IGF1/GJA1/FGF2
GO:0043412	macromolecule modification	161/724	844/4527	0.00444562	0.098137	0.0861436	161	ROCK1/RANBP2/FKBP1B/KLHL36/OSTC/RBBP4/TRIM9/AP3B1/WDR48/CHTOP/FBXL2/PCGF3/CKS1B/METTL21A/ZDHHC20/PUS7/NME2/SKP1/EYA2/ADCYAP1/SUMO1/FKBP1A/UBE2G2/ENY2/KCMF1/UBE2W/FEM1C/DUSP10/UBE2N/ETF1/UBE2D2/FBXW7/MOB3B/CDC27/TPST2/YOD1/SETD6/RCE1/UBE2H/TRAF6/TRIM45/SPRY2/PFN2/FKBP2/PPP1CB/RIMKLB/TRIB3/RNF138/CAND1/MAPK7/DDAH1/CREBL2/SUV39H2/SUMF1/CYLD/UBE2E3/DPM1/NSUN3/STK38/KLHL3/ENTPD5/EZH1/USP42/CDC42/FLOT1…
GO:0045446	endothelial cell differentiation	9/724	22/4527	0.00452488	0.0982491	0.086242	9	TMEM100/MSN/FSTL1/RAP2C/STC1/RAP1B/RAP1A/EDNRB/BTG1
GO:0070936	protein K48-linked ubiquitination	9/724	22/4527	0.00452488	0.0982491	0.086242	9	UBE2G2/UBE2D2/UBE2H/UBE2E3/KLHL3/HACE1/UBE2B/RNF126/UBE2K
GO:0071702	organic substance transport	112/724	562/4527	0.00463688	0.0998625	0.0876582	112	RANBP2/FKBP1B/AP3B1/RPH3AL/PITPNA/RAB4A/ADCYAP1/NUTF2/UBE2G2/BLOC1S6/ENY2/PITPNB/CTNS/FBXW7/DNM1L/SNAP25/RAN/PEX13/ARL3/YOD1/AP5M1/GAPVD1/VPS4B/SLC35A4/LMAN2L/JAGN1/PLEKHA8/SIGMAR1/ZMAT3/TRIB3/CREBL2/ABCG2/SEC23B/RAB11A/SNX11/SLC7A14/RAB11B/FLOT1/SNAP29/KDELR2/CASC3/RHBDF1/DNAJA1/SERP1/SLC25A25/FYN/SURF4/HOOK3/SLC6A13/ACTN4/VPS35/PEX19/RAF1/TIMM9/SLC35A3/TMEM129/SAR1B/GOLT1B/AP1M2/HMGN3/LPCAT3/TI…
GO:0050890	cognition	11/724	30/4527	0.00475561	0.101594	0.0891778	11	CHMP2B/CCND2/BLOC1S6/SNAP25/CALB1/SOBP/GABRA5/ATAD1/SLC1A4/CHRNA7/APP
GO:0007517	muscle organ development	19/724	65/4527	0.00493489	0.10458	0.0917993	19	FKBP1A/CYP26B1/CFL2/ZBTB18/FXR1/PRR14/FLOT1/SERP1/USP2/CITED2/GPC1/HAND1/CD164/CAV2/RHOA/TGFBR1/FOXL2/GJA1/S1PR1
GO:0007155	cell adhesion	57/724	258/4527	0.00502203	0.105582	0.092679	57	IRF1/ROCK1/AP3B1/FLOT2/NRXN3/DUSP10/MSN/IGSF11/TRAF6/PPP1CB/CDH6/MAPK7/NTM/CDC42/FLOT1/CITED2/HEPACAM/TFE3/SNAI2/ITGB1BP1/ARL2/CD164/VMP1/EMP2/VAMP3/GATA3/SPRY4/COL12A1/CEBPB/THBS2/RHOA/COL4A3/MYH10/FUT9/NFKBIZ/VCAN/CD47/PIK3R1/CDK5R1/RASA1/PRKG1/PRKCA/NRXN1/ITGB1/B4GALT1/CXADR/HAPLN1/CNTN1/ALCAM/THBS1/F11R/S1PR1/CDH3/CDH2/CD28/ACAN/PRPH2
GO:0090596	sensory organ morphogenesis	14/724	43/4527	0.00530771	0.11071	0.0971796	14	CYP26B1/CALB1/SPRY2/SOBP/CITED2/PHACTR4/INSIG1/TFAP2A/TBC1D20/MAPK1/AQP1/FOXL2/FRZB/FGF2
GO:0071705	nitrogen compound transport	96/724	474/4527	0.00543076	0.112391	0.0986558	96	RANBP2/FKBP1B/AP3B1/RPH3AL/RAB4A/ADCYAP1/NUTF2/UBE2G2/BLOC1S6/ENY2/CTNS/FBXW7/DNM1L/SNAP25/RAN/PEX13/ARL3/YOD1/AP5M1/GAPVD1/VPS4B/SLC35A4/LMAN2L/JAGN1/PLEKHA8/ZMAT3/ABCG2/SEC23B/RAB11A/SNX11/SLC7A14/RAB11B/FLOT1/SNAP29/KDELR2/CASC3/RHBDF1/DNAJA1/SERP1/SLC25A25/FYN/SURF4/HOOK3/SLC6A13/ACTN4/VPS35/PEX19/RAF1/TIMM9/SLC35A3/TMEM129/SAR1B/GOLT1B/AP1M2/HMGN3/TIMM8A/PEX5/AP3M1/ITGB1BP1/NXT2/CHP1/INSIG1/…
GO:1990778	protein localization to cell periphery	18/724	61/4527	0.00550436	0.113031	0.0992177	18	BLOC1S6/SNAP25/ARL3/RAB11A/ZDHHC5/STAC/VPS35/ITGB1BP1/KCNIP3/EMP2/STX7/PIK3R1/ATP2B4/RAP1A/ITGB1/GNAI1/CLTC/ACTB
GO:0034613	cellular protein localization	69/724	325/4527	0.00587313	0.119676	0.105051	69	TOR1AIP1/AP3B1/MMGT1/RPH3AL/EMC7/NUTF2/UBE2G2/BLOC1S6/RAD21/FBXW7/DNM1L/SNAP25/RAN/PEX13/ARL3/YOD1/SEC23B/RAB11A/SNX11/STX17/ZDHHC5/LAMTOR3/RAB11B/CDC42/FLOT1/KDELR2/DNAJA1/FYN/STAC/VPS35/PEX19/TMEM129/ARL1/VAPA/AP1M2/PEX5/AP3M1/UNC50/ITGB1BP1/TMEM98/KCNIP3/CHP1/INSIG1/ARL2/BCAP29/SNX2/EMC3/MAPRE1/EMP2/VCP/STX7/ATAD1/SEC24A/HSPA5/ESR1/PPP3R1/PIK3R1/CDK5R1/ATP2B4/RAP1A/ITGB1/GNAI1/TRAM1/GJA1/CLTC/…
GO:0016477	cell migration	57/724	260/4527	0.00596621	0.120487	0.105762	57	ROCK1/CXCL10/LMO4/DUSP10/FBXW7/DNM1L/MSN/PEX13/NR4A2/JAGN1/SPRY2/PFN2/CNN2/TMEFF2/FSTL1/CDC42/USP33/DDIT4/RHBDF1/HACE1/FYN/CITED2/SNAI2/RAP2C/PEX5/PHACTR4/ITGB1BP1/PTPRF/CTSH/ABHD2/MAPRE1/EMP2/GPM6A/PDGFA/GATA3/ENPEP/HSPA5/STC1/RHOA/MAPK1/FUT9/AQP1/TGFBR1/PTGER4/CDK5R1/ATP2B4/PRKG1/PRKCA/ITGB1/B4GALT1/EDNRB/CXADR/HRH1/GJA1/FGF2/S1PR1/MET
GO:0043462	regulation of ATPase activity	8/724	19/4527	0.00600386	0.120487	0.105762	8	PLN/TOR1AIP1/PFN2/DNAJB1/VMP1/PPIF/IGF1/CASR
GO:0015031	protein transport	76/724	364/4527	0.00607535	0.121005	0.106216	76	RANBP2/FKBP1B/AP3B1/RPH3AL/RAB4A/ADCYAP1/NUTF2/UBE2G2/BLOC1S6/ENY2/CTNS/FBXW7/DNM1L/SNAP25/RAN/PEX13/ARL3/YOD1/AP5M1/GAPVD1/VPS4B/LMAN2L/JAGN1/PLEKHA8/ZMAT3/SEC23B/RAB11A/SNX11/RAB11B/SNAP29/KDELR2/RHBDF1/DNAJA1/SERP1/FYN/SURF4/HOOK3/ACTN4/VPS35/PEX19/RAF1/TIMM9/TMEM129/SAR1B/GOLT1B/AP1M2/HMGN3/TIMM8A/PEX5/AP3M1/ITGB1BP1/CHP1/INSIG1/BCAP29/SLC15A4/LIN7C/SNX2/NECAP2/IST1/VMP1/SNX15/SDAD1/VAMP3/SEC…
GO:0048699	generation of neurons	43/724	186/4527	0.00615157	0.121608	0.106746	43	FKBP1B/BDNF/SDC2/ADCYAP1/BLOC1S6/SNAP25/ETV1/PEX13/NR4A2/ARL3/ITM2C/BRINP1/NFIB/RAB11A/CDC42/FLOT1/USP33/DDIT4/FYN/GABRA5/IMPACT/VAPA/AFG3L2/LHX9/PEX5/DNM2/TMEM108/TMEM106B/GPM6A/MEF2A/RHOA/YWHAG/FUT9/TGFBR1/CDK5R1/RAP1A/PRKG1/EDNRB/CNTN1/ALCAM/GJA1/VIM/PRPH2
GO:0043618	regulation of transcription from RNA polymerase II promoter in response to stress	6/724	12/4527	0.00636307	0.123323	0.108252	6	RBPJ/DNAJB1/MAPK7/CITED2/IMPACT/HIF1A
GO:1904377	positive regulation of protein localization to cell periphery	6/724	12/4527	0.00636307	0.123323	0.108252	6	ZDHHC5/STAC/PIK3R1/ATP2B4/ITGB1/GNAI1
GO:1905477	positive regulation of protein localization to membrane	9/724	23/4527	0.00639918	0.123323	0.108252	9	ZDHHC5/FYN/STAC/ITGB1BP1/CHP1/PIK3R1/CDK5R1/ATP2B4/ITGB1
GO:0007163	establishment or maintenance of cell polarity	10/724	27/4527	0.00647109	0.123323	0.108252	10	CYP26B1/MSN/SPRY2/CDC42/RHOA/RAP1B/AQP1/EZR/GJA1/ACTB
GO:0099504	synaptic vesicle cycle	10/724	27/4527	0.00647109	0.123323	0.108252	10	AP3B1/BACE1/RAB5A/PFN2/VAMP2/RAP1A/HSPA8/SYT1/ACTB/SV2A
GO:0033036	macromolecule localization	123/724	631/4527	0.00655971	0.124119	0.10895	123	RANBP2/FKBP1B/TOR1AIP1/AP3B1/MMGT1/RPH3AL/PITPNA/RAB4A/EMC7/ADCYAP1/NUTF2/FKBP1A/UBE2G2/BLOC1S6/ENY2/PITPNB/CTNS/RAD21/FBXW7/DNM1L/SNAP25/RAN/PEX13/ARL3/YOD1/AP5M1/GAPVD1/VPS4B/LMAN2L/JAGN1/PLEKHA8/SIGMAR1/ZMAT3/ABCG2/SEC23B/RAB11A/SNX11/STX17/ZDHHC5/LAMTOR3/RAB11B/CDC42/FLOT1/SNAP29/KDELR2/CASC3/RHBDF1/DNAJA1/SERP1/FYN/SURF4/HOOK3/STAC/ACTN4/VPS35/PEX19/RAF1/TIMM9/TMEM129/ARL1/VAPA/SAR1B/GOLT1B/…
GO:0009987	cellular process	672/724	4089/4527	0.00664155	0.124645	0.109412	672	COX6B1/IAPP/PLN/NAP1L1/EIF3B/CDC42SE2/IRF1/PTMA/ROCK1/RANBP2/FKBP1B/ARID5B/TOR1AIP1/PTER/CISD2/PLCXD3/PRPS1/SLC46A3/RHOU/TMOD1/KIF3C/ORMDL1/KLHL36/OSTC/KIF2A/GPR161/RBBP4/AZI2/RBPJ/PNRC2/TRIM9/AP3B1/WDR48/NUDT3/TMED9/TBC1D14/QDPR/BDNF/MMGT1/REEP5/CEBPG/SCD5/RPH3AL/ELOVL5/SHISA5/CHTOP/PITPNA/ERLIN2/FBXL2/TCTA/PGLS/GK5/PCGF3/CHMP2B/CHCHD6/RAB4A/CKS1B/MEMO1/SDC2/METTL21A/ADI1/SAP18/FLOT2/ZDHHC20/PUS…
GO:0006470	protein dephosphorylation	16/724	53/4527	0.00680167	0.124645	0.109412	16	FKBP1B/EYA2/FKBP1A/DUSP10/PPP1CB/PPP2CB/CDC25A/DUSP6/CDCA2/PTPRF/DUSP18/RPRD1A/DNAJC6/PPP3R1/PPP2CA/PPM1A
GO:0006898	receptor-mediated endocytosis	16/724	53/4527	0.00680167	0.124645	0.109412	16	SNAP25/RAB5A/SNX17/HNRNPK/CALCRL/DNM2/TMEM108/ATAD1/CAV2/ARF1/ANXA2/PPP3R1/APLN/ITGB1/ARRB1/CLTC
GO:2000146	negative regulation of cell motility	16/724	53/4527	0.00680167	0.124645	0.109412	16	DUSP10/PFN2/CNN2/TMEFF2/CITED2/RAP2C/ITGB1BP1/ABHD2/GATA3/STC1/RHOA/PTGER4/ATP2B4/PRKG1/GJA1/FGF2
GO:0070727	cellular macromolecule localization	69/724	327/4527	0.00682758	0.124645	0.109412	69	TOR1AIP1/AP3B1/MMGT1/RPH3AL/EMC7/NUTF2/UBE2G2/BLOC1S6/RAD21/FBXW7/DNM1L/SNAP25/RAN/PEX13/ARL3/YOD1/SEC23B/RAB11A/SNX11/STX17/ZDHHC5/LAMTOR3/RAB11B/CDC42/FLOT1/KDELR2/DNAJA1/FYN/STAC/VPS35/PEX19/TMEM129/ARL1/VAPA/AP1M2/PEX5/AP3M1/UNC50/ITGB1BP1/TMEM98/KCNIP3/CHP1/INSIG1/ARL2/BCAP29/SNX2/EMC3/MAPRE1/EMP2/VCP/STX7/ATAD1/SEC24A/HSPA5/ESR1/PPP3R1/PIK3R1/CDK5R1/ATP2B4/RAP1A/ITGB1/GNAI1/TRAM1/GJA1/CLTC/…
GO:0045184	establishment of protein localization	80/724	388/4527	0.00689061	0.124645	0.109412	80	RANBP2/FKBP1B/AP3B1/MMGT1/RPH3AL/RAB4A/EMC7/ADCYAP1/NUTF2/UBE2G2/BLOC1S6/ENY2/CTNS/FBXW7/DNM1L/SNAP25/RAN/PEX13/ARL3/YOD1/AP5M1/GAPVD1/VPS4B/LMAN2L/JAGN1/PLEKHA8/ZMAT3/SEC23B/RAB11A/SNX11/RAB11B/SNAP29/KDELR2/RHBDF1/DNAJA1/SERP1/FYN/SURF4/HOOK3/ACTN4/VPS35/PEX19/RAF1/TIMM9/TMEM129/SAR1B/GOLT1B/AP1M2/HMGN3/TIMM8A/PEX5/AP3M1/ITGB1BP1/CHP1/INSIG1/BCAP29/SLC15A4/LIN7C/SNX2/NECAP2/IST1/VMP1/EMC3/SNX15…
GO:0044093	positive regulation of molecular function	60/724	278/4527	0.00691687	0.124645	0.109412	60	ARID5B/TOR1AIP1/BDNF/CKS1B/ADCYAP1/FKBP1A/LMO4/MTPN/FBXW7/MOB3B/RAN/NR4A2/RGP1/TRAF6/SPRY2/PFN2/TRIB3/DNAJB1/LAMTOR3/CDC42/FLOT1/USP33/HNRNPK/CCND1/STAC/IDE/RAF1/ARL1/ELMOD2/PHACTR4/DCP1B/ITGB1BP1/CHP1/LAPTM5/CTSH/VMP1/MAPRE1/EMP2/PDGFA/GATA3/TBC1D20/CAV2/ESR1/PPARGC1A/RHOA/MAPK1/MAP2K6/PAX6/ANXA2/PPP2CA/PIK3CA/CDK5R1/CACNB3/ATP2B4/RASA1/RAP1A/FOXL2/IGF1/FGF2/CASR
GO:0006357	regulation of transcription by RNA polymerase II	62/724	289/4527	0.00698726	0.125062	0.109778	62	IRF1/RBPJ/AP3B1/NME2/ADCYAP1/RAD21/ETV1/NR4A2/ZBTB6/MYNN/TRAF6/ZBTB18/CXXC5/NFIB/TRIB3/DNAJB1/MAPK7/PKNOX1/PCGF5/HNRNPK/CCND1/USP2/CITED2/RAF1/TFE3/SNAI2/PHF6/HAND1/IMPACT/JUND/HMGN3/E2F6/OVOL1/ITGB1BP1/TSC22D1/CNOT7/BHLHE40/MED26/TFAP2A/ELF1/GATA3/ETV6/RPRD1A/ESR1/MEF2A/EGR1/PPARGC1A/CEBPB/RHOA/PAX6/ANXA2/PIK3R1/ATP2B4/IKBKB/HIF1A/FOXL2/EDNRB/CREB1/CEBPA/ANXA4/ZFX/LUM
GO:0006355	regulation of transcription, DNA-templated	98/724	490/4527	0.00727795	0.129391	0.113578	98	IRF1/ARID5B/RBBP4/RBPJ/AP3B1/CEBPG/CKS1B/NME2/ADCYAP1/CDCA7/ENY2/GPBP1/MTPN/RAD21/ETV1/SMAD4/NR4A2/ZBTB6/SETD6/RNF141/MYNN/MYCBP/TRAF6/ZBTB18/CXXC5/NFIB/TRIB3/DNAJB1/MAPK7/SMARCB1/CREBL2/SUV39H2/CYLD/MMS19/PKNOX1/FLOT1/ZNF567/PCGF5/HNRNPK/CCND1/PPP2CB/USP2/ACTN4/CITED2/RAF1/TFE3/SNAI2/PHF6/HAND1/IMPACT/JUND/SMAD2/FOXP1/HMGN3/RAP2C/LHX9/RBFOX2/E2F6/OVOL1/ITGB1BP1/CHP1/QRICH1/LRRFIP2/TSC22D1/HP1BP3…
GO:0032984	protein-containing complex disassembly	15/724	49/4527	0.00752682	0.132924	0.116679	15	TMOD1/CHMP2B/MTPN/ETF1/VPS4B/CFL2/STX17/SNAP29/DDIT4/VMP1/VCP/EIF5A/DNAJC6/PIK3CA/HSPA8
GO:0031327	negative regulation of cellular biosynthetic process	49/724	220/4527	0.00766363	0.133486	0.117173	49	IRF1/ERLIN2/PUS7/NR4A2/ZBTB6/MYNN/TRAF6/ZBTB18/CXXC5/TRIB3/DNAJB1/SUV39H2/TRIM71/HNRNPK/CCND1/USP2/CITED2/SNAI2/PHF6/HAND1/IMPACT/FOXP1/LHX9/RBFOX2/DCP1B/E2F6/OVOL1/INSIG1/ITM2B/CNOT7/BHLHE40/PDGFA/TFAP2A/GATA3/ETV6/ESR1/MEF2A/AGO3/AGO2/CEBPB/PAX6/CDK5R1/ATP2B4/ACADVL/HSPA8/FOXL2/EDNRB/CTBP2/CEBPA
GO:0007275	multicellular organism development	155/724	820/4527	0.00767219	0.133486	0.117173	155	NAP1L1/IRF1/FKBP1B/CISD2/PRPS1/TMOD1/KIF2A/GPR161/AZI2/AP3B1/BDNF/TCTA/SDC2/PUS7/NME2/ADCYAP1/CXCL10/FKBP1A/SMIM14/NRXN3/BLOC1S6/LMO4/TMEM100/DUSP10/FBXW7/CYP26B1/SNAP25/ETV1/YIPF6/PEX13/NR4A2/MAB21L1/ARL3/ITM2C/CALB1/HEXIM1/C1GALT1/TRAF6/JAGN1/TRIM45/SPRY2/CNN2/BRINP1/NFIB/MAPK7/SOBP/SMARCB1/RAB11A/RSPO3/PKNOX1/KLHL3/SMARCD1/CDC42/FLOT1/TRIM71/USP33/NXN/SNX17/DDIT4/SERP1/FYN/RTCB/GABRA5/CITED2/R…
GO:1903506	regulation of nucleic acid-templated transcription	98/724	491/4527	0.00773111	0.133486	0.117173	98	IRF1/ARID5B/RBBP4/RBPJ/AP3B1/CEBPG/CKS1B/NME2/ADCYAP1/CDCA7/ENY2/GPBP1/MTPN/RAD21/ETV1/SMAD4/NR4A2/ZBTB6/SETD6/RNF141/MYNN/MYCBP/TRAF6/ZBTB18/CXXC5/NFIB/TRIB3/DNAJB1/MAPK7/SMARCB1/CREBL2/SUV39H2/CYLD/MMS19/PKNOX1/FLOT1/ZNF567/PCGF5/HNRNPK/CCND1/PPP2CB/USP2/ACTN4/CITED2/RAF1/TFE3/SNAI2/PHF6/HAND1/IMPACT/JUND/SMAD2/FOXP1/HMGN3/RAP2C/LHX9/RBFOX2/E2F6/OVOL1/ITGB1BP1/CHP1/QRICH1/LRRFIP2/TSC22D1/HP1BP3…
GO:0006813	potassium ion transport	12/724	36/4527	0.00779425	0.133486	0.117173	12	SUMO1/SNAP25/VPS4B/KCNIP3/KCNK1/AQP1/VAMP2/KCNQ3/KCNJ2/KCNH1/KCNA4/IGF1
GO:0051252	regulation of RNA metabolic process	109/724	554/4527	0.00789037	0.133486	0.117173	109	IRF1/ARID5B/RBBP4/RBPJ/AP3B1/CEBPG/CKS1B/SAP18/NME2/ADCYAP1/CDCA7/ENY2/GPBP1/MTPN/RAD21/ETV1/SMAD4/NR4A2/ZBTB6/SETD6/RNF141/MYNN/MYCBP/TRAF6/ZBTB18/CXXC5/NFIB/TRIB3/DNAJB1/MAPK7/SMARCB1/CREBL2/SUV39H2/CYLD/RBM5/MMS19/PKNOX1/FLOT1/ZNF567/PCGF5/HNRNPK/CCND1/PPP2CB/USP2/ACTN4/CITED2/RAF1/TFE3/SNAI2/NUDT21/PHF6/HAND1/IMPACT/JUND/SMAD2/FOXP1/HMGN3/RAP2C/LHX9/RBFOX2/DCP1B/E2F6/OVOL1/ITGB1BP1/CHP1/QRICH…
GO:0032273	positive regulation of protein polymerization	7/724	16/4527	0.0079001	0.133486	0.117173	7	ARL3/PFN2/SLAIN2/ARL2/MAPRE1/CDK5R1/TPPP
GO:0008283	cell population proliferation	69/724	329/4527	0.00791143	0.133486	0.117173	69	NAP1L1/IRF1/FKBP1B/AZI2/CHTOP/CKS1B/NME2/CXCL10/CDCA7/FKBP1A/DUSP10/MSN/TRAF6/SPRY2/CNN2/NFIB/DDAH1/CDC42/TRIM71/RHBDF1/FYN/CITED2/RAF1/SNAI2/OVOL1/ITGB1BP1/CTSH/HP1BP3/CNOT7/SRSF6/EMP2/RNF126/ATG13/SPRY1/PDGFA/GID8/GATA3/ETV6/NDRG1/ENPEP/CAV2/ESR1/EGR1/AGO3/CEBPB/STC1/RHOA/MAPK1/AQP1/TGFBR1/CHRNA7/PRKG1/PRKCA/KCNH1/GRK5/B4GALT1/CEBPA/NPR3/NPPC/IGF1/GJA1/FRZB/FGF2/S1PR1/CDK1/CD28/CASR/BTG1/PGF
GO:0040013	negative regulation of locomotion	16/724	54/4527	0.0082724	0.13734	0.120556	16	DUSP10/PFN2/CNN2/TMEFF2/CITED2/RAP2C/ITGB1BP1/ABHD2/GATA3/STC1/RHOA/PTGER4/ATP2B4/PRKG1/GJA1/FGF2
GO:0051271	negative regulation of cellular component movement	16/724	54/4527	0.0082724	0.13734	0.120556	16	DUSP10/PFN2/CNN2/TMEFF2/CITED2/RAP2C/ITGB1BP1/ABHD2/GATA3/STC1/RHOA/PTGER4/ATP2B4/PRKG1/GJA1/FGF2
GO:0019932	second-messenger-mediated signaling	14/724	45/4527	0.00829538	0.13734	0.120556	14	FKBP1B/ADCYAP1/TMEM100/RCAN1/MAPK7/CHP1/AQP1/PPP3R1/ATP2B4/PRKG1/NCALD/ITPR3/GNAI1/EDNRB
GO:0050793	regulation of developmental process	85/724	419/4527	0.00842411	0.138605	0.121666	85	NAP1L1/CDC42SE2/IRF1/ROCK1/FKBP1B/RHOU/AP3B1/BDNF/TCTA/SDC2/PUS7/NME2/CXCL10/BLOC1S6/CDC42SE1/TMEM100/NAPEPLD/DUSP10/FBXW7/DNM1L/CYP26B1/TRAF6/SPRY2/BRINP1/NFIB/TRIB3/MAPK7/CREBL2/CDC42/FLOT1/SERP1/FYN/TMEM135/VPS35/CITED2/TFE3/SNAI2/NUDT21/GPC1/IMPACT/AFG3L2/PEX5/ITGB1BP1/TMEM98/INSIG1/POGLUT1/DNM2/CTSH/SRSF6/EMP2/SPRY1/OMA1/TFAP2A/GATA3/SPRY4/ESR1/CEBPB/THBS2/RHOA/MAPK1/MYH10/YWHAG/PAX6/PTHLH/N…
GO:0016331	morphogenesis of embryonic epithelium	8/724	20/4527	0.00863048	0.139403	0.122367	8	LMO4/TRAF6/CITED2/HAND1/PHACTR4/TFAP2A/GATA3/RDH10
GO:0035148	tube formation	8/724	20/4527	0.00863048	0.139403	0.122367	8	LMO4/TRAF6/CITED2/HAND1/PHACTR4/ITGB1BP1/GATA3/FGF2
GO:0035335	peptidyl-tyrosine dephosphorylation	8/724	20/4527	0.00863048	0.139403	0.122367	8	EYA2/DUSP10/CDC25A/DUSP6/PTPRF/DUSP18/DNAJC6/PPP2CA
GO:0048812	neuron projection morphogenesis	20/724	73/4527	0.00874375	0.139719	0.122643	20	BDNF/SDC2/BLOC1S6/NR4A2/NFIB/CDC42/FLOT1/USP33/FYN/IMPACT/AFG3L2/LHX9/DNM2/TMEM108/TMEM106B/GPM6A/MEF2A/CDK5R1/ALCAM/GJA1
GO:0006915	apoptotic process	84/724	414/4527	0.00876402	0.139719	0.122643	84	IRF1/PTMA/SHISA5/SAP18/NME2/EYA2/CXCL10/CDCA7/BACE1/SPTLC1/RAD21/FBXW7/DNM1L/NR4A2/ITM2C/TRAF6/SPRY2/SIGMAR1/ITPRIP/TRIM2/ZMAT3/TRIB3/MAPK7/FSTL1/RBM5/SH3GLB1/DDIT4/DNAJA1/HNRNPK/GCLM/PPP2CB/RNF144B/GABRA5/ACAA2/VPS35/CITED2/RAF1/SNAI2/SMNDC1/SGK1/PDCL3/KCNIP3/QRICH1/BCAP29/CYCS/CTSH/ANGPTL4/OMA1/CLPTM1L/TFAP2A/GATA3/DCUN1D3/ETV6/EIF5A/PEG3/HSPA5/PPIF/ESR1/MEF2A/RPS6KB1/PPARGC1A/RHOA/MAPK1/MAP2K6…
GO:0006661	phosphatidylinositol biosynthetic process	9/724	24/4527	0.00881688	0.139719	0.122643	9	PIP4K2C/DPM1/PIGM/PDGFA/PI4KA/PIK3R1/PIK3CA/IMPA1/FGF2
GO:0009101	glycoprotein biosynthetic process	17/724	59/4527	0.00890921	0.139719	0.122643	17	OSTC/DPM1/ENTPD5/B4GALT3/DSE/CHP1/POGLUT1/ITM2B/STT3A/GALNT6/ST6GAL2/ST8SIA4/FUT10/FUT9/GALNT1/B4GALT1/GLCE
GO:0044087	regulation of cellular component biogenesis	40/724	174/4527	0.00891372	0.139719	0.122643	40	ROCK1/TMOD1/BDNF/CHMP2B/MTPN/ARPC2/MSN/ARL3/PIP4K2C/VPS4B/PFN2/DNAJB1/TMEFF2/CYLD/STXBP6/G3BP1/SLAIN2/CDC42/RAF1/SNAI2/IMPACT/PEX5/ITGB1BP1/ARL2/MAPRE1/GPM6A/HSPA5/ESR1/RHOA/RAP1B/VDAC3/TGFBR1/PTGER4/PIK3CA/CDK5R1/RASA1/RAP1A/PRKCA/MYO10/TPPP
GO:0019222	regulation of metabolic process	224/724	1234/4527	0.00911883	0.142093	0.124728	224	EIF3B/IRF1/ROCK1/FKBP1B/ARID5B/CISD2/RBBP4/RBPJ/PNRC2/AP3B1/WDR48/TBC1D14/CEBPG/ELOVL5/CHTOP/ERLIN2/FBXL2/PCGF3/CKS1B/SAP18/PUS7/NME2/ADCYAP1/CDCA7/FKBP1A/LMO4/SPTLC1/ENY2/GPBP1/CTNS/DUSP10/MTPN/HBS1L/ETF1/RAD21/FBXW7/DNM1L/CYP26B1/ETV1/MOB3B/MSN/SMAD4/NR4A2/COX7A2L/ZBTB6/PIP4K2C/TLR10/SETD6/RNF141/RGP1/MYNN/MYCBP/CERS2/TRAF6/SPRY2/PFN2/CNN2/PPP1CB/ZBTB18/CXXC5/NFIB/TRIB3/DNAJB1/TMEFF2/MAPK7/SMAR…
GO:2001141	regulation of RNA biosynthetic process	98/724	494/4527	0.00923842	0.143115	0.125624	98	IRF1/ARID5B/RBBP4/RBPJ/AP3B1/CEBPG/CKS1B/NME2/ADCYAP1/CDCA7/ENY2/GPBP1/MTPN/RAD21/ETV1/SMAD4/NR4A2/ZBTB6/SETD6/RNF141/MYNN/MYCBP/TRAF6/ZBTB18/CXXC5/NFIB/TRIB3/DNAJB1/MAPK7/SMARCB1/CREBL2/SUV39H2/CYLD/MMS19/PKNOX1/FLOT1/ZNF567/PCGF5/HNRNPK/CCND1/PPP2CB/USP2/ACTN4/CITED2/RAF1/TFE3/SNAI2/PHF6/HAND1/IMPACT/JUND/SMAD2/FOXP1/HMGN3/RAP2C/LHX9/RBFOX2/E2F6/OVOL1/ITGB1BP1/CHP1/QRICH1/LRRFIP2/TSC22D1/HP1BP3…
GO:0045595	regulation of cell differentiation	53/724	244/4527	0.00952297	0.146665	0.128741	53	NAP1L1/IRF1/ROCK1/AP3B1/TCTA/PUS7/NME2/CXCL10/BLOC1S6/TMEM100/NAPEPLD/DUSP10/FBXW7/CYP26B1/TRAF6/SPRY2/BRINP1/TRIB3/CREBL2/CDC42/TFE3/SNAI2/NUDT21/GPC1/IMPACT/ITGB1BP1/TMEM98/INSIG1/SRSF6/EMP2/SPRY1/GATA3/SPRY4/CEBPB/RHOA/MAPK1/YWHAG/PAX6/PTHLH/NFKBIZ/ANXA2/TGFBR1/PPP2CA/CDK5R1/RAP1A/PTBP1/PRKCA/EDNRB/CREB1/GJA1/FRZB/FGF2/BTG1
GO:0060548	negative regulation of cell death	44/724	196/4527	0.00971537	0.148763	0.130583	44	PTMA/CHMP2B/NME2/NR4A2/VPS4B/SPRY2/ITPRIP/MAPK7/FSTL1/AIFM2/DNAJA1/HNRNPK/GCLM/RNF144B/GABRA5/ACAA2/VPS35/CITED2/RAF1/SNAI2/IMPACT/LAPTM5/CTSH/ANGPTL4/TFAP2A/GATA3/HSPA5/PPIF/RPS6KB1/PPARGC1A/RHOA/AQP1/TGFBR1/PIK3R1/PIK3CA/DNAJC5/RASA1/PRKCA/IGF1R/GRK5/IGF1/FGF2/CDK1/BCL2
GO:0043067	regulation of programmed cell death	63/724	299/4527	0.00988455	0.150484	0.132093	63	PTMA/SAP18/NME2/CXCL10/BACE1/SPTLC1/FBXW7/DNM1L/NR4A2/ITM2C/TRAF6/SPRY2/SIGMAR1/ITPRIP/TRIM2/MAPK7/CYLD/FSTL1/AIFM2/RBM5/DNAJA1/HNRNPK/GCLM/RNF144B/GABRA5/ACAA2/CITED2/RAF1/SNAI2/LAPTM5/QRICH1/CTSH/ANGPTL4/OMA1/TFAP2A/GATA3/DCUN1D3/EIF5A/HSPA5/PPIF/ESR1/RPS6KB1/PPARGC1A/RHOA/AQP1/TGFBR1/PIK3R1/PIK3CA/DNAJC5/CDK5R1/RASA1/PRKCA/IGF1R/GRK5/B4GALT1/FOXL2/IGF1/GJA1/FRZB/FGF2/CDK1/BTG1/BCL2
GO:0033043	regulation of organelle organization	49/724	223/4527	0.00997726	0.15071	0.132292	49	ROCK1/TMOD1/TMED9/CHMP2B/GMFB/MTPN/RAD21/FBXW7/DNM1L/ARPC2/MSN/ARL3/PIP4K2C/VPS4B/CFL2/PFN2/TMEFF2/CYLD/G3BP1/SLAIN2/CDC42/SURF4/TMEM135/ACAA2/VPS35/ITGB1BP1/ARL2/STX5/MAPRE1/OMA1/PISD/CAV2/PPIF/PPARGC1A/ARF1/RHOA/MAPK1/VDAC3/TGFBR1/PIK3CA/CDK5R1/ROCK2/RASA1/GNAI1/CAPN2/IGF1/CLTC/CD28/TPPP
GO:0051098	regulation of binding	20/724	74/4527	0.0102395	0.15071	0.132292	20	BDNF/FKBP1A/FBXW7/RAN/TRAF6/TRIB3/CDC42/FLOT1/USP33/IDE/PEX19/HAND1/ITGB1BP1/PTPRF/MAPRE1/GATA3/PAX6/ANXA2/TGFBR1/ACTB
GO:0032781	positive regulation of ATPase activity	6/724	13/4527	0.0102408	0.15071	0.132292	6	TOR1AIP1/PFN2/DNAJB1/VMP1/IGF1/CASR
GO:0043620	regulation of DNA-templated transcription in response to stress	6/724	13/4527	0.0102408	0.15071	0.132292	6	RBPJ/DNAJB1/MAPK7/CITED2/IMPACT/HIF1A
GO:1903350	response to dopamine	6/724	13/4527	0.0102408	0.15071	0.132292	6	VPS35/CAV2/HTR2A/MAPK1/HRH1/GNB1
GO:1903351	cellular response to dopamine	6/724	13/4527	0.0102408	0.15071	0.132292	6	VPS35/CAV2/HTR2A/MAPK1/HRH1/GNB1
GO:0032990	cell part morphogenesis	22/724	84/4527	0.0107278	0.157005	0.137817	22	BDNF/SDC2/BLOC1S6/DNM1L/NR4A2/NFIB/CDC42/FLOT1/USP33/FYN/IMPACT/AFG3L2/LHX9/DNM2/TMEM108/SNX2/TMEM106B/GPM6A/MEF2A/CDK5R1/ALCAM/GJA1
GO:0042127	regulation of cell population proliferation	56/724	262/4527	0.0109306	0.157729	0.138453	56	NAP1L1/IRF1/CHTOP/NME2/CXCL10/CDCA7/DUSP10/TRAF6/SPRY2/CNN2/NFIB/DDAH1/CDC42/TRIM71/RAF1/SNAI2/OVOL1/ITGB1BP1/CTSH/HP1BP3/CNOT7/SRSF6/EMP2/RNF126/ATG13/SPRY1/PDGFA/GID8/GATA3/NDRG1/CAV2/ESR1/EGR1/AGO3/CEBPB/RHOA/MAPK1/AQP1/TGFBR1/CHRNA7/PRKG1/PRKCA/KCNH1/GRK5/B4GALT1/CEBPA/NPR3/IGF1/GJA1/FRZB/FGF2/S1PR1/CD28/CASR/BTG1/PGF
GO:0070848	response to growth factor	28/724	114/4527	0.010938	0.157729	0.138453	28	FNDC4/TMEM100/SMAD4/SPRY2/MAPK7/FGF18/TRIM71/DDIT4/FYN/CITED2/RAF1/SNAI2/GPC1/SMAD2/ITGB1BP1/TMEM108/SHC1/SPRY1/GATA3/CAV2/HSPA5/RPS6KB1/MAPK1/TGFBR1/PIK3CA/ATP2B4/RAP1A/FGF2
GO:0010558	negative regulation of macromolecule biosynthetic process	46/724	208/4527	0.0109635	0.157729	0.138453	46	IRF1/PUS7/NR4A2/ZBTB6/MYNN/TRAF6/ZBTB18/CXXC5/TRIB3/DNAJB1/TMEFF2/SUV39H2/TRIM71/HNRNPK/CCND1/USP2/CITED2/SNAI2/PHF6/HAND1/IMPACT/FOXP1/LHX9/RBFOX2/DCP1B/E2F6/OVOL1/ITM2B/CNOT7/BHLHE40/TFAP2A/GATA3/ETV6/ESR1/MEF2A/AGO3/AGO2/CEBPB/PAX6/CDK5R1/HSPA8/FOXL2/EDNRB/CTBP2/CEBPA/CLTC
GO:0030336	negative regulation of cell migration	15/724	51/4527	0.011175	0.157729	0.138453	15	DUSP10/PFN2/CNN2/TMEFF2/CITED2/RAP2C/ITGB1BP1/ABHD2/STC1/RHOA/PTGER4/ATP2B4/PRKG1/GJA1/FGF2
GO:0030029	actin filament-based process	34/724	145/4527	0.0112653	0.157729	0.138453	34	ROCK1/TMOD1/GMFB/MTPN/ARPC2/CFL2/PFN2/CNN2/CNN3/TMEFF2/GSN/CDC42/SNTA1/PHACTR4/ITGB1BP1/CDC42EP2/SDAD1/EMP2/MEF2A/STC1/ARF1/RHOA/MYH10/AQP1/TGFBR1/PIK3CA/CDK5R1/ROCK2/RASA1/KCNJ2/CXADR/EZR/S1PR1/ACTB
GO:0046474	glycerophospholipid biosynthetic process	13/724	42/4527	0.0112978	0.157729	0.138453	13	PIP4K2C/DPM1/PTDSS1/PIGM/PDGFA/PISD/GPAM/PEMT/PI4KA/PIK3R1/PIK3CA/IMPA1/FGF2
GO:0031623	receptor internalization	10/724	29/4527	0.0113664	0.157729	0.138453	10	SNAP25/RAB5A/CALCRL/ATAD1/ARF1/PPP3R1/APLN/ITGB1/ARRB1/CLTC
GO:0060560	developmental growth involved in morphogenesis	10/724	29/4527	0.0113664	0.157729	0.138453	10	BDNF/SPRY2/IMPACT/DNM2/TMEM108/ESR1/RDH10/CDK5R1/ALCAM/S1PR1
GO:0071805	potassium ion transmembrane transport	10/724	29/4527	0.0113664	0.157729	0.138453	10	SUMO1/SNAP25/KCNIP3/KCNK1/AQP1/VAMP2/KCNQ3/KCNH1/KCNA4/IGF1
GO:0001656	metanephros development	7/724	17/4527	0.0116109	0.157729	0.138453	7	CALB1/CTSH/PDGFA/GATA3/EGR1/RDH10/AQP1
GO:0006900	vesicle budding from membrane	7/724	17/4527	0.0116109	0.157729	0.138453	7	AP3B1/TMED9/SAR1A/INSIG1/SEC24A/TBC1D20/VAPB
GO:0016079	synaptic vesicle exocytosis	7/724	17/4527	0.0116109	0.157729	0.138453	7	BACE1/RAB5A/PFN2/VAMP2/RAP1A/SYT1/SV2A
GO:0030433	ubiquitin-dependent ERAD pathway	7/724	17/4527	0.0116109	0.157729	0.138453	7	ERLIN2/UBE2G2/YOD1/TMEM129/PSMC6/UBE4A/VCP
GO:0070534	protein K63-linked ubiquitination	7/724	17/4527	0.0116109	0.157729	0.138453	7	UBE2N/FBXW7/TRAF6/UBE2E3/TRIM56/UBE2B/RNF126
GO:0019219	regulation of nucleobase-containing compound metabolic process	119/724	619/4527	0.0117886	0.159327	0.139855	119	IRF1/ARID5B/RBBP4/RBPJ/AP3B1/WDR48/CEBPG/CKS1B/SAP18/NME2/ADCYAP1/CDCA7/ENY2/GPBP1/MTPN/RAD21/ETV1/SMAD4/NR4A2/ZBTB6/SETD6/RNF141/MYNN/MYCBP/TRAF6/ZBTB18/CXXC5/NFIB/TRIB3/DNAJB1/MAPK7/SMARCB1/CREBL2/SUV39H2/CYLD/RBM5/MMS19/PKNOX1/ENTPD5/FLOT1/ZNF567/DDIT4/PCGF5/HNRNPK/CCND1/PPP2CB/USP2/ACTN4/CITED2/RAF1/TFE3/SNAI2/NUDT21/PHF6/HAND1/IMPACT/JUND/AK4/USP1/SMAD2/FOXP1/HMGN3/RAP2C/LHX9/RBFOX2/DCP1B/E2…
GO:0035725	sodium ion transmembrane transport	9/724	25/4527	0.0118676	0.15933	0.139858	9	SCN4B/SNTA1/CHP1/KCNK1/SLC8A1/SLC9A1/SLC34A2/SLC4A4/IGF1
GO:0060537	muscle tissue development	20/724	75/4527	0.0119338	0.15933	0.139858	20	EYA2/FKBP1A/CYP26B1/CFL2/ZBTB18/CDC42/FLOT1/CITED2/GPC1/HAND1/POGLUT1/CAV2/MEF2A/RHOA/TGFBR1/FOXL2/CXADR/GJA1/FGF2/S1PR1
GO:0007265	Ras protein signal transduction	16/724	56/4527	0.0119702	0.15933	0.139858	16	CDC42SE2/ROCK1/RAB4A/RAB15/CDC42SE1/RAB30/FLOT1/RAP2C/PHACTR4/DLC1/SHOC2/ARHGDIA/RHOA/RAP1B/RASA1/RAP1A
GO:0031503	protein-containing complex localization	8/724	21/4527	0.0120295	0.15933	0.139858	8	SNAP25/RAN/VPS35/SDAD1/STX7/ATAD1/PPP3R1/RAP1A
GO:0048858	cell projection morphogenesis	21/724	80/4527	0.012185	0.159793	0.140264	21	BDNF/SDC2/BLOC1S6/NR4A2/NFIB/CDC42/FLOT1/USP33/FYN/IMPACT/AFG3L2/LHX9/DNM2/TMEM108/SNX2/TMEM106B/GPM6A/MEF2A/CDK5R1/ALCAM/GJA1
GO:0120039	plasma membrane bounded cell projection morphogenesis	21/724	80/4527	0.012185	0.159793	0.140264	21	BDNF/SDC2/BLOC1S6/NR4A2/NFIB/CDC42/FLOT1/USP33/FYN/IMPACT/AFG3L2/LHX9/DNM2/TMEM108/SNX2/TMEM106B/GPM6A/MEF2A/CDK5R1/ALCAM/GJA1
GO:0051130	positive regulation of cellular component organization	42/724	188/4527	0.0123679	0.161392	0.141668	42	ROCK1/FKBP1B/TMED9/BDNF/RAD21/DNM1L/ARPC2/MSN/ARL3/PIP4K2C/VPS4B/CFL2/PFN2/G3BP1/SLAIN2/CDC42/FLOT1/HNRNPK/FYN/SURF4/VPS35/ITGB1BP1/ARL2/MAPRE1/GPM6A/ATAD1/EIF5A/PPIF/ESR1/PPARGC1A/RHOA/MAPK1/FUT9/ANXA2/TGFBR1/PIK3CA/CDK5R1/APLN/RAP1A/ARRB1/CD28/TPPP
GO:1903522	regulation of blood circulation	14/724	47/4527	0.0124778	0.161608	0.141858	14	FKBP1B/SCN4B/SNTA1/MEF2A/STC1/RHOA/SLC8A1/ATP2B4/APLN/KCNJ2/EDNRB/CXADR/HRH1/GJA1
GO:0032989	cellular component morphogenesis	26/724	105/4527	0.0125065	0.161608	0.141858	26	BDNF/SDC2/BLOC1S6/TBPL1/DNM1L/NR4A2/CFL2/NFIB/CDC42/FLOT1/USP33/FYN/IMPACT/AFG3L2/LHX9/DNM2/TMEM108/SNX2/TMEM106B/GPM6A/TBC1D20/MEF2A/CDK5R1/ALCAM/GJA1/TPPP
GO:0003279	cardiac septum development	5/724	10/4527	0.0128883	0.161806	0.142031	5	SNX17/CITED2/HAND1/GATA3/TGFBR1
GO:0007422	peripheral nervous system development	5/724	10/4527	0.0128883	0.161806	0.142031	5	ETV1/CITED2/NDRG1/PPP3R1/EDNRB
GO:0031112	positive regulation of microtubule polymerization or depolymerization	5/724	10/4527	0.0128883	0.161806	0.142031	5	ARL3/SLAIN2/ARL2/MAPRE1/CDK5R1
GO:0061383	trabecula morphogenesis	5/724	10/4527	0.0128883	0.161806	0.142031	5	FKBP1A/SBNO2/RHOA/TGFBR1/S1PR1
GO:0072089	stem cell proliferation	5/724	10/4527	0.0128883	0.161806	0.142031	5	TRIM71/OVOL1/ETV6/AGO3/GJA1
GO:1903078	positive regulation of protein localization to plasma membrane	5/724	10/4527	0.0128883	0.161806	0.142031	5	ZDHHC5/STAC/PIK3R1/ATP2B4/ITGB1
GO:0065008	regulation of biological quality	143/724	762/4527	0.0136824	0.170966	0.150072	143	CDC42SE2/FKBP1B/RHOU/TMOD1/AP3B1/BDNF/CHMP2B/EYA2/ADCYAP1/CXCL10/SUMO1/FKBP1A/BLOC1S6/BACE1/CDC42SE1/SLC30A7/NAPEPLD/MTPN/FBXW7/CYP26B1/SNAP25/ARPC2/MSN/CALB1/RAB5A/CFL2/TRAF6/PFN2/ENPP4/SCN4B/DDAH1/CREBL2/PKNOX1/KLHL3/RAB11B/FLOT1/USP33/SERP1/SNTA1/FYN/SURF4/GCLM/SLC25A37/IDE/USP2/ACAA2/VPS35/PEX19/CITED2/RAF1/GAD1/SAR1B/AFG3L2/HMGN3/LPCAT3/DCP1B/ITGB1BP1/ATP6AP2/CHP1/LAPTM5/INSIG1/DNM2/TMEM108/…
GO:0048562	embryonic organ morphogenesis	13/724	43/4527	0.0138935	0.172789	0.151672	13	SPRY2/SOBP/CITED2/HAND1/PHACTR4/INSIG1/TFAP2A/MAPK1/RDH10/TGFBR1/FOXL2/GJA1/FRZB
GO:0010468	regulation of gene expression	153/724	822/4527	0.01442	0.178497	0.156683	153	EIF3B/IRF1/ARID5B/RBBP4/RBPJ/PNRC2/AP3B1/CEBPG/PCGF3/CKS1B/SAP18/PUS7/NME2/ADCYAP1/CDCA7/ENY2/GPBP1/MTPN/HBS1L/ETF1/RAD21/FBXW7/DNM1L/CYP26B1/ETV1/MSN/SMAD4/NR4A2/ZBTB6/TLR10/SETD6/RNF141/MYNN/MYCBP/TRAF6/SPRY2/CNN2/PPP1CB/ZBTB18/CXXC5/NFIB/TRIB3/DNAJB1/MAPK7/SMARCB1/CREBL2/SUV39H2/FXR1/CYLD/RBM5/G3BP1/NSUN3/MMS19/PKNOX1/ACTC1/FLOT1/ZNF567/TRIM71/CASC3/POLR3F/PCGF5/HNRNPK/SERP1/FYN/CCND1/PPP2CB/U…
GO:0043393	regulation of protein binding	14/724	48/4527	0.0151043	0.186099	0.163355	14	BDNF/FKBP1A/RAN/TRIB3/CDC42/FLOT1/USP33/IDE/ITGB1BP1/PTPRF/MAPRE1/ANXA2/TGFBR1/ACTB
GO:0008016	regulation of heart contraction	12/724	39/4527	0.0154124	0.186266	0.163502	12	FKBP1B/SCN4B/SNTA1/MEF2A/STC1/SLC8A1/ATP2B4/APLN/KCNJ2/EDNRB/CXADR/GJA1
GO:0043523	regulation of neuron apoptotic process	12/724	39/4527	0.0154124	0.186266	0.163502	12	BACE1/FBXW7/NR4A2/SIGMAR1/TRIM2/GABRA5/PPARGC1A/RHOA/PIK3CA/DNAJC5/CDK5R1/RASA1
GO:0048513	animal organ development	111/724	578/4527	0.0154298	0.186266	0.163502	111	IRF1/ARID5B/TMOD1/AZI2/AP3B1/TCTA/PUS7/NME2/FKBP1A/BLOC1S6/TMEM100/DUSP10/FBXW7/CYP26B1/MSN/PEX13/NR4A2/MAB21L1/ARL3/CALB1/HEXIM1/C1GALT1/CFL2/TRAF6/JAGN1/TRIM45/SPRY2/CNN2/ZBTB18/NFIB/SOBP/FXR1/RSPO3/PKNOX1/KLHL3/PRR14/ACTC1/CDC42/FLOT1/SNX17/DDIT4/SERP1/FYN/RTCB/GABRA5/USP2/CITED2/RAF1/TFE3/SNAI2/NUDT21/GPC1/HAND1/PEX5/PHACTR4/OVOL1/ITGB1BP1/TMEM98/SBNO2/INSIG1/POGLUT1/TMEM108/CTSH/CD164/SRSF6/…
GO:0003073	regulation of systemic arterial blood pressure	6/724	14/4527	0.0155397	0.186266	0.163502	6	DDAH1/EMP2/ENPEP/RHOA/NCALD/EDNRB
GO:0003231	cardiac ventricle development	6/724	14/4527	0.0155397	0.186266	0.163502	6	FKBP1A/CITED2/HAND1/GATA3/TGFBR1/CPE
GO:0048016	inositol phosphate-mediated signaling	6/724	14/4527	0.0155397	0.186266	0.163502	6	RCAN1/MAPK7/CHP1/PPP3R1/ATP2B4/ITPR3
GO:0080090	regulation of primary metabolic process	187/724	1026/4527	0.0157745	0.187645	0.164713	187	EIF3B/IRF1/FKBP1B/ARID5B/RBBP4/RBPJ/AP3B1/WDR48/CEBPG/ELOVL5/CHTOP/ERLIN2/CKS1B/SAP18/PUS7/NME2/ADCYAP1/CDCA7/FKBP1A/ENY2/GPBP1/DUSP10/MTPN/HBS1L/ETF1/RAD21/FBXW7/ETV1/MOB3B/MSN/SMAD4/NR4A2/ZBTB6/PIP4K2C/SETD6/RNF141/RGP1/MYNN/MYCBP/CERS2/TRAF6/SPRY2/PFN2/ZBTB18/CXXC5/NFIB/TRIB3/DNAJB1/MAPK7/SMARCB1/CREBL2/SUV39H2/CYLD/RBM5/NSUN3/STK38/MMS19/PKNOX1/ENTPD5/CDC42/FLOT1/ZNF567/TRIM71/CASC3/NXN/DDIT4…
GO:0071495	cellular response to endogenous stimulus	50/724	234/4527	0.0157994	0.187645	0.164713	50	TMEM100/SMAD4/NR4A2/PIP4K2C/SPRY2/TRIB3/MAPK7/FGF18/LAMTOR3/TRIM71/DDIT4/DNAJA1/FYN/VPS35/CITED2/SNAI2/GPC1/IMPACT/SMAD2/RBFOX2/ITGB1BP1/TMEM108/CTSH/ABHD2/SPRY1/GATA3/CAV2/HSPA5/ESR1/HTR2A/EGR1/RPS6KB1/RHOA/RAP1B/MAPK1/AQP1/TGFBR1/PIK3R1/GABRB1/ATP2B4/RAP1A/IGF1R/CAPN2/PRLR/HRH1/GNB1/GJA1/FGF2/ACTB/VIM
GO:0072503	cellular divalent inorganic cation homeostasis	20/724	77/4527	0.0159883	0.187645	0.164713	20	FKBP1B/AP3B1/ADCYAP1/CXCL10/FKBP1A/SLC30A7/CALB1/FYN/AFG3L2/ESR1/SLC8A1/VAPB/CHRNA7/ATP2B4/ITPR3/ANXA5/FGF2/CASR/SV2A/PTH
GO:0034330	cell junction organization	25/724	102/4527	0.0160865	0.187645	0.164713	25	ROCK1/BDNF/PFN2/CAPZA1/CDC42/SNTA1/FYN/VPS35/SNAI2/AFG3L2/ITGB1BP1/ARL2/TMEM108/VMP1/GPM6A/ARF1/RHOA/RAP1B/TGFBR1/CDK5R1/RAP1A/CXADR/GJA1/CDH2/ACTB
GO:0048598	embryonic morphogenesis	21/724	82/4527	0.0161487	0.187645	0.164713	21	LMO4/CYP26B1/TRAF6/SPRY2/MAPK7/SOBP/RSPO3/CITED2/HAND1/PHACTR4/INSIG1/POGLUT1/TFAP2A/GATA3/MAPK1/RDH10/TGFBR1/APLN/FOXL2/GJA1/FRZB
GO:0022411	cellular component disassembly	24/724	97/4527	0.0161875	0.187645	0.164713	24	CISD2/TMOD1/CHMP2B/MTPN/ETF1/FBXW7/DNM1L/VPS4B/CFL2/STX17/FLOT1/SNAP29/DDIT4/SNAI2/STX5/VMP1/VCP/EIF5A/DNAJC6/TGFBR1/PIK3CA/HSPA8/FOXL2/CDK1
GO:0007169	transmembrane receptor protein tyrosine kinase signaling pathway	22/724	87/4527	0.0162279	0.187645	0.164713	22	FBXW7/PIP4K2C/SPRY2/FGF18/TRIM71/DDIT4/RHBDF1/RAF1/GPC1/SOCS5/TMEM108/RNF126/PDGFA/GATA3/CAV2/MAPK1/PIK3R1/PIK3CA/CDK5R1/IGF1R/IGF1/MET
GO:0048592	eye morphogenesis	8/724	22/4527	0.0163178	0.187645	0.164713	8	CALB1/CITED2/PHACTR4/TFAP2A/TBC1D20/AQP1/FOXL2/FGF2
GO:0030036	actin cytoskeleton organization	31/724	133/4527	0.0164278	0.187645	0.164713	31	ROCK1/TMOD1/GMFB/MTPN/ARPC2/CFL2/PFN2/CNN2/CNN3/TMEFF2/GSN/CDC42/PHACTR4/ITGB1BP1/CDC42EP2/SDAD1/EMP2/MEF2A/ARF1/RHOA/MYH10/AQP1/TGFBR1/PIK3CA/CDK5R1/ROCK2/RASA1/CXADR/EZR/S1PR1/ACTB
GO:0032387	negative regulation of intracellular transport	7/724	18/4527	0.016434	0.187645	0.164713	7	PLN/UBE2G2/YOD1/VPS35/ITGB1BP1/CHP1/INSIG1
GO:0072175	epithelial tube formation	7/724	18/4527	0.016434	0.187645	0.164713	7	LMO4/TRAF6/CITED2/HAND1/PHACTR4/GATA3/FGF2
GO:0048878	chemical homeostasis	49/724	230/4527	0.0176991	0.200477	0.175976	49	FKBP1B/AP3B1/ADCYAP1/CXCL10/FKBP1A/BLOC1S6/SLC30A7/CYP26B1/CALB1/KLHL3/RAB11B/FYN/SURF4/SLC25A37/RAF1/SAR1B/AFG3L2/HMGN3/ATP6AP2/CHP1/INSIG1/CTSH/TBC1D20/ESR1/DGAT2/ATP6V1C1/ATP6V0A2/SLC8A1/MAPK1/VAPB/SLC9A1/AQP1/PIK3R1/PIK3CA/CHRNA7/ATP2B4/ITPR3/HIF1A/FUNDC2/EDNRB/CEBPA/ATP6V1G1/ANXA5/HAS2/FGF2/CASR/BCL2/SV2A/PTH
GO:0050804	modulation of chemical synaptic transmission	14/724	49/4527	0.0181353	0.200477	0.175976	14	BACE1/SNAP25/RAB5A/PFN2/FLOT1/FYN/TMEM108/ATAD1/ARF1/MAPK1/YWHAG/PPP3R1/RAP1A/SYT1
GO:0072659	protein localization to plasma membrane	14/724	49/4527	0.0181353	0.200477	0.175976	14	RAB11A/ZDHHC5/STAC/VPS35/ITGB1BP1/KCNIP3/EMP2/STX7/PIK3R1/ATP2B4/RAP1A/ITGB1/CLTC/ACTB
GO:0006511	ubiquitin-dependent protein catabolic process	31/724	134/4527	0.0182242	0.200477	0.175976	31	TRIM9/ERLIN2/FBXL2/CHMP2B/SKP1/UBE2G2/UBE2W/FEM1C/FBXW7/YOD1/VPS4B/UBE2H/CYLD/KLHL3/USP42/USP33/HACE1/PPP2CB/USP2/TMEM129/PSMC6/UBE4A/USP1/SOCS5/FBXO9/RNF126/VCP/KLHDC10/USP14/ARRB1/UBE2K
GO:0045892	negative regulation of transcription, DNA-templated	38/724	171/4527	0.0182862	0.200477	0.175976	38	IRF1/NR4A2/ZBTB6/MYNN/TRAF6/ZBTB18/CXXC5/TRIB3/DNAJB1/SUV39H2/HNRNPK/CCND1/USP2/CITED2/SNAI2/PHF6/HAND1/IMPACT/FOXP1/LHX9/RBFOX2/E2F6/OVOL1/CNOT7/BHLHE40/TFAP2A/GATA3/ETV6/ESR1/MEF2A/CEBPB/PAX6/CDK5R1/HSPA8/FOXL2/EDNRB/CTBP2/CEBPA
GO:0033674	positive regulation of kinase activity	21/724	83/4527	0.0184781	0.200477	0.175976	21	CKS1B/ADCYAP1/LMO4/FBXW7/MOB3B/TRAF6/SPRY2/LAMTOR3/CDC42/CCND1/ITGB1BP1/EMP2/PDGFA/RHOA/MAP2K6/PPP2CA/PIK3CA/CDK5R1/ATP2B4/RAP1A/FGF2
GO:0034765	regulation of ion transmembrane transport	21/724	83/4527	0.0184781	0.200477	0.175976	21	PLN/FKBP1B/CXCL10/SUMO1/FKBP1A/SCN4B/SNTA1/FYN/STAC/KCNIP3/CHP1/VMP1/KCNV1/PPIF/CACNB3/VAMP2/KCNQ3/KCNH1/KCNA4/CLIC5/IGF1
GO:0010648	negative regulation of cell communication	52/724	247/4527	0.0184939	0.200477	0.175976	52	FKBP1B/GPR161/DUSP10/CYP26B1/NR4A2/PIP4K2C/RCAN1/SPRY2/ITPRIP/MAPK7/CYLD/G3BP1/STK38/NXN/DDIT4/DNAJA1/GCLM/PPP2CB/ACAA2/RAF1/SNAI2/GPC1/SOCS5/PHACTR4/ITGB1BP1/CHP1/CNOT7/RNF126/SPRY1/ATAD1/ELF1/GATA3/SPRY4/CAV2/HSPA5/PPIF/ESR1/ARF1/RHOA/TGFBR1/PPP2CA/ATP2B4/APLN/RASA1/RAP1A/PPM1A/IGF1R/ARRB1/RGS9/IGF1/GJA1/FRZB
GO:0030323	respiratory tube development	10/724	31/4527	0.0186441	0.200477	0.175976	10	AP3B1/FBXW7/SPRY2/NFIB/CDC42/CTSH/MAPK1/RDH10/PPP3R1/CEBPA
GO:0030324	lung development	10/724	31/4527	0.0186441	0.200477	0.175976	10	AP3B1/FBXW7/SPRY2/NFIB/CDC42/CTSH/MAPK1/RDH10/PPP3R1/CEBPA
GO:0031333	negative regulation of protein-containing complex assembly	10/724	31/4527	0.0186441	0.200477	0.175976	10	TMOD1/MTPN/PFN2/CDC42/RAF1/IMPACT/PEX5/MAPRE1/HSPA5/PTGER4
GO:0060541	respiratory system development	10/724	31/4527	0.0186441	0.200477	0.175976	10	AP3B1/FBXW7/SPRY2/NFIB/CDC42/CTSH/MAPK1/RDH10/PPP3R1/CEBPA
GO:0032412	regulation of ion transmembrane transporter activity	12/724	40/4527	0.0189138	0.200477	0.175976	12	PLN/FKBP1B/SUMO1/FKBP1A/SCN4B/STAC/CHP1/VMP1/PPIF/CACNB3/VAMP2/IGF1
GO:1901214	regulation of neuron death	15/724	54/4527	0.0190863	0.200477	0.175976	15	BACE1/FBXW7/NR4A2/SIGMAR1/TRIM2/DDIT4/FYN/GABRA5/VPS35/PPARGC1A/RHOA/PIK3CA/DNAJC5/CDK5R1/RASA1
GO:0071310	cellular response to organic substance	84/724	427/4527	0.0191959	0.200477	0.175976	84	IRF1/FKBP1B/FKBP1A/UBE2G2/TMEM100/UBE2W/CYP26B1/MSN/SMAD4/NR4A2/PIP4K2C/YOD1/CALB1/TRAF6/JAGN1/SPRY2/TRIB3/MAPK7/CYLD/FGF18/LAMTOR3/RAB11B/CDC42/FLOT1/TRIM71/DDIT4/DNAJA1/FYN/GCLM/PPP2CB/VPS35/CITED2/RAF1/SNAI2/GPC1/IMPACT/SMAD2/HMGN3/RBFOX2/ITGB1BP1/SBNO2/QRICH1/TMEM108/CTSH/ABHD2/CNOT7/CDC42EP2/RNF126/SHC1/SPRY1/SRSF7/GATA3/SPRY4/CAV2/HSPA5/ESR1/HTR2A/EGR1/RPS6KB1/DGAT2/RHOA/RAP1B/MAPK1/VAPB/AQ…
GO:0048522	positive regulation of cellular process	194/724	1073/4527	0.0192247	0.200477	0.175976	194	NAP1L1/IRF1/ROCK1/FKBP1B/ARID5B/RBPJ/AP3B1/WDR48/TMED9/BDNF/ELOVL5/CHTOP/CKS1B/SAP18/NME2/ADCYAP1/CXCL10/FKBP1A/RAB15/BLOC1S6/BACE1/LMO4/SPTLC1/ENY2/TMEM100/GPBP1/NAPEPLD/DUSP10/MTPN/RAD21/FBXW7/DNM1L/CYP26B1/SNAP25/ETV1/ARPC2/MOB3B/RAN/MSN/NR4A2/ARL3/PIP4K2C/ITM2C/RAB5A/HEXIM1/VPS4B/CFL2/MYCBP/TRAF6/SPRY2/PFN2/BRINP1/NFIB/TRIB3/MAPK7/SMARCB1/DDAH1/CREBL2/RSPO3/RBM5/G3BP1/SLAIN2/MMS19/PKNOX1/ZDHH…
GO:0044257	cellular protein catabolic process	39/724	177/4527	0.0193812	0.200477	0.175976	39	TRIM9/ERLIN2/FBXL2/CHMP2B/SKP1/UBE2G2/UBE2W/FEM1C/FBXW7/MSN/YOD1/RGP1/VPS4B/UBE2H/CYLD/KLHL3/USP42/USP33/RHBDF1/HACE1/PPP2CB/IDE/USP2/VPS35/TMEM129/PSMC6/UBE4A/USP1/SOCS5/FBXO9/RNF126/VCP/OMA1/KLHDC10/PISD/USP14/ANXA2/ARRB1/UBE2K
GO:0006793	phosphorus metabolic process	115/724	606/4527	0.0195424	0.200477	0.175976	115	ROCK1/FKBP1B/PRPS1/NUDT3/ELOVL5/PGLS/CKS1B/NME2/EYA2/ADCYAP1/FKBP1A/BLOC1S6/LMO4/ELOVL7/TBPL1/PDHB/AK5/NAPEPLD/DUSP10/FBXW7/MOB3B/RAN/PIP4K2C/ABHD3/TRAF6/SPRY2/PFN2/PPP1CB/TRIB3/MAPK7/CREBL2/DPM1/STK38/LAMTOR3/ENTPD5/CDC42/FLOT1/GFPT2/DDIT4/DNAJA1/FYN/CCND1/PPP2CB/RAF1/CDC25A/IMPACT/AK4/LPCAT3/DUSP6/CDCA2/RAP2C/SOCS5/PDXK/SERINC2/ITGB1BP1/CHP1/PTPRF/NMNAT2/PANK3/CMPK1/PTDSS1/PIGM/HDDC2/DCAKD/GNPT…
GO:0023057	negative regulation of signaling	52/724	248/4527	0.019914	0.200477	0.175976	52	FKBP1B/GPR161/DUSP10/CYP26B1/NR4A2/PIP4K2C/RCAN1/SPRY2/ITPRIP/MAPK7/CYLD/G3BP1/STK38/NXN/DDIT4/DNAJA1/GCLM/PPP2CB/ACAA2/RAF1/SNAI2/GPC1/SOCS5/PHACTR4/ITGB1BP1/CHP1/CNOT7/RNF126/SPRY1/ATAD1/ELF1/GATA3/SPRY4/CAV2/HSPA5/PPIF/ESR1/ARF1/RHOA/TGFBR1/PPP2CA/ATP2B4/APLN/RASA1/RAP1A/PPM1A/IGF1R/ARRB1/RGS9/IGF1/GJA1/FRZB
GO:1902679	negative regulation of RNA biosynthetic process	38/724	172/4527	0.019997	0.200477	0.175976	38	IRF1/NR4A2/ZBTB6/MYNN/TRAF6/ZBTB18/CXXC5/TRIB3/DNAJB1/SUV39H2/HNRNPK/CCND1/USP2/CITED2/SNAI2/PHF6/HAND1/IMPACT/FOXP1/LHX9/RBFOX2/E2F6/OVOL1/CNOT7/BHLHE40/TFAP2A/GATA3/ETV6/ESR1/MEF2A/CEBPB/PAX6/CDK5R1/HSPA8/FOXL2/EDNRB/CTBP2/CEBPA
GO:1903507	negative regulation of nucleic acid-templated transcription	38/724	172/4527	0.019997	0.200477	0.175976	38	IRF1/NR4A2/ZBTB6/MYNN/TRAF6/ZBTB18/CXXC5/TRIB3/DNAJB1/SUV39H2/HNRNPK/CCND1/USP2/CITED2/SNAI2/PHF6/HAND1/IMPACT/FOXP1/LHX9/RBFOX2/E2F6/OVOL1/CNOT7/BHLHE40/TFAP2A/GATA3/ETV6/ESR1/MEF2A/CEBPB/PAX6/CDK5R1/HSPA8/FOXL2/EDNRB/CTBP2/CEBPA
GO:0071363	cellular response to growth factor stimulus	26/724	109/4527	0.0200902	0.200477	0.175976	26	TMEM100/SMAD4/SPRY2/MAPK7/FGF18/TRIM71/DDIT4/FYN/CITED2/RAF1/SNAI2/GPC1/SMAD2/ITGB1BP1/TMEM108/SHC1/SPRY1/GATA3/CAV2/HSPA5/RPS6KB1/TGFBR1/PIK3CA/ATP2B4/RAP1A/FGF2
GO:0019941	modification-dependent protein catabolic process	31/724	135/4527	0.0201736	0.200477	0.175976	31	TRIM9/ERLIN2/FBXL2/CHMP2B/SKP1/UBE2G2/UBE2W/FEM1C/FBXW7/YOD1/VPS4B/UBE2H/CYLD/KLHL3/USP42/USP33/HACE1/PPP2CB/USP2/TMEM129/PSMC6/UBE4A/USP1/SOCS5/FBXO9/RNF126/VCP/KLHDC10/USP14/ARRB1/UBE2K
GO:0043632	modification-dependent macromolecule catabolic process	31/724	135/4527	0.0201736	0.200477	0.175976	31	TRIM9/ERLIN2/FBXL2/CHMP2B/SKP1/UBE2G2/UBE2W/FEM1C/FBXW7/YOD1/VPS4B/UBE2H/CYLD/KLHL3/USP42/USP33/HACE1/PPP2CB/USP2/TMEM129/PSMC6/UBE4A/USP1/SOCS5/FBXO9/RNF126/VCP/KLHDC10/USP14/ARRB1/UBE2K
GO:0001764	neuron migration	9/724	27/4527	0.0202266	0.200477	0.175976	9	PEX13/NR4A2/DDIT4/FYN/PEX5/GPM6A/CDK5R1/PRKG1/GJA1
GO:0019722	calcium-mediated signaling	9/724	27/4527	0.0202266	0.200477	0.175976	9	FKBP1B/TMEM100/RCAN1/MAPK7/CHP1/PPP3R1/ATP2B4/NCALD/EDNRB
GO:0032092	positive regulation of protein binding	9/724	27/4527	0.0202266	0.200477	0.175976	9	BDNF/FKBP1A/RAN/TRIB3/FLOT1/USP33/IDE/MAPRE1/ANXA2
GO:0022898	regulation of transmembrane transporter activity	13/724	45/4527	0.0204281	0.200477	0.175976	13	PLN/FKBP1B/SUMO1/FKBP1A/SCN4B/STAC/CHP1/VMP1/PPIF/CACNB3/VAMP2/IGF1/ACTB
GO:0002090	regulation of receptor internalization	5/724	11/4527	0.0205674	0.200477	0.175976	5	ATAD1/ARF1/PPP3R1/APLN/ARRB1
GO:0003208	cardiac ventricle morphogenesis	5/724	11/4527	0.0205674	0.200477	0.175976	5	FKBP1A/HAND1/GATA3/TGFBR1/CPE
GO:0009268	response to pH	5/724	11/4527	0.0205674	0.200477	0.175976	5	RAB11B/IMPACT/CHP1/SLC9A1/GJA1
GO:0033363	secretory granule organization	5/724	11/4527	0.0205674	0.200477	0.175976	5	AP3B1/BLOC1S6/TBPL1/TBC1D20/AQP1
GO:0044091	membrane biogenesis	5/724	11/4527	0.0205674	0.200477	0.175976	5	CHMP2B/FLOT1/PEX19/EMP2/CAV2
GO:0048644	muscle organ morphogenesis	5/724	11/4527	0.0205674	0.200477	0.175976	5	FKBP1A/SERP1/HAND1/TGFBR1/S1PR1
GO:0061337	cardiac conduction	5/724	11/4527	0.0205674	0.200477	0.175976	5	SCN4B/MEF2A/KCNJ2/CXADR/GJA1
GO:0090114	COPII-coated vesicle budding	5/724	11/4527	0.0205674	0.200477	0.175976	5	SAR1A/INSIG1/SEC24A/TBC1D20/VAPB
GO:1903715	regulation of aerobic respiration	5/724	11/4527	0.0205674	0.200477	0.175976	5	COX7A2L/IDE/AK4/PPIF/RHOA
GO:2000300	regulation of synaptic vesicle exocytosis	5/724	11/4527	0.0205674	0.200477	0.175976	5	BACE1/RAB5A/PFN2/RAP1A/SYT1
GO:2000677	regulation of transcription regulatory region DNA binding	5/724	11/4527	0.0205674	0.200477	0.175976	5	FBXW7/TRAF6/HAND1/GATA3/PAX6
GO:0120036	plasma membrane bounded cell projection organization	49/724	232/4527	0.0206324	0.200477	0.175976	49	FKBP1B/BDNF/SDC2/ADCYAP1/BLOC1S6/SNAP25/ARPC2/NR4A2/ARL3/ITM2C/PFN2/NFIB/CYLD/GSN/RAB11A/CDC42/FLOT1/SNAP29/USP33/FYN/VPS35/IMPACT/VAPA/AFG3L2/LHX9/DNM2/TMEM108/SNX2/TMEM106B/TMEM216/MAPRE1/EMP2/GPM6A/MEF2A/ARF1/RHOA/FUT9/VDAC3/TGFBR1/PIK3CA/CDK5R1/RAP1A/PRKG1/MYO10/CNTN1/ALCAM/GJA1/S1PR1/VIM
GO:0090407	organophosphate biosynthetic process	30/724	130/4527	0.0206607	0.200477	0.175976	30	PRPS1/ELOVL5/NME2/ELOVL7/TBPL1/PDHB/AK5/PIP4K2C/DPM1/AK4/NMNAT2/PANK3/CMPK1/PTDSS1/PIGM/PDGFA/PISD/IMPDH1/GPAM/PEMT/PPARGC1A/PI4KA/PIK3R1/PIK3CA/IMPA1/AK3/TPI1/NPPC/FGF2/AK2
GO:0032970	regulation of actin filament-based process	19/724	74/4527	0.0209412	0.202457	0.177714	19	ROCK1/TMOD1/GMFB/MTPN/ARPC2/CFL2/PFN2/CNN2/TMEFF2/CDC42/ITGB1BP1/STC1/ARF1/RHOA/TGFBR1/PIK3CA/CDK5R1/ROCK2/RASA1
GO:0072507	divalent inorganic cation homeostasis	20/724	79/4527	0.0210513	0.202782	0.177999	20	FKBP1B/AP3B1/ADCYAP1/CXCL10/FKBP1A/SLC30A7/CALB1/FYN/AFG3L2/ESR1/SLC8A1/VAPB/CHRNA7/ATP2B4/ITPR3/ANXA5/FGF2/CASR/SV2A/PTH
GO:0034654	nucleobase-containing compound biosynthetic process	120/724	637/4527	0.0213191	0.204617	0.179611	120	IRF1/ARID5B/PRPS1/RBBP4/RBPJ/AP3B1/CEBPG/ELOVL5/CKS1B/NME2/ADCYAP1/CDCA7/ELOVL7/ENY2/TBPL1/GPBP1/PDHB/AK5/MTPN/RAD21/ETV1/SMAD4/NR4A2/ZBTB6/SETD6/RNF141/MYNN/MYCBP/TRAF6/ZBTB18/CXXC5/NFIB/TRIB3/DNAJB1/MAPK7/SMARCB1/CREBL2/SUV39H2/CYLD/TEFM/MMS19/PKNOX1/FLOT1/ZNF567/GFPT2/POLR3F/PCGF5/HNRNPK/CCND1/PPP2CB/USP2/ACTN4/CITED2/RAF1/TFE3/SNAI2/PHF6/HAND1/IMPACT/JUND/AK4/SMAD2/FOXP1/HMGN3/RAP2C/LHX9/RBFO…
GO:0099177	regulation of trans-synaptic signaling	14/724	50/4527	0.0216066	0.205692	0.180554	14	BACE1/SNAP25/RAB5A/PFN2/FLOT1/FYN/TMEM108/ATAD1/ARF1/MAPK1/YWHAG/PPP3R1/RAP1A/SYT1
GO:0042327	positive regulation of phosphorylation	32/724	141/4527	0.0217065	0.205692	0.180554	32	CKS1B/ADCYAP1/LMO4/FBXW7/MOB3B/TRAF6/SPRY2/PFN2/CREBL2/LAMTOR3/ENTPD5/CDC42/FLOT1/FYN/CCND1/RAF1/RAP2C/ITGB1BP1/EMP2/PDGFA/RHOA/MAPK1/MAP2K6/TGFBR1/PPP2CA/PIK3CA/CDK5R1/ATP2B4/RAP1A/ARRB1/UBE2K/FGF2
GO:0030003	cellular cation homeostasis	27/724	115/4527	0.0220417	0.205692	0.180554	27	FKBP1B/AP3B1/ADCYAP1/CXCL10/FKBP1A/SLC30A7/CALB1/FYN/AFG3L2/ATP6AP2/CHP1/ESR1/ATP6V0A2/SLC8A1/MAPK1/VAPB/SLC9A1/CHRNA7/ATP2B4/ITPR3/ATP6V1G1/ANXA5/FGF2/CASR/BCL2/SV2A/PTH
GO:0006796	phosphate-containing compound metabolic process	114/724	603/4527	0.0223425	0.205692	0.180554	114	ROCK1/FKBP1B/PRPS1/NUDT3/ELOVL5/PGLS/CKS1B/NME2/EYA2/ADCYAP1/FKBP1A/BLOC1S6/LMO4/ELOVL7/TBPL1/PDHB/AK5/NAPEPLD/DUSP10/FBXW7/MOB3B/RAN/PIP4K2C/ABHD3/TRAF6/SPRY2/PFN2/PPP1CB/TRIB3/MAPK7/CREBL2/DPM1/STK38/LAMTOR3/ENTPD5/CDC42/FLOT1/DDIT4/DNAJA1/FYN/CCND1/PPP2CB/RAF1/CDC25A/IMPACT/AK4/LPCAT3/DUSP6/CDCA2/RAP2C/SOCS5/PDXK/SERINC2/ITGB1BP1/CHP1/PTPRF/NMNAT2/PANK3/CMPK1/PTDSS1/PIGM/HDDC2/DCAKD/GNPTG/CNOT…
GO:0043473	pigmentation	6/724	15/4527	0.0224712	0.205692	0.180554	6	AP3B1/BLOC1S6/RAB11A/RAB11B/SNAI2/EDNRB
GO:0046785	microtubule polymerization	6/724	15/4527	0.0224712	0.205692	0.180554	6	ARL3/SLAIN2/ARL2/MAPRE1/CDK5R1/TPPP
GO:1904063	negative regulation of cation transmembrane transport	6/724	15/4527	0.0224712	0.205692	0.180554	6	PLN/FKBP1B/SUMO1/FKBP1A/PPIF/IGF1
GO:0000209	protein polyubiquitination	15/724	55/4527	0.0224987	0.205692	0.180554	15	UBE2G2/UBE2N/UBE2D2/FBXW7/CDC27/UBE2H/TRAF6/UBE2E3/KLHL3/HACE1/TMEM129/TRIM56/UBE2B/RNF126/UBE2K
GO:0018209	peptidyl-serine modification	15/724	55/4527	0.0224987	0.205692	0.180554	15	SPRY2/PFN2/MAPK7/CREBL2/DDIT4/RAF1/POGLUT1/RPS6KB1/MAPK1/TGFBR1/PIK3CA/GALNT1/CDK5R1/ATP2B4/CDK1
GO:0007269	neurotransmitter secretion	7/724	19/4527	0.0225182	0.205692	0.180554	7	BACE1/RAB5A/PFN2/VAMP2/RAP1A/SYT1/SV2A
GO:0010633	negative regulation of epithelial cell migration	7/724	19/4527	0.0225182	0.205692	0.180554	7	DUSP10/PFN2/ITGB1BP1/STC1/RHOA/ATP2B4/FGF2
GO:0048259	regulation of receptor-mediated endocytosis	7/724	19/4527	0.0225182	0.205692	0.180554	7	HNRNPK/ATAD1/ARF1/ANXA2/PPP3R1/APLN/ARRB1
GO:0048813	dendrite morphogenesis	7/724	19/4527	0.0225182	0.205692	0.180554	7	SDC2/BLOC1S6/CDC42/FYN/TMEM106B/MEF2A/CDK5R1
GO:0099643	signal release from synapse	7/724	19/4527	0.0225182	0.205692	0.180554	7	BACE1/RAB5A/PFN2/VAMP2/RAP1A/SYT1/SV2A
GO:0051495	positive regulation of cytoskeleton organization	12/724	41/4527	0.022977	0.209161	0.1836	12	ARL3/VPS4B/CFL2/PFN2/SLAIN2/CDC42/ITGB1BP1/ARL2/MAPRE1/RHOA/TGFBR1/CDK5R1
GO:0042592	homeostatic process	68/724	340/4527	0.0239296	0.216306	0.189871	68	FKBP1B/AP3B1/CHMP2B/ADCYAP1/CXCL10/FKBP1A/BLOC1S6/SLC30A7/NAPEPLD/CYP26B1/CALB1/CFL2/TRAF6/PKNOX1/KLHL3/RAB11B/FYN/SURF4/SLC25A37/IDE/CITED2/RAF1/SAR1B/AFG3L2/HMGN3/LPCAT3/ATP6AP2/CHP1/INSIG1/CTSH/SLC15A4/OMA1/TBC1D20/ESR1/EGR1/DGAT2/PPARGC1A/ATP6V1C1/ATP6V0A2/SLC8A1/MAPK1/VAPB/SLC9A1/MAP2K6/AQP1/PIK3R1/PIK3CA/CHRNA7/ATP2B4/ACADVL/ITPR3/HIF1A/FUNDC2/EDNRB/CXADR/CEBPA/ATP6V1G1/ANXA5/UBE2K/HAS2/GJA…
GO:0007507	heart development	19/724	75/4527	0.0239972	0.216306	0.189871	19	FKBP1A/TMEM100/HEXIM1/CDC42/SNX17/CITED2/HAND1/GATA3/MEF2A/MAPK1/TGFBR1/PPP3R1/APLN/CXADR/HAS2/GJA1/FGF2/S1PR1/CPE
GO:0016055	Wnt signaling pathway	20/724	80/4527	0.0240067	0.216306	0.189871	20	AMOTL1/RAB5A/CALCOCO1/RNF138/CYLD/RSPO3/G3BP1/NXN/SNAI2/HBP1/ATP6AP2/LRRFIP2/NLK/GID8/GATA3/GRK5/EDNRB/FRZB/FGF2/CPE
GO:0070887	cellular response to chemical stimulus	112/724	593/4527	0.0241454	0.216817	0.19032	112	IRF1/FKBP1B/RBPJ/CXCL10/SUMO1/FKBP1A/UBE2G2/TMEM100/UBE2W/FBXW7/DNM1L/CYP26B1/MSN/SMAD4/NR4A2/PIP4K2C/YOD1/CALB1/TRAF6/JAGN1/SPRY2/SIGMAR1/TRIB3/MAPK7/DDAH1/CYLD/NFE2L1/AIFM2/FGF18/LAMTOR3/RAB11B/CDC42/FLOT1/TRIM71/NXN/DDIT4/DNAJA1/FYN/GCLM/PPP2CB/VPS35/CITED2/RAF1/SNAI2/GPC1/IMPACT/AK4/SMAD2/HMGN3/RBFOX2/ITGB1BP1/SBNO2/QRICH1/GPX8/TMEM108/CTSH/HP1BP3/ABHD2/CNOT7/CDC42EP2/RNF126/VCP/SHC1/SPRY1/SR…
GO:0006351	transcription, DNA-templated	102/724	535/4527	0.0242969	0.217441	0.190868	102	IRF1/ARID5B/RBBP4/RBPJ/AP3B1/CEBPG/CKS1B/NME2/ADCYAP1/CDCA7/ENY2/TBPL1/GPBP1/MTPN/RAD21/ETV1/SMAD4/NR4A2/ZBTB6/SETD6/RNF141/MYNN/MYCBP/TRAF6/ZBTB18/CXXC5/NFIB/TRIB3/DNAJB1/MAPK7/SMARCB1/CREBL2/SUV39H2/CYLD/TEFM/MMS19/PKNOX1/FLOT1/ZNF567/POLR3F/PCGF5/HNRNPK/CCND1/PPP2CB/USP2/ACTN4/CITED2/RAF1/TFE3/SNAI2/PHF6/HAND1/IMPACT/JUND/SMAD2/FOXP1/HMGN3/RAP2C/LHX9/RBFOX2/E2F6/OVOL1/ITGB1BP1/CHP1/QRICH1/LRRF…
GO:0006814	sodium ion transport	13/724	46/4527	0.0244495	0.21807	0.191419	13	SCN4B/KLHL3/SNTA1/SLC20A2/CHP1/KCNK1/SLC8A1/SLC9A1/SLC34A2/SLC5A3/SLC4A4/EDNRB/IGF1
GO:0000902	cell morphogenesis	34/724	153/4527	0.0247335	0.219656	0.192812	34	CDC42SE2/RHOU/AP3B1/BDNF/SDC2/BLOC1S6/CDC42SE1/NR4A2/NFIB/CDC42/FLOT1/USP33/FYN/IMPACT/AFG3L2/LHX9/ITGB1BP1/DNM2/TMEM108/SNX2/TMEM106B/GPM6A/VAMP3/SPRY4/TBC1D20/MEF2A/STC1/RHOA/MYH10/PIK3R1/CDK5R1/MYO10/ALCAM/GJA1
GO:0042981	regulation of apoptotic process	59/724	290/4527	0.0247932	0.219656	0.192812	59	PTMA/SAP18/NME2/CXCL10/BACE1/SPTLC1/FBXW7/DNM1L/NR4A2/ITM2C/TRAF6/SPRY2/SIGMAR1/ITPRIP/TRIM2/MAPK7/FSTL1/RBM5/DNAJA1/HNRNPK/GCLM/RNF144B/GABRA5/ACAA2/CITED2/RAF1/SNAI2/QRICH1/CTSH/ANGPTL4/OMA1/TFAP2A/GATA3/DCUN1D3/EIF5A/HSPA5/PPIF/ESR1/RPS6KB1/PPARGC1A/RHOA/AQP1/TGFBR1/PIK3R1/PIK3CA/DNAJC5/CDK5R1/RASA1/PRKCA/IGF1R/GRK5/B4GALT1/FOXL2/IGF1/GJA1/FRZB/CDK1/BTG1/BCL2
GO:2000112	regulation of cellular macromolecule biosynthetic process	26/724	111/4527	0.0250415	0.221116	0.194094	26	EIF3B/PUS7/HBS1L/ETF1/NSUN3/TRIM71/CASC3/SERP1/SLC25A37/IMPACT/DCP1B/CHP1/DPH3/ITM2B/EIF1/CNOT7/ATG13/QKI/EIF5A/AGO3/RPS6KB1/AGO2/EIF4E/IGF1/VIM/PTH
GO:0007167	enzyme linked receptor protein signaling pathway	33/724	148/4527	0.0254887	0.222112	0.194968	33	FKBP1A/TMEM100/FBXW7/SMAD4/PIP4K2C/SPRY2/FGF18/TRIM71/DDIT4/RHBDF1/CITED2/RAF1/GPC1/SMAD2/SOCS5/TMEM108/RNF126/SPRY1/PDGFA/GATA3/CAV2/HSPA5/MAPK1/TGFBR1/PIK3R1/PIK3CA/CDK5R1/IGF1R/PRLR/NPPC/IGF1/VIM/MET
GO:0097659	nucleic acid-templated transcription	102/724	536/4527	0.0255094	0.222112	0.194968	102	IRF1/ARID5B/RBBP4/RBPJ/AP3B1/CEBPG/CKS1B/NME2/ADCYAP1/CDCA7/ENY2/TBPL1/GPBP1/MTPN/RAD21/ETV1/SMAD4/NR4A2/ZBTB6/SETD6/RNF141/MYNN/MYCBP/TRAF6/ZBTB18/CXXC5/NFIB/TRIB3/DNAJB1/MAPK7/SMARCB1/CREBL2/SUV39H2/CYLD/TEFM/MMS19/PKNOX1/FLOT1/ZNF567/POLR3F/PCGF5/HNRNPK/CCND1/PPP2CB/USP2/ACTN4/CITED2/RAF1/TFE3/SNAI2/PHF6/HAND1/IMPACT/JUND/SMAD2/FOXP1/HMGN3/RAP2C/LHX9/RBFOX2/E2F6/OVOL1/ITGB1BP1/CHP1/QRICH1/LRRF…
GO:0006486	protein glycosylation	14/724	51/4527	0.0255538	0.222112	0.194968	14	OSTC/DPM1/ENTPD5/B4GALT3/CHP1/POGLUT1/STT3A/GALNT6/ST6GAL2/ST8SIA4/FUT10/FUT9/GALNT1/B4GALT1
GO:0043413	macromolecule glycosylation	14/724	51/4527	0.0255538	0.222112	0.194968	14	OSTC/DPM1/ENTPD5/B4GALT3/CHP1/POGLUT1/STT3A/GALNT6/ST6GAL2/ST8SIA4/FUT10/FUT9/GALNT1/B4GALT1
GO:0007029	endoplasmic reticulum organization	9/724	28/4527	0.0257071	0.222112	0.194968	9	MMGT1/REEP5/EMC7/REEP2/LPCAT3/PEX5/EMC3/CAV2/TRAM1
GO:0007626	locomotory behavior	11/724	37/4527	0.0257904	0.222112	0.194968	11	TMOD1/CCND2/BLOC1S6/SNAP25/PEX13/NR4A2/CALB1/SOBP/USP2/GAD1/EGR1
GO:1902905	positive regulation of supramolecular fiber organization	11/724	37/4527	0.0257904	0.222112	0.194968	11	ARL3/CFL2/PFN2/SLAIN2/CDC42/ITGB1BP1/ARL2/MAPRE1/RHOA/TGFBR1/CDK5R1
GO:0051171	regulation of nitrogen compound metabolic process	177/724	979/4527	0.0258251	0.222112	0.194968	177	EIF3B/IRF1/FKBP1B/ARID5B/RBBP4/RBPJ/AP3B1/WDR48/CEBPG/CHTOP/CKS1B/SAP18/PUS7/NME2/ADCYAP1/CDCA7/FKBP1A/ENY2/GPBP1/DUSP10/MTPN/HBS1L/ETF1/RAD21/FBXW7/ETV1/MOB3B/MSN/SMAD4/NR4A2/ZBTB6/SETD6/RNF141/RGP1/MYNN/MYCBP/TRAF6/SPRY2/PFN2/ZBTB18/CXXC5/NFIB/TRIB3/DNAJB1/MAPK7/SMARCB1/DDAH1/CREBL2/SUV39H2/CYLD/RBM5/NSUN3/STK38/MMS19/PKNOX1/ENTPD5/FLOT1/ZNF567/TRIM71/CASC3/NXN/DDIT4/RHBDF1/PCGF5/DNAJA1/HNRNPK/…
GO:0010638	positive regulation of organelle organization	24/724	101/4527	0.0259911	0.222817	0.195586	24	TMED9/RAD21/DNM1L/MSN/ARL3/PIP4K2C/VPS4B/CFL2/PFN2/G3BP1/SLAIN2/CDC42/SURF4/VPS35/ITGB1BP1/ARL2/MAPRE1/PPIF/PPARGC1A/RHOA/MAPK1/TGFBR1/CDK5R1/CD28
GO:0000904	cell morphogenesis involved in differentiation	23/724	96/4527	0.0264048	0.225634	0.198059	23	BDNF/SDC2/BLOC1S6/NR4A2/NFIB/CDC42/FLOT1/USP33/FYN/AFG3L2/LHX9/ITGB1BP1/DNM2/TMEM106B/VAMP3/SPRY4/TBC1D20/MEF2A/STC1/RHOA/PIK3R1/CDK5R1/ALCAM
GO:0030030	cell projection organization	50/724	241/4527	0.026646	0.226962	0.199225	50	FKBP1B/BDNF/SDC2/ADCYAP1/BLOC1S6/SNAP25/ARPC2/NR4A2/ARL3/ITM2C/SPRY2/PFN2/NFIB/CYLD/GSN/RAB11A/CDC42/FLOT1/SNAP29/USP33/FYN/VPS35/IMPACT/VAPA/AFG3L2/LHX9/DNM2/TMEM108/SNX2/TMEM106B/TMEM216/MAPRE1/EMP2/GPM6A/MEF2A/ARF1/RHOA/FUT9/VDAC3/TGFBR1/PIK3CA/CDK5R1/RAP1A/PRKG1/MYO10/CNTN1/ALCAM/GJA1/S1PR1/VIM
GO:0044089	positive regulation of cellular component biogenesis	22/724	91/4527	0.0267645	0.227241	0.199469	22	ROCK1/BDNF/ARPC2/MSN/ARL3/PIP4K2C/VPS4B/PFN2/G3BP1/SLAIN2/CDC42/ITGB1BP1/ARL2/MAPRE1/GPM6A/ESR1/RHOA/TGFBR1/PIK3CA/CDK5R1/PRKCA/TPPP
GO:0070588	calcium ion transmembrane transport	16/724	61/4527	0.0268917	0.227592	0.199777	16	PLN/FKBP1B/CXCL10/FKBP1A/FYN/STAC/AFG3L2/VMP1/SLC8A1/CACNB2/ANXA2/CACNB3/ATP2B4/ITPR3/EDNRB/FGF2
GO:0043161	proteasome-mediated ubiquitin-dependent protein catabolic process	21/724	86/4527	0.0270575	0.228265	0.200369	21	TRIM9/ERLIN2/FBXL2/SKP1/UBE2G2/UBE2W/FEM1C/FBXW7/YOD1/UBE2H/PPP2CB/TMEM129/PSMC6/UBE4A/SOCS5/FBXO9/RNF126/VCP/KLHDC10/USP14/UBE2K
GO:0061061	muscle structure development	27/724	117/4527	0.0272138	0.228595	0.200658	27	CXCL10/FKBP1A/CYP26B1/CFL2/ZBTB18/FXR1/PRR14/FLOT1/SERP1/USP2/CITED2/GPC1/HAND1/AFG3L2/CD164/QKI/CAV2/MEF2A/RHOA/TGFBR1/PTBP1/ITGB1/FOXL2/EDNRB/CXADR/GJA1/S1PR1
GO:0198738	cell-cell signaling by wnt	20/724	81/4527	0.0272691	0.228595	0.200658	20	AMOTL1/RAB5A/CALCOCO1/RNF138/CYLD/RSPO3/G3BP1/NXN/SNAI2/HBP1/ATP6AP2/LRRFIP2/NLK/GID8/GATA3/GRK5/EDNRB/FRZB/FGF2/CPE
GO:0009100	glycoprotein metabolic process	18/724	71/4527	0.0273739	0.228749	0.200794	18	OSTC/DPM1/ENTPD5/GPC1/B4GALT3/DSE/CHP1/POGLUT1/ITM2B/STT3A/GALNT6/ST6GAL2/ST8SIA4/FUT10/FUT9/GALNT1/B4GALT1/GLCE
GO:0023052	signaling	200/724	1119/4527	0.0276246	0.228879	0.200907	200	IAPP/CDC42SE2/IRF1/ROCK1/FKBP1B/PLCXD3/GPR161/RBPJ/AP3B1/SHISA5/FBXL2/RAB4A/NME2/EYA2/GMFB/ADCYAP1/CXCL10/FKBP1A/RAB15/BACE1/CDC42SE1/TMEM100/AMOTL1/DUSP10/FBXW7/DNM1L/CYP26B1/SNAP25/MOB3B/RAB30/SMAD4/NR4A2/ARL3/PIP4K2C/ITM2C/YOD1/TLR10/RAB5A/HEXIM1/GAPVD1/RCAN1/MPZL1/TRAF6/JAGN1/SPRY2/PFN2/ITPRIP/CALCOCO1/TRIB3/RNF138/SCN4B/CDH6/MAPK7/CYLD/RSPO3/G3BP1/FGF18/STK38/CMTM8/ZDHHC5/LAMTOR3/ENTPD5/RAB1…
GO:0030900	forebrain development	12/724	42/4527	0.0276486	0.228879	0.200907	12	BLOC1S6/PEX13/NR4A2/NFIB/FYN/PEX5/TMEM108/RHOA/AQP1/CDK5R1/PRKG1/FGF2
GO:0046890	regulation of lipid biosynthetic process	12/724	42/4527	0.0276486	0.228879	0.200907	12	ELOVL5/ERLIN2/TRIB3/CREBL2/SNAI2/LPCAT3/SLC27A1/INSIG1/PDGFA/EGR1/ACADVL/CREB1
GO:0018210	peptidyl-threonine modification	8/724	24/4527	0.0280031	0.231091	0.20285	8	SPRY2/DDIT4/MAPK1/TGFBR1/GALNT1/CDK5R1/UBE2K/CDK1
GO:0031401	positive regulation of protein modification process	37/724	171/4527	0.0291336	0.239673	0.210383	37	WDR48/CHTOP/CKS1B/ADCYAP1/FKBP1A/FBXW7/MOB3B/TRAF6/SPRY2/PFN2/TRIB3/CREBL2/FLOT1/FYN/CCND1/RAF1/CDCA2/RAP2C/ITGB1BP1/CHP1/DCUN1D5/EMP2/PDGFA/DCUN1D3/HSPA5/RHOA/MAPK1/MAP2K6/TGFBR1/PPP2CA/PIK3CA/CDK5R1/ATP2B4/RAP1A/ARRB1/UBE2K/FGF2
GO:0010562	positive regulation of phosphorus metabolic process	34/724	155/4527	0.0295582	0.241342	0.211848	34	CKS1B/ADCYAP1/LMO4/FBXW7/MOB3B/TRAF6/SPRY2/PFN2/CREBL2/LAMTOR3/ENTPD5/CDC42/FLOT1/FYN/CCND1/RAF1/CDCA2/RAP2C/ITGB1BP1/EMP2/PDGFA/PPARGC1A/RHOA/MAPK1/MAP2K6/TGFBR1/PPP2CA/PIK3CA/CDK5R1/ATP2B4/RAP1A/ARRB1/UBE2K/FGF2
GO:0045937	positive regulation of phosphate metabolic process	34/724	155/4527	0.0295582	0.241342	0.211848	34	CKS1B/ADCYAP1/LMO4/FBXW7/MOB3B/TRAF6/SPRY2/PFN2/CREBL2/LAMTOR3/ENTPD5/CDC42/FLOT1/FYN/CCND1/RAF1/CDCA2/RAP2C/ITGB1BP1/EMP2/PDGFA/PPARGC1A/RHOA/MAPK1/MAP2K6/TGFBR1/PPP2CA/PIK3CA/CDK5R1/ATP2B4/RAP1A/ARRB1/UBE2K/FGF2
GO:0006366	transcription by RNA polymerase II	64/724	321/4527	0.0297354	0.241342	0.211848	64	IRF1/RBPJ/AP3B1/NME2/ADCYAP1/ENY2/TBPL1/RAD21/ETV1/NR4A2/ZBTB6/MYNN/TRAF6/ZBTB18/CXXC5/NFIB/TRIB3/DNAJB1/MAPK7/PKNOX1/PCGF5/HNRNPK/CCND1/USP2/CITED2/RAF1/TFE3/SNAI2/PHF6/HAND1/IMPACT/JUND/HMGN3/E2F6/OVOL1/ITGB1BP1/TSC22D1/CNOT7/BHLHE40/MED26/TFAP2A/ELF1/GATA3/ETV6/RPRD1A/ESR1/MEF2A/EGR1/PPARGC1A/CEBPB/RHOA/PAX6/ANXA2/PIK3R1/ATP2B4/IKBKB/HIF1A/FOXL2/EDNRB/CREB1/CEBPA/ANXA4/ZFX/LUM
GO:1901701	cellular response to oxygen-containing compound	45/724	215/4527	0.029891	0.241342	0.211848	45	FKBP1B/CYP26B1/MSN/NR4A2/PIP4K2C/TRAF6/SIGMAR1/TRIB3/MAPK7/LAMTOR3/RAB11B/DDIT4/FYN/VPS35/RAF1/SNAI2/IMPACT/HMGN3/SBNO2/VCP/CAV2/PPIF/ESR1/HTR2A/EGR1/RPS6KB1/DGAT2/RHOA/RAP1B/MAPK1/AQP1/PIK3R1/PIK3CA/CDK5R1/ATP2B4/RAP1A/PRKCA/IGF1R/GNAI1/CAPN2/HRH1/GNB1/GJA1/ACTB/VIM
GO:0007041	lysosomal transport	7/724	20/4527	0.0299962	0.241342	0.211848	7	AP3B1/CHMP2B/VPS4B/HOOK3/VPS35/VCP/IGF2R
GO:0007498	mesoderm development	7/724	20/4527	0.0299962	0.241342	0.211848	7	PUS7/CITED2/HAND1/OVOL1/POGLUT1/PPP2CA/GJA1
GO:0061640	cytoskeleton-dependent cytokinesis	7/724	20/4527	0.0299962	0.241342	0.211848	7	ROCK1/CHMP2B/ARL3/VPS4B/RHOA/MYH10/RASA1
GO:0006873	cellular ion homeostasis	27/724	118/4527	0.0301276	0.241342	0.211848	27	FKBP1B/AP3B1/ADCYAP1/CXCL10/FKBP1A/SLC30A7/CALB1/FYN/AFG3L2/ATP6AP2/CHP1/ESR1/ATP6V0A2/SLC8A1/MAPK1/VAPB/SLC9A1/CHRNA7/ATP2B4/ITPR3/ATP6V1G1/ANXA5/FGF2/CASR/BCL2/SV2A/PTH
GO:0043254	regulation of protein-containing complex assembly	21/724	87/4527	0.0305033	0.241342	0.211848	21	TMOD1/MTPN/ARPC2/MSN/ARL3/PFN2/STXBP6/SLAIN2/CDC42/RAF1/IMPACT/PEX5/ARL2/MAPRE1/HSPA5/ESR1/RHOA/PTGER4/CDK5R1/RASA1/TPPP
GO:0070085	glycosylation	15/724	57/4527	0.030672	0.241342	0.211848	15	OSTC/DPM1/ENTPD5/B4GALT3/CHP1/POGLUT1/PIGM/STT3A/GALNT6/ST6GAL2/ST8SIA4/FUT10/FUT9/GALNT1/B4GALT1
GO:0002065	columnar/cuboidal epithelial cell differentiation	5/724	12/4527	0.0307133	0.241342	0.211848	5	YIPF6/C1GALT1/CEBPB/FGF2/CDH2
GO:0010827	regulation of glucose transmembrane transport	5/724	12/4527	0.0307133	0.241342	0.211848	5	TRIB3/CREBL2/PIK3R1/IGF1/PTH
GO:0042472	inner ear morphogenesis	5/724	12/4527	0.0307133	0.241342	0.211848	5	SPRY2/SOBP/INSIG1/TFAP2A/FRZB
GO:1990830	cellular response to leukemia inhibitory factor	5/724	12/4527	0.0307133	0.241342	0.211848	5	SPRY2/GCLM/SBNO2/SRSF7/SPRY4
GO:0001838	embryonic epithelial tube formation	6/724	16/4527	0.0312139	0.241342	0.211848	6	LMO4/TRAF6/CITED2/HAND1/PHACTR4/GATA3
GO:0001885	endothelial cell development	6/724	16/4527	0.0312139	0.241342	0.211848	6	MSN/RAP2C/STC1/RAP1B/RAP1A/EDNRB
GO:0030048	actin filament-based movement	6/724	16/4527	0.0312139	0.241342	0.211848	6	SNTA1/EMP2/STC1/MYH10/PIK3CA/KCNJ2
GO:0032410	negative regulation of transporter activity	6/724	16/4527	0.0312139	0.241342	0.211848	6	PLN/FKBP1B/SUMO1/FKBP1A/PPIF/IGF1
GO:0034766	negative regulation of ion transmembrane transport	6/724	16/4527	0.0312139	0.241342	0.211848	6	PLN/FKBP1B/SUMO1/FKBP1A/PPIF/IGF1
GO:0031032	actomyosin structure organization	11/724	38/4527	0.0312358	0.241342	0.211848	11	CFL2/PFN2/CNN2/CNN3/TMEFF2/CDC42/ITGB1BP1/MEF2A/RHOA/MYH10/TGFBR1
GO:0032956	regulation of actin cytoskeleton organization	17/724	67/4527	0.0312497	0.241342	0.211848	17	ROCK1/TMOD1/GMFB/MTPN/ARPC2/CFL2/PFN2/TMEFF2/CDC42/ITGB1BP1/ARF1/RHOA/TGFBR1/PIK3CA/CDK5R1/ROCK2/RASA1
GO:1901135	carbohydrate derivative metabolic process	51/724	249/4527	0.0315748	0.242875	0.213193	51	PRPS1/OSTC/ELOVL5/PGLS/NME2/BLOC1S6/ELOVL7/TBPL1/PDHB/RAN/ENPP4/DPM1/ENTPD5/GFPT2/DDIT4/GAL3ST4/GPC1/AK4/B4GALT3/DSE/CHP1/GNS/POGLUT1/PANK3/ITM2B/PIGM/STT3A/GALNT6/DLST/GPD2/IMPDH1/ST6GAL2/ST8SIA4/DGAT2/FUT10/PPARGC1A/FUT9/GALNT1/PDE5A/HIF1A/B4GALT1/EDNRB/AK3/TPI1/NPPC/HAS2/GLCE/FGF2/CLTC/AMD1/AK2
GO:0000122	negative regulation of transcription by RNA polymerase II	25/724	108/4527	0.0316315	0.242875	0.213193	25	NR4A2/ZBTB6/MYNN/TRAF6/ZBTB18/CXXC5/TRIB3/DNAJB1/CCND1/USP2/CITED2/SNAI2/PHF6/HAND1/IMPACT/E2F6/OVOL1/BHLHE40/TFAP2A/ETV6/ESR1/MEF2A/CEBPB/PAX6/EDNRB
GO:0043069	negative regulation of programmed cell death	39/724	183/4527	0.0319502	0.244613	0.214719	39	PTMA/NME2/NR4A2/SPRY2/ITPRIP/MAPK7/FSTL1/AIFM2/DNAJA1/HNRNPK/GCLM/RNF144B/GABRA5/ACAA2/CITED2/RAF1/SNAI2/LAPTM5/CTSH/ANGPTL4/TFAP2A/GATA3/HSPA5/PPIF/RPS6KB1/PPARGC1A/RHOA/AQP1/TGFBR1/PIK3R1/PIK3CA/DNAJC5/RASA1/PRKCA/IGF1R/GRK5/IGF1/CDK1/BCL2
GO:0051253	negative regulation of RNA metabolic process	41/724	194/4527	0.032129	0.245273	0.215298	41	IRF1/SAP18/NR4A2/ZBTB6/MYNN/TRAF6/ZBTB18/CXXC5/TRIB3/DNAJB1/SUV39H2/HNRNPK/CCND1/USP2/CITED2/SNAI2/PHF6/HAND1/IMPACT/FOXP1/LHX9/RBFOX2/E2F6/OVOL1/CNOT7/SRSF6/SRSF7/BHLHE40/TFAP2A/GATA3/ETV6/ESR1/MEF2A/CEBPB/PAX6/CDK5R1/HSPA8/FOXL2/EDNRB/CTBP2/CEBPA
GO:0003008	system process	66/724	334/4527	0.0328296	0.249901	0.219361	66	FKBP1B/AP3B1/CHMP2B/CCND2/FKBP1A/BLOC1S6/TMEM100/MTPN/DNM1L/SNAP25/CALB1/SPRY2/SCN4B/SOBP/DDAH1/ABCG2/KLHL3/CDC42/SNTA1/FYN/GCLM/GABRA5/SNAI2/LPCAT3/PEX5/ITGB1BP1/TMEM98/TMEM108/EMP2/ATAD1/TFAP2A/ENPEP/MEF2A/STC1/RHOA/SLC8A1/SLC1A4/MAP2K6/RDH10/AQP1/PIK3CA/CHRNA7/ATP2B4/APLN/VAMP2/ROCK2/PRKG1/PRKCA/PDE6D/NCALD/KCNJ2/IMPG1/EDNRB/CXADR/CNGA3/CLIC5/RGS9/NPR3/HRH1/HAS2/GJA1/CASR/TPPP/PRPH2/LUM/APP
GO:0019438	aromatic compound biosynthetic process	124/724	671/4527	0.0338484	0.255186	0.223999	124	IRF1/ARID5B/PRPS1/RBBP4/RBPJ/AP3B1/QDPR/CEBPG/ELOVL5/CKS1B/NME2/ADCYAP1/CDCA7/ELOVL7/ENY2/TBPL1/GPBP1/PDHB/CTNS/AK5/MTPN/RAD21/ETV1/SMAD4/NR4A2/ZBTB6/SETD6/RNF141/MYNN/MYCBP/TRAF6/ZBTB18/CXXC5/NFIB/TRIB3/DNAJB1/MAPK7/SMARCB1/CREBL2/SUV39H2/CYLD/TEFM/MMS19/PKNOX1/FLOT1/ZNF567/GFPT2/POLR3F/PCGF5/HNRNPK/CCND1/PPP2CB/USP2/ACTN4/CITED2/RAF1/TFE3/SNAI2/PHF6/HAND1/IMPACT/JUND/AK4/SMAD2/FOXP1/HMGN3/RAP2C…
GO:0032774	RNA biosynthetic process	102/724	542/4527	0.0338531	0.255186	0.223999	102	IRF1/ARID5B/RBBP4/RBPJ/AP3B1/CEBPG/CKS1B/NME2/ADCYAP1/CDCA7/ENY2/TBPL1/GPBP1/MTPN/RAD21/ETV1/SMAD4/NR4A2/ZBTB6/SETD6/RNF141/MYNN/MYCBP/TRAF6/ZBTB18/CXXC5/NFIB/TRIB3/DNAJB1/MAPK7/SMARCB1/CREBL2/SUV39H2/CYLD/TEFM/MMS19/PKNOX1/FLOT1/ZNF567/POLR3F/PCGF5/HNRNPK/CCND1/PPP2CB/USP2/ACTN4/CITED2/RAF1/TFE3/SNAI2/PHF6/HAND1/IMPACT/JUND/SMAD2/FOXP1/HMGN3/RAP2C/LHX9/RBFOX2/E2F6/OVOL1/ITGB1BP1/CHP1/QRICH1/LRRF…
GO:0048870	cell motility	59/724	295/4527	0.0340315	0.255186	0.223999	59	ROCK1/CXCL10/LMO4/DUSP10/FBXW7/DNM1L/MSN/PEX13/NR4A2/JAGN1/SPRY2/PFN2/CNN2/TMEFF2/FSTL1/CDC42/USP33/DDIT4/RHBDF1/DNAJA1/HACE1/FYN/CITED2/SNAI2/RAP2C/PEX5/PHACTR4/ITGB1BP1/PTPRF/CTSH/SORD/ABHD2/MAPRE1/EMP2/GPM6A/PDGFA/GATA3/ENPEP/HSPA5/STC1/RHOA/MAPK1/FUT9/AQP1/TGFBR1/PTGER4/CDK5R1/ATP2B4/PRKG1/PRKCA/ITGB1/B4GALT1/EDNRB/CXADR/HRH1/GJA1/FGF2/S1PR1/MET
GO:0051674	localization of cell	59/724	295/4527	0.0340315	0.255186	0.223999	59	ROCK1/CXCL10/LMO4/DUSP10/FBXW7/DNM1L/MSN/PEX13/NR4A2/JAGN1/SPRY2/PFN2/CNN2/TMEFF2/FSTL1/CDC42/USP33/DDIT4/RHBDF1/DNAJA1/HACE1/FYN/CITED2/SNAI2/RAP2C/PEX5/PHACTR4/ITGB1BP1/PTPRF/CTSH/SORD/ABHD2/MAPRE1/EMP2/GPM6A/PDGFA/GATA3/ENPEP/HSPA5/STC1/RHOA/MAPK1/FUT9/AQP1/TGFBR1/PTGER4/CDK5R1/ATP2B4/PRKG1/PRKCA/ITGB1/B4GALT1/EDNRB/CXADR/HRH1/GJA1/FGF2/S1PR1/MET
GO:0035556	intracellular signal transduction	92/724	484/4527	0.0340963	0.255186	0.223999	92	CDC42SE2/ROCK1/FKBP1B/SHISA5/FBXL2/RAB4A/ADCYAP1/FKBP1A/RAB15/CDC42SE1/TMEM100/DUSP10/FBXW7/DNM1L/MOB3B/RAB30/ARL3/HEXIM1/RCAN1/TRAF6/SPRY2/TRIB3/MAPK7/CYLD/STK38/LAMTOR3/ENTPD5/CDC42/FLOT1/DDIT4/DNAJA1/HNRNPK/FYN/CCND1/STAC/RAF1/CLPB/SNAI2/ASB5/RAP2C/SOCS5/PHACTR4/ITGB1BP1/CHP1/QRICH1/FBXO9/DLC1/SHOC2/CTSH/SLC15A4/NLK/SHC1/SPRY1/RASGEF1B/PDGFA/GATA3/ARHGAP29/SPRY4/CAV2/PPIF/ESR1/MEF2A/RPS6KB1/AR…
GO:0018105	peptidyl-serine phosphorylation	13/724	48/4527	0.0341982	0.255186	0.223999	13	SPRY2/PFN2/MAPK7/CREBL2/DDIT4/RAF1/RPS6KB1/MAPK1/TGFBR1/PIK3CA/CDK5R1/ATP2B4/CDK1
GO:0032409	regulation of transporter activity	13/724	48/4527	0.0341982	0.255186	0.223999	13	PLN/FKBP1B/SUMO1/FKBP1A/SCN4B/STAC/CHP1/VMP1/PPIF/CACNB3/VAMP2/IGF1/ACTB
GO:0007267	cell-cell signaling	47/724	228/4527	0.0343602	0.255674	0.224428	47	FKBP1B/ADCYAP1/BACE1/AMOTL1/SNAP25/RAB5A/PFN2/CALCOCO1/RNF138/SCN4B/CYLD/RSPO3/G3BP1/RAB11B/FLOT1/NXN/SERP1/FYN/RAF1/SNAI2/HMGN3/HBP1/ATP6AP2/TMEM108/LRRFIP2/NLK/ATAD1/GID8/GATA3/ARF1/MAPK1/YWHAG/AQP1/PPP3R1/GABRB1/CHRNA7/CDK5R1/VAMP2/RAP1A/GRK5/EDNRB/SYT1/GJA1/FRZB/FGF2/SV2A/CPE
GO:0006816	calcium ion transport	20/724	83/4527	0.034786	0.258118	0.226573	20	PLN/FKBP1B/CXCL10/FKBP1A/DNM1L/FYN/STAC/AFG3L2/VMP1/STC1/SLC8A1/CACNB2/ANXA2/CHRNA7/CACNB3/ATP2B4/ITPR3/EDNRB/FGF2/CASR
GO:0035966	response to topologically incorrect protein	10/724	34/4527	0.0352356	0.259765	0.228019	10	UBE2W/YOD1/TMEM129/QRICH1/RNF126/HSPA5/VAPB/PIK3R1/TRAM1/THBS1
GO:0045598	regulation of fat cell differentiation	10/724	34/4527	0.0352356	0.259765	0.228019	10	NAPEPLD/DUSP10/TRIB3/CREBL2/TFE3/INSIG1/GATA3/CEBPB/CREB1/FRZB
GO:0032886	regulation of microtubule-based process	15/724	58/4527	0.0354918	0.259765	0.228019	15	ROCK1/CHMP2B/MEMO1/ARL3/VPS4B/CYLD/SLAIN2/ARL2/MAPRE1/RHOA/CDK5R1/ROCK2/GNAI1/CLTC/TPPP
GO:0006874	cellular calcium ion homeostasis	18/724	73/4527	0.0355282	0.259765	0.228019	18	FKBP1B/ADCYAP1/CXCL10/FKBP1A/CALB1/FYN/AFG3L2/ESR1/SLC8A1/VAPB/CHRNA7/ATP2B4/ITPR3/ANXA5/FGF2/CASR/SV2A/PTH
GO:0007264	small GTPase mediated signal transduction	18/724	73/4527	0.0355282	0.259765	0.228019	18	CDC42SE2/ROCK1/RAB4A/RAB15/CDC42SE1/RAB30/ARL3/FLOT1/RAP2C/PHACTR4/DLC1/SHOC2/RASGEF1B/ARHGDIA/RHOA/RAP1B/RASA1/RAP1A
GO:0007266	Rho protein signal transduction	8/724	25/4527	0.0355964	0.259765	0.228019	8	CDC42SE2/ROCK1/CDC42SE1/FLOT1/PHACTR4/DLC1/ARHGDIA/RHOA
GO:0010959	regulation of metal ion transport	17/724	68/4527	0.0357036	0.259832	0.228078	17	PLN/FKBP1B/CXCL10/SUMO1/FKBP1A/SCN4B/SNTA1/FYN/STAC/KCNIP3/CHP1/VMP1/STC1/SLC8A1/CACNB3/VAMP2/IGF1
GO:0044057	regulation of system process	24/724	104/4527	0.0359409	0.260842	0.228964	24	FKBP1B/TMEM100/MTPN/SCN4B/SNTA1/LPCAT3/TMEM98/TMEM108/EMP2/MEF2A/STC1/RHOA/SLC8A1/AQP1/ATP2B4/APLN/PRKG1/PRKCA/KCNJ2/EDNRB/CXADR/HRH1/GJA1/TPPP
GO:0016310	phosphorylation	73/724	376/4527	0.036864	0.266811	0.234204	73	ROCK1/PRPS1/CKS1B/NME2/ADCYAP1/FKBP1A/LMO4/AK5/DUSP10/FBXW7/MOB3B/PIP4K2C/TRAF6/SPRY2/PFN2/TRIB3/MAPK7/CREBL2/STK38/LAMTOR3/ENTPD5/CDC42/FLOT1/DDIT4/DNAJA1/FYN/CCND1/RAF1/IMPACT/AK4/DUSP6/RAP2C/SOCS5/PDXK/ITGB1BP1/CHP1/PANK3/CMPK1/DCAKD/GNPTG/CNOT7/EMP2/ATG13/NLK/PDGFA/RPS6KB1/RHOA/MYLK/MAPK1/MAP2K6/TGFBR1/PRKACB/PPP2CA/PI4KA/PIK3R1/PIK3CA/CDK5R1/ATP2B4/RAP1A/PRKG1/PRKCA/IKBKB/IGF1R/HIF1A/GRK5/AR…
GO:0008643	carbohydrate transport	11/724	39/4527	0.0374521	0.270329	0.237292	11	SLC35A4/TRIB3/CREBL2/SLC35A3/SLC2A12/AQP1/SLC5A3/SLC2A3/PIK3R1/IGF1/PTH
GO:0090066	regulation of anatomical structure size	22/724	94/4527	0.0376044	0.27069	0.237609	22	TMOD1/MTPN/ARPC2/MSN/RAB5A/CFL2/PFN2/SNTA1/GCLM/ITGB1BP1/DNM2/HP1BP3/RHOA/AQP1/PIK3CA/CDK5R1/VAMP2/RASA1/PRKG1/EDNRB/HRH1/CASR
GO:0010243	response to organonitrogen compound	36/724	169/4527	0.0385027	0.273253	0.239859	36	ERLIN2/FKBP1A/UBE2G2/NR4A2/PIP4K2C/YOD1/TRIB3/LAMTOR3/FYN/VPS35/TMEM129/PSMC6/UBE4A/IMPACT/VCP/CAV2/HTR2A/EGR1/RPS6KB1/RAP1B/MAPK1/AQP1/PIK3R1/GABRB1/ATP2B4/RAP1A/ITGB1/IGF1R/CREB1/CAPN2/IGF1/HRH1/GNB1/GJA1/ACTB/VIM
GO:0030163	protein catabolic process	44/724	213/4527	0.0385242	0.273253	0.239859	44	TRIM9/ERLIN2/FBXL2/CHMP2B/SKP1/UBE2G2/UBE2W/FEM1C/FBXW7/MSN/YOD1/RGP1/VPS4B/UBE2H/CYLD/KLHL3/USP42/USP33/RHBDF1/HACE1/FYN/PPP2CB/IDE/USP2/VPS35/TMEM129/PSMC6/GPC1/UBE4A/USP1/SOCS5/FBXO9/STX5/RNF126/VCP/OMA1/KLHDC10/PISD/USP14/ANXA2/ARRB1/ODC1/UBE2K/GJA1
GO:0003205	cardiac chamber development	7/724	21/4527	0.0389796	0.273253	0.239859	7	FKBP1A/SNX17/CITED2/HAND1/GATA3/TGFBR1/CPE
GO:0030010	establishment of cell polarity	7/724	21/4527	0.0389796	0.273253	0.239859	7	CYP26B1/MSN/SPRY2/CDC42/RHOA/RAP1B/GJA1
GO:0035967	cellular response to topologically incorrect protein	7/724	21/4527	0.0389796	0.273253	0.239859	7	UBE2W/YOD1/QRICH1/RNF126/HSPA5/VAPB/PIK3R1
GO:0042542	response to hydrogen peroxide	7/724	21/4527	0.0389796	0.273253	0.239859	7	FKBP1B/SIGMAR1/MAPK7/PPP2CB/IMPACT/PPIF/AQP1
GO:0043271	negative regulation of ion transport	7/724	21/4527	0.0389796	0.273253	0.239859	7	PLN/FKBP1B/SUMO1/FKBP1A/PPIF/STC1/IGF1
GO:0045833	negative regulation of lipid metabolic process	7/724	21/4527	0.0389796	0.273253	0.239859	7	ERLIN2/PIP4K2C/TRIB3/SNAI2/INSIG1/PDGFA/ACADVL
GO:0071456	cellular response to hypoxia	7/724	21/4527	0.0389796	0.273253	0.239859	7	RBPJ/DDAH1/CITED2/AK4/HP1BP3/AQP1/HIF1A
GO:0043087	regulation of GTPase activity	12/724	44/4527	0.0389919	0.273253	0.239859	12	ADCYAP1/GAPVD1/RGP1/SPRY2/ELMOD2/ITGB1BP1/ARL2/TBC1D20/CAV2/RASA1/RAP1A/PRKG1
GO:0042325	regulation of phosphorylation	47/724	230/4527	0.0394065	0.274698	0.241127	47	ROCK1/CKS1B/ADCYAP1/FKBP1A/LMO4/DUSP10/FBXW7/MOB3B/PIP4K2C/TRAF6/SPRY2/PFN2/TRIB3/CREBL2/STK38/LAMTOR3/ENTPD5/CDC42/FLOT1/DDIT4/DNAJA1/FYN/CCND1/RAF1/IMPACT/DUSP6/RAP2C/SOCS5/ITGB1BP1/CHP1/CNOT7/EMP2/PDGFA/RHOA/MAPK1/MAP2K6/TGFBR1/PPP2CA/PIK3R1/PIK3CA/CDK5R1/ATP2B4/RAP1A/HIF1A/ARRB1/UBE2K/FGF2
GO:0022603	regulation of anatomical structure morphogenesis	33/724	153/4527	0.0394735	0.274698	0.241127	33	CDC42SE2/RHOU/SDC2/CXCL10/CDC42SE1/DNM1L/SPRY2/MAPK7/CDC42/FYN/TMEM135/VPS35/CITED2/ITGB1BP1/POGLUT1/CTSH/EMP2/SPRY1/OMA1/GATA3/SPRY4/ESR1/THBS2/MYH10/AQP1/CHRNA7/CDK5R1/ATP2B4/PRKCA/MYO10/GJA1/FGF2/BTG1
GO:0003014	renal system process	9/724	30/4527	0.0396555	0.274698	0.241127	9	ABCG2/KLHL3/EMP2/STC1/RHOA/AQP1/EDNRB/NPR3/HAS2
GO:0010721	negative regulation of cell development	9/724	30/4527	0.0396555	0.274698	0.241127	9	FBXW7/ITGB1BP1/TMEM98/SPRY4/PAX6/PTHLH/CDK5R1/EDNRB/FRZB
GO:0110053	regulation of actin filament organization	14/724	54/4527	0.0405845	0.274698	0.241127	14	TMOD1/GMFB/MTPN/ARPC2/CFL2/PFN2/TMEFF2/CDC42/ITGB1BP1/ARF1/RHOA/TGFBR1/PIK3CA/RASA1
GO:0045596	negative regulation of cell differentiation	23/724	100/4527	0.040851	0.274698	0.241127	23	IRF1/TCTA/CXCL10/FBXW7/SPRY2/TRIB3/SNAI2/ITGB1BP1/TMEM98/INSIG1/SRSF6/SPRY1/GATA3/SPRY4/MAPK1/PAX6/PTHLH/TGFBR1/PPP2CA/CDK5R1/PTBP1/EDNRB/FRZB
GO:0032880	regulation of protein localization	34/724	159/4527	0.0413601	0.274698	0.241127	34	FKBP1B/ADCYAP1/FKBP1A/UBE2G2/FBXW7/DNM1L/SNAP25/RAN/YOD1/GAPVD1/ZDHHC5/RAB11B/RHBDF1/DNAJA1/SERP1/FYN/STAC/HMGN3/ITGB1BP1/TMEM98/CHP1/INSIG1/VCP/STX7/MYH10/PIK3R1/CDK5R1/ATP2B4/RAP1A/ITGB1/GNAI1/CLTC/CDK1/ACTB
GO:0009719	response to endogenous stimulus	54/724	270/4527	0.0413896	0.274698	0.241127	54	FNDC4/TMEM100/SMAD4/NR4A2/PIP4K2C/SPRY2/TRIB3/MAPK7/FGF18/LAMTOR3/TRIM71/DDIT4/DNAJA1/FYN/VPS35/CITED2/SNAI2/GPC1/IMPACT/SMAD2/RBFOX2/ITGB1BP1/TMEM108/CTSH/ABHD2/SPRY1/GATA3/CAV2/HSPA5/ESR1/HTR2A/EGR1/RPS6KB1/RHOA/RAP1B/MAPK1/AQP1/TGFBR1/PIK3R1/GABRB1/ATP2B4/RAP1A/ITGB1/IGF1R/CREB1/CAPN2/PRLR/IGF1/HRH1/GNB1/GJA1/FGF2/ACTB/VIM
GO:0060255	regulation of macromolecule metabolic process	197/724	1113/4527	0.0416698	0.274698	0.241127	197	EIF3B/IRF1/FKBP1B/ARID5B/RBBP4/RBPJ/PNRC2/AP3B1/WDR48/CEBPG/CHTOP/PCGF3/CKS1B/SAP18/PUS7/NME2/ADCYAP1/CDCA7/FKBP1A/ENY2/GPBP1/DUSP10/MTPN/HBS1L/ETF1/RAD21/FBXW7/DNM1L/CYP26B1/ETV1/MOB3B/MSN/SMAD4/NR4A2/ZBTB6/TLR10/SETD6/RNF141/RGP1/MYNN/MYCBP/TRAF6/SPRY2/PFN2/CNN2/PPP1CB/ZBTB18/CXXC5/NFIB/TRIB3/DNAJB1/TMEFF2/MAPK7/SMARCB1/CREBL2/SUV39H2/FXR1/CYLD/RBM5/G3BP1/NSUN3/STK38/MMS19/PKNOX1/ACTC1/FLOT1/ZN…
GO:0008088	axo-dendritic transport	6/724	17/4527	0.0419064	0.274698	0.241127	6	AP3B1/BLOC1S6/AP3M1/TMEM108/HIF1A/AP3D1
GO:0008584	male gonad development	6/724	17/4527	0.0419064	0.274698	0.241127	6	CITED2/GATA3/TBC1D20/ESR1/TGFBR1/GJA1
GO:0034446	substrate adhesion-dependent cell spreading	6/724	17/4527	0.0419064	0.274698	0.241127	6	CDC42/ITGB1BP1/VAMP3/SPRY4/RHOA/PIK3R1
GO:0035270	endocrine system development	6/724	17/4527	0.0419064	0.274698	0.241127	6	CITED2/RAF1/MAPK1/TGFBR1/FGF2/CDH2
GO:0035637	multicellular organismal signaling	6/724	17/4527	0.0419064	0.274698	0.241127	6	FKBP1B/SCN4B/MEF2A/KCNJ2/CXADR/GJA1
GO:0043457	regulation of cellular respiration	6/724	17/4527	0.0419064	0.274698	0.241127	6	COX7A2L/IDE/AK4/PPIF/RHOA/PIK3CA
GO:0044344	cellular response to fibroblast growth factor stimulus	6/724	17/4527	0.0419064	0.274698	0.241127	6	FGF18/TRIM71/GPC1/ITGB1BP1/GATA3/FGF2
GO:0046546	development of primary male sexual characteristics	6/724	17/4527	0.0419064	0.274698	0.241127	6	CITED2/GATA3/TBC1D20/ESR1/TGFBR1/GJA1
GO:0048593	camera-type eye morphogenesis	6/724	17/4527	0.0419064	0.274698	0.241127	6	CALB1/CITED2/PHACTR4/TFAP2A/TBC1D20/AQP1
GO:0051588	regulation of neurotransmitter transport	6/724	17/4527	0.0419064	0.274698	0.241127	6	BACE1/RAB5A/PFN2/FLOT1/RAP1A/SYT1
GO:0071774	response to fibroblast growth factor	6/724	17/4527	0.0419064	0.274698	0.241127	6	FGF18/TRIM71/GPC1/ITGB1BP1/GATA3/FGF2
GO:0098930	axonal transport	6/724	17/4527	0.0419064	0.274698	0.241127	6	AP3B1/BLOC1S6/AP3M1/TMEM108/HIF1A/AP3D1
GO:0009968	negative regulation of signal transduction	47/724	231/4527	0.0421338	0.274698	0.241127	47	GPR161/DUSP10/CYP26B1/NR4A2/PIP4K2C/RCAN1/SPRY2/ITPRIP/MAPK7/CYLD/G3BP1/STK38/NXN/DDIT4/DNAJA1/GCLM/PPP2CB/ACAA2/RAF1/SNAI2/GPC1/SOCS5/PHACTR4/ITGB1BP1/CHP1/CNOT7/RNF126/SPRY1/ELF1/GATA3/SPRY4/CAV2/HSPA5/PPIF/ESR1/RHOA/TGFBR1/PPP2CA/ATP2B4/APLN/RASA1/PPM1A/IGF1R/ARRB1/RGS9/IGF1/FRZB
GO:0031325	positive regulation of cellular metabolic process	110/724	594/4527	0.0424589	0.274698	0.241127	110	IRF1/ARID5B/RBPJ/AP3B1/WDR48/ELOVL5/CHTOP/CKS1B/NME2/ADCYAP1/FKBP1A/LMO4/SPTLC1/ENY2/GPBP1/FBXW7/ETV1/MOB3B/MSN/NR4A2/PIP4K2C/MYCBP/TRAF6/SPRY2/PFN2/NFIB/TRIB3/MAPK7/SMARCB1/DDAH1/CREBL2/MMS19/PKNOX1/LAMTOR3/ENTPD5/CDC42/FLOT1/PCGF5/HNRNPK/SERP1/FYN/CCND1/SLC25A37/ACTN4/VPS35/CITED2/RAF1/TFE3/NUDT21/PSMC6/HAND1/IMPACT/HMGN3/LPCAT3/CDCA2/RAP2C/SOCS5/DCP1B/SLC27A1/ITGB1BP1/CHP1/LAPTM5/QRICH1/CTSH/D…
GO:0014706	striated muscle tissue development	10/724	35/4527	0.0425254	0.274698	0.241127	10	EYA2/FKBP1A/CDC42/HAND1/MEF2A/TGFBR1/CXADR/GJA1/FGF2/S1PR1
GO:0001501	skeletal system development	21/724	90/4527	0.0428235	0.274698	0.241127	21	FBXW7/CYP26B1/TRIM45/NFIB/SERP1/CITED2/SNAI2/HAND1/INSIG1/TFAP2A/STC1/RHOA/MAP2K6/PTHLH/RDH10/TGFBR1/NPR3/NPPC/GJA1/FRZB/FGF2
GO:0018130	heterocycle biosynthetic process	123/724	671/4527	0.0430548	0.274698	0.241127	123	IRF1/ARID5B/PRPS1/RBBP4/RBPJ/AP3B1/QDPR/CEBPG/ELOVL5/CKS1B/NME2/ADCYAP1/CDCA7/ELOVL7/ENY2/TBPL1/GPBP1/PDHB/AK5/MTPN/RAD21/ETV1/SMAD4/NR4A2/ZBTB6/SETD6/RNF141/MYNN/MYCBP/TRAF6/ZBTB18/CXXC5/NFIB/TRIB3/DNAJB1/MAPK7/SMARCB1/CREBL2/SUV39H2/CYLD/TEFM/MMS19/PKNOX1/FLOT1/ZNF567/GFPT2/POLR3F/PCGF5/HNRNPK/CCND1/PPP2CB/USP2/ACTN4/CITED2/RAF1/TFE3/SNAI2/PHF6/HAND1/IMPACT/JUND/AK4/SMAD2/FOXP1/HMGN3/RAP2C/LHX9…
GO:0043066	negative regulation of apoptotic process	37/724	176/4527	0.0433481	0.274698	0.241127	37	PTMA/NME2/NR4A2/SPRY2/ITPRIP/MAPK7/FSTL1/DNAJA1/HNRNPK/GCLM/RNF144B/GABRA5/ACAA2/CITED2/RAF1/SNAI2/CTSH/ANGPTL4/TFAP2A/GATA3/HSPA5/PPIF/RPS6KB1/PPARGC1A/RHOA/AQP1/TGFBR1/PIK3R1/PIK3CA/DNAJC5/RASA1/PRKCA/IGF1R/GRK5/IGF1/CDK1/BCL2
GO:0031113	regulation of microtubule polymerization	5/724	13/4527	0.0435086	0.274698	0.241127	5	ARL3/SLAIN2/ARL2/MAPRE1/CDK5R1
GO:0031122	cytoplasmic microtubule organization	5/724	13/4527	0.0435086	0.274698	0.241127	5	TUBG1/SLAIN2/CHP1/RHOA/TPPP
GO:0032413	negative regulation of ion transmembrane transporter activity	5/724	13/4527	0.0435086	0.274698	0.241127	5	PLN/FKBP1B/SUMO1/FKBP1A/IGF1
GO:0035924	cellular response to vascular endothelial growth factor stimulus	5/724	13/4527	0.0435086	0.274698	0.241127	5	SPRY2/ITGB1BP1/SHC1/PIK3CA/ATP2B4
GO:0050810	regulation of steroid biosynthetic process	5/724	13/4527	0.0435086	0.274698	0.241127	5	ERLIN2/SNAI2/LPCAT3/INSIG1/EGR1
GO:0050848	regulation of calcium-mediated signaling	5/724	13/4527	0.0435086	0.274698	0.241127	5	TMEM100/RCAN1/MAPK7/CHP1/ATP2B4
GO:0050886	endocrine process	5/724	13/4527	0.0435086	0.274698	0.241127	5	ENPEP/RHOA/AQP1/EDNRB/GJA1
GO:0051496	positive regulation of stress fiber assembly	5/724	13/4527	0.0435086	0.274698	0.241127	5	PFN2/CDC42/ITGB1BP1/RHOA/TGFBR1
GO:0061028	establishment of endothelial barrier	5/724	13/4527	0.0435086	0.274698	0.241127	5	MSN/RAP2C/RAP1B/RAP1A/EDNRB
GO:0072348	sulfur compound transport	5/724	13/4527	0.0435086	0.274698	0.241127	5	CTNS/ABCG2/SLC26A2/SLC1A4/GJA1
GO:0097352	autophagosome maturation	5/724	13/4527	0.0435086	0.274698	0.241127	5	CHMP2B/STX17/SNAP29/VMP1/VCP
GO:1902117	positive regulation of organelle assembly	5/724	13/4527	0.0435086	0.274698	0.241127	5	MSN/PIP4K2C/VPS4B/G3BP1/RHOA
GO:1905330	regulation of morphogenesis of an epithelium	5/724	13/4527	0.0435086	0.274698	0.241127	5	CXCL10/GATA3/ESR1/GJA1/FGF2
GO:1990823	response to leukemia inhibitory factor	5/724	13/4527	0.0435086	0.274698	0.241127	5	SPRY2/GCLM/SBNO2/SRSF7/SPRY4
GO:0019220	regulation of phosphate metabolic process	51/724	254/4527	0.043745	0.274698	0.241127	51	ROCK1/FKBP1B/CKS1B/ADCYAP1/FKBP1A/LMO4/DUSP10/FBXW7/MOB3B/PIP4K2C/TRAF6/SPRY2/PFN2/TRIB3/CREBL2/STK38/LAMTOR3/ENTPD5/CDC42/FLOT1/DDIT4/DNAJA1/FYN/CCND1/RAF1/IMPACT/AK4/DUSP6/CDCA2/RAP2C/SOCS5/ITGB1BP1/CHP1/CNOT7/EMP2/PDGFA/PPARGC1A/RHOA/MAPK1/MAP2K6/TGFBR1/PPP2CA/PIK3R1/PIK3CA/CDK5R1/ATP2B4/RAP1A/HIF1A/ARRB1/UBE2K/FGF2
GO:0051174	regulation of phosphorus metabolic process	51/724	254/4527	0.043745	0.274698	0.241127	51	ROCK1/FKBP1B/CKS1B/ADCYAP1/FKBP1A/LMO4/DUSP10/FBXW7/MOB3B/PIP4K2C/TRAF6/SPRY2/PFN2/TRIB3/CREBL2/STK38/LAMTOR3/ENTPD5/CDC42/FLOT1/DDIT4/DNAJA1/FYN/CCND1/RAF1/IMPACT/AK4/DUSP6/CDCA2/RAP2C/SOCS5/ITGB1BP1/CHP1/CNOT7/EMP2/PDGFA/PPARGC1A/RHOA/MAPK1/MAP2K6/TGFBR1/PPP2CA/PIK3R1/PIK3CA/CDK5R1/ATP2B4/RAP1A/HIF1A/ARRB1/UBE2K/FGF2
GO:0055080	cation homeostasis	30/724	138/4527	0.0437609	0.274698	0.241127	30	FKBP1B/AP3B1/ADCYAP1/CXCL10/FKBP1A/SLC30A7/CALB1/FYN/SLC25A37/AFG3L2/ATP6AP2/CHP1/ESR1/ATP6V1C1/ATP6V0A2/SLC8A1/MAPK1/VAPB/SLC9A1/CHRNA7/ATP2B4/ITPR3/EDNRB/ATP6V1G1/ANXA5/FGF2/CASR/BCL2/SV2A/PTH
GO:0071407	cellular response to organic cyclic compound	24/724	106/4527	0.0440021	0.275559	0.241883	24	MSN/FLOT1/DDIT4/DNAJA1/VPS35/SNAI2/IMPACT/RBFOX2/ABHD2/CAV2/ESR1/HTR2A/EGR1/RHOA/RAP1B/MAPK1/AQP1/GABRB1/ATP2B4/RAP1A/GNAI1/HRH1/GNB1/ACTB
GO:0016358	dendrite development	8/724	26/4527	0.0444652	0.275967	0.242241	8	SDC2/BLOC1S6/CDC42/FYN/TMEM106B/MEF2A/CDK5R1/PRKG1
GO:0042752	regulation of circadian rhythm	8/724	26/4527	0.0444652	0.275967	0.242241	8	FBXW7/PPP1CB/SUV39H2/USP2/BHLHE40/PPARGC1A/ROCK2/CDK1
GO:0046777	protein autophosphorylation	8/724	26/4527	0.0444652	0.275967	0.242241	8	FYN/IMPACT/RAP2C/CHP1/ATG13/PDGFA/IGF1R/GRK5
GO:0003007	heart morphogenesis	11/724	40/4527	0.0444839	0.275967	0.242241	11	FKBP1A/TMEM100/CDC42/CITED2/HAND1/GATA3/TGFBR1/HAS2/GJA1/S1PR1/CPE
GO:0051347	positive regulation of transferase activity	23/724	101/4527	0.0452328	0.279957	0.245743	23	CKS1B/ADCYAP1/LMO4/FBXW7/MOB3B/TRAF6/SPRY2/TRIB3/LAMTOR3/CDC42/CCND1/ITGB1BP1/EMP2/PDGFA/RHOA/MAPK1/MAP2K6/PPP2CA/PIK3CA/CDK5R1/ATP2B4/RAP1A/FGF2
GO:0055074	calcium ion homeostasis	18/724	75/4527	0.045339	0.27996	0.245746	18	FKBP1B/ADCYAP1/CXCL10/FKBP1A/CALB1/FYN/AFG3L2/ESR1/SLC8A1/VAPB/CHRNA7/ATP2B4/ITPR3/ANXA5/FGF2/CASR/SV2A/PTH
GO:0051402	neuron apoptotic process	12/724	45/4527	0.0457424	0.281795	0.247356	12	BACE1/FBXW7/NR4A2/SIGMAR1/TRIM2/GABRA5/PPARGC1A/RHOA/PIK3CA/DNAJC5/CDK5R1/RASA1
GO:0062012	regulation of small molecule metabolic process	17/724	70/4527	0.045973	0.282053	0.247583	17	ELOVL5/ERLIN2/TRIB3/ENTPD5/DDIT4/SNAI2/AK4/LPCAT3/PPP1R3B/INSIG1/EGR1/PPARGC1A/ATP2B4/ACADVL/HIF1A/IGF1/PTH
GO:0050801	ion homeostasis	31/724	144/4527	0.0459974	0.282053	0.247583	31	FKBP1B/AP3B1/ADCYAP1/CXCL10/FKBP1A/SLC30A7/CALB1/KLHL3/FYN/SLC25A37/AFG3L2/ATP6AP2/CHP1/ESR1/ATP6V1C1/ATP6V0A2/SLC8A1/MAPK1/VAPB/SLC9A1/CHRNA7/ATP2B4/ITPR3/EDNRB/ATP6V1G1/ANXA5/FGF2/CASR/BCL2/SV2A/PTH
GO:0007166	cell surface receptor signaling pathway	84/724	444/4527	0.0463299	0.283436	0.248797	84	IRF1/GPR161/RBPJ/NME2/EYA2/FKBP1A/TMEM100/AMOTL1/FBXW7/SMAD4/PIP4K2C/ITM2C/RAB5A/TRAF6/JAGN1/SPRY2/ITPRIP/CALCOCO1/RNF138/CDH6/MAPK7/CYLD/RSPO3/G3BP1/FGF18/CDC42/TRIM71/NXN/DDIT4/RHBDF1/FYN/CALCRL/GCLM/PPP2CB/CITED2/RAF1/SNAI2/GPC1/SMAD2/HBP1/SOCS5/PHACTR4/ITGB1BP1/ATP6AP2/POGLUT1/TMEM108/LRRFIP2/CNOT7/PTH1R/RNF126/NLK/SPRY1/PDGFA/GID8/ELF1/GATA3/CAV2/HSPA5/ARHGDIA/RHOA/MAPK1/NFKBIZ/TGFBR1/PIK3R1…
GO:0031344	regulation of cell projection organization	21/724	91/4527	0.0476412	0.290787	0.25525	21	FKBP1B/SDC2/SNAP25/ARPC2/ITM2C/SPRY2/PFN2/CYLD/CDC42/FYN/VPS35/GPM6A/RHOA/FUT9/VDAC3/TGFBR1/PIK3CA/CDK5R1/RAP1A/MYO10/VIM
GO:0045216	cell-cell junction organization	9/724	31/4527	0.048251	0.293158	0.257331	9	CDC42/SNAI2/ARL2/RHOA/TGFBR1/CXADR/GJA1/CDH2/ACTB
GO:0071453	cellular response to oxygen levels	9/724	31/4527	0.048251	0.293158	0.257331	9	RBPJ/DDAH1/CITED2/AK4/HP1BP3/ATP6V0A2/AQP1/HIF1A/ATP6V1G1
GO:0001667	ameboidal-type cell migration	20/724	86/4527	0.0487943	0.29578	0.259633	20	ROCK1/DUSP10/FBXW7/PFN2/FSTL1/CDC42/PHACTR4/ITGB1BP1/CTSH/EMP2/GATA3/STC1/RHOA/TGFBR1/ATP2B4/PRKCA/EDNRB/GJA1/FGF2/MET
GO:0036294	cellular response to decreased oxygen levels	7/724	22/4527	0.0495551	0.298344	0.261883	7	RBPJ/DDAH1/CITED2/AK4/HP1BP3/AQP1/HIF1A
GO:0051261	protein depolymerization	7/724	22/4527	0.0495551	0.298344	0.261883	7	TMOD1/MTPN/VPS4B/CFL2/DNAJC6/PIK3CA/HSPA8
GO:1904659	glucose transmembrane transport	7/724	22/4527	0.0495551	0.298344	0.261883	7	TRIB3/CREBL2/SLC5A3/SLC2A3/PIK3R1/IGF1/PTH
GO:0044265	cellular macromolecule catabolic process	49/724	245/4527	0.0503674	0.302547	0.265572	49	PNRC2/TRIM9/ERLIN2/FBXL2/CHMP2B/SKP1/UBE2G2/UBE2W/FEM1C/ETF1/FBXW7/MSN/YOD1/RGP1/VPS4B/UBE2H/CYLD/KLHL3/USP42/USP33/CASC3/RHBDF1/HACE1/PPP2CB/IDE/USP2/VPS35/TMEM129/PSMC6/GPC1/UBE4A/USP1/SOCS5/DCP1B/FBXO9/CNOT7/RNF126/VCP/OMA1/KLHDC10/PISD/USP14/AGO3/AGO2/ANXA2/FOXL2/ARRB1/UBE2K/VIM
GO:0046488	phosphatidylinositol metabolic process	10/724	36/4527	0.0507787	0.304328	0.267135	10	PIP4K2C/DPM1/PIGM/PDGFA/PI4KA/PIK3R1/PIK3CA/PLCD1/IMPA1/FGF2
GO:0045934	negative regulation of nucleobase-containing compound metabolic process	42/724	206/4527	0.0511807	0.306044	0.268642	42	IRF1/SAP18/NR4A2/ZBTB6/MYNN/TRAF6/ZBTB18/CXXC5/TRIB3/DNAJB1/SUV39H2/DDIT4/HNRNPK/CCND1/USP2/CITED2/SNAI2/PHF6/HAND1/IMPACT/FOXP1/LHX9/RBFOX2/E2F6/OVOL1/CNOT7/SRSF6/SRSF7/BHLHE40/TFAP2A/GATA3/ETV6/ESR1/MEF2A/CEBPB/PAX6/CDK5R1/HSPA8/FOXL2/EDNRB/CTBP2/CEBPA
GO:0071417	cellular response to organonitrogen compound	25/724	113/4527	0.0516459	0.30745	0.269877	25	NR4A2/PIP4K2C/TRIB3/LAMTOR3/FYN/VPS35/IMPACT/CAV2/HTR2A/EGR1/RPS6KB1/RAP1B/MAPK1/AQP1/PIK3R1/GABRB1/ATP2B4/RAP1A/IGF1R/CAPN2/HRH1/GNB1/GJA1/ACTB/VIM
GO:0023051	regulation of signaling	108/724	587/4527	0.0517373	0.30745	0.269877	108	CDC42SE2/IRF1/FKBP1B/GPR161/FBXL2/ADCYAP1/FKBP1A/BACE1/CDC42SE1/TMEM100/DUSP10/FBXW7/DNM1L/CYP26B1/SNAP25/MOB3B/NR4A2/PIP4K2C/ITM2C/RAB5A/HEXIM1/RCAN1/TRAF6/SPRY2/PFN2/ITPRIP/MAPK7/CYLD/RSPO3/G3BP1/STK38/ZDHHC5/LAMTOR3/ENTPD5/CDC42/FLOT1/USP33/NXN/DDIT4/RHBDF1/DNAJA1/HNRNPK/SERP1/FYN/GCLM/PPP2CB/ACAA2/VPS35/CITED2/RAF1/SNAI2/GPC1/HMGN3/SOCS5/PHACTR4/ITGB1BP1/ATP6AP2/CHP1/POGLUT1/FBXO9/DLC1/SHOC2/…
GO:0098771	inorganic ion homeostasis	30/724	140/4527	0.051764	0.30745	0.269877	30	FKBP1B/AP3B1/ADCYAP1/CXCL10/FKBP1A/SLC30A7/CALB1/FYN/SLC25A37/AFG3L2/ATP6AP2/CHP1/ESR1/ATP6V1C1/ATP6V0A2/SLC8A1/MAPK1/VAPB/SLC9A1/CHRNA7/ATP2B4/ITPR3/EDNRB/ATP6V1G1/ANXA5/FGF2/CASR/BCL2/SV2A/PTH
GO:0030334	regulation of cell migration	36/724	173/4527	0.0522578	0.308988	0.271226	36	ROCK1/CXCL10/LMO4/DUSP10/FBXW7/DNM1L/MSN/SPRY2/PFN2/CNN2/TMEFF2/HACE1/CITED2/SNAI2/RAP2C/ITGB1BP1/CTSH/ABHD2/EMP2/PDGFA/GATA3/HSPA5/STC1/RHOA/MAPK1/FUT9/AQP1/TGFBR1/PTGER4/ATP2B4/PRKG1/PRKCA/ITGB1/GJA1/FGF2/MET
GO:0010001	glial cell differentiation	11/724	41/4527	0.0523698	0.308988	0.271226	11	DUSP10/NFIB/TMEM98/NDRG1/RHOA/MAPK1/PPP3R1/FGF2/CDH2/TPPP/VIM
GO:0040011	locomotion	64/724	331/4527	0.0523728	0.308988	0.271226	64	ROCK1/CXCL10/LMO4/DUSP10/FBXW7/DNM1L/MSN/PEX13/NR4A2/JAGN1/SPRY2/PFN2/CNN2/NFIB/TMEFF2/FSTL1/CMTM8/CDC42/USP33/DDIT4/RHBDF1/DNAJA1/HACE1/FYN/CITED2/SNAI2/RAP2C/LHX9/PEX5/PHACTR4/ITGB1BP1/PTPRF/CTSH/SORD/ABHD2/MAPRE1/EMP2/GPM6A/PDGFA/GATA3/ENPEP/HSPA5/STC1/RHOA/MAPK1/FUT9/AQP1/TGFBR1/PTGER4/CDK5R1/ATP2B4/PRKG1/PRKCA/ITGB1/B4GALT1/EDNRB/CXADR/ALCAM/HRH1/GJA1/FGF2/S1PR1/PGF/MET
GO:0051247	positive regulation of protein metabolic process	54/724	274/4527	0.0525901	0.308991	0.271229	54	WDR48/CHTOP/CKS1B/ADCYAP1/FKBP1A/MTPN/FBXW7/MOB3B/MSN/TRAF6/SPRY2/PFN2/TRIB3/MAPK7/CREBL2/FLOT1/SERP1/FYN/CCND1/SLC25A37/VPS35/RAF1/PSMC6/IMPACT/LPCAT3/CDCA2/RAP2C/SOCS5/ITGB1BP1/CHP1/LAPTM5/CTSH/STX5/DCUN1D5/EMP2/PDGFA/DCUN1D3/EIF5A/HSPA5/RHOA/MAPK1/MAP2K6/TGFBR1/PPP2CA/PIK3CA/CDK5R1/ATP2B4/RAP1A/FOXL2/ARRB1/UBE2K/GJA1/FGF2/VIM
GO:1904062	regulation of cation transmembrane transport	16/724	66/4527	0.0526067	0.308991	0.271229	16	PLN/FKBP1B/CXCL10/SUMO1/FKBP1A/SCN4B/SNTA1/FYN/STAC/KCNIP3/CHP1/VMP1/PPIF/CACNB3/VAMP2/IGF1
GO:0045017	glycerolipid biosynthetic process	15/724	61/4527	0.0532037	0.311118	0.273096	15	PIP4K2C/DPM1/SLC27A1/PTDSS1/PIGM/PDGFA/PISD/GPAM/DGAT2/PEMT/PI4KA/PIK3R1/PIK3CA/IMPA1/FGF2
GO:0070997	neuron death	15/724	61/4527	0.0532037	0.311118	0.273096	15	BACE1/FBXW7/NR4A2/SIGMAR1/TRIM2/DDIT4/FYN/GABRA5/VPS35/PPARGC1A/RHOA/PIK3CA/DNAJC5/CDK5R1/RASA1
GO:0045444	fat cell differentiation	14/724	56/4527	0.0535634	0.312119	0.273975	14	NAPEPLD/DUSP10/NR4A2/TRIB3/CREBL2/TFE3/INSIG1/FBXO9/GATA3/CEBPB/CTBP2/CREB1/CEBPA/FRZB
GO:0061448	connective tissue development	13/724	51/4527	0.0536131	0.312119	0.273975	13	ARID5B/NFIB/SNAI2/HAND1/EGR1/DGAT2/STC1/PTHLH/TGFBR1/PIK3CA/NPPC/FRZB/FGF2
GO:0060341	regulation of cellular localization	33/724	157/4527	0.0543159	0.312119	0.273975	33	PLN/FKBP1B/CXCL10/FKBP1A/UBE2G2/FBXW7/RAN/YOD1/VPS4B/ZDHHC5/RAB11B/DNAJA1/FYN/STAC/VPS35/HMGN3/ITGB1BP1/TMEM98/CHP1/INSIG1/VCP/STX7/TBC1D20/ANXA2/PIK3R1/CDK5R1/ATP2B4/RAP1A/ITGB1/GNAI1/CLTC/CDK1/ACTB
GO:0000281	mitotic cytokinesis	6/724	18/4527	0.0546426	0.312119	0.273975	6	CHMP2B/ARL3/VPS4B/RHOA/MYH10/RASA1
GO:0021543	pallium development	6/724	18/4527	0.0546426	0.312119	0.273975	6	BLOC1S6/PEX13/PEX5/TMEM108/RHOA/CDK5R1
GO:0045600	positive regulation of fat cell differentiation	6/724	18/4527	0.0546426	0.312119	0.273975	6	NAPEPLD/CREBL2/TFE3/CEBPB/CREB1/FRZB
GO:0045807	positive regulation of endocytosis	6/724	18/4527	0.0546426	0.312119	0.273975	6	CDC42/HNRNPK/ATAD1/ANXA2/APLN/ARRB1
GO:0051492	regulation of stress fiber assembly	6/724	18/4527	0.0546426	0.312119	0.273975	6	PFN2/TMEFF2/CDC42/ITGB1BP1/RHOA/TGFBR1
GO:0030100	regulation of endocytosis	8/724	27/4527	0.0546709	0.312119	0.273975	8	CDC42/HNRNPK/ATAD1/ARF1/ANXA2/PPP3R1/APLN/ARRB1
GO:0034219	carbohydrate transmembrane transport	8/724	27/4527	0.0546709	0.312119	0.273975	8	TRIB3/CREBL2/AQP1/SLC5A3/SLC2A3/PIK3R1/IGF1/PTH
GO:0048015	phosphatidylinositol-mediated signaling	8/724	27/4527	0.0546709	0.312119	0.273975	8	FBXL2/ENTPD5/PDGFA/GATA3/RPS6KB1/PIK3R1/KCNH1/FGF2
GO:0048518	positive regulation of biological process	211/724	1207/4527	0.0554248	0.315742	0.277155	211	NAP1L1/IRF1/ROCK1/FKBP1B/ARID5B/RBPJ/AP3B1/WDR48/TMED9/BDNF/ELOVL5/CHTOP/CKS1B/SAP18/NME2/ADCYAP1/CXCL10/FKBP1A/RAB15/BLOC1S6/BACE1/LMO4/SPTLC1/ENY2/TMEM100/GPBP1/NAPEPLD/DUSP10/MTPN/RAD21/FBXW7/DNM1L/CYP26B1/SNAP25/ETV1/ARPC2/MOB3B/RAN/MSN/NR4A2/ARL3/PIP4K2C/ITM2C/TLR10/RAB5A/HEXIM1/VPS4B/CFL2/MYCBP/TRAF6/SPRY2/PFN2/CNN2/BRINP1/ENPP4/NFIB/TRIB3/SCN4B/MAPK7/SMARCB1/DDAH1/CREBL2/FXR1/RSPO3/RBM5/G3…
GO:0010033	response to organic substance	101/724	548/4527	0.0566887	0.322167	0.282794	101	IRF1/FKBP1B/FNDC4/ERLIN2/FKBP1A/UBE2G2/TMEM100/UBE2W/DUSP10/CYP26B1/MSN/SMAD4/NR4A2/PIP4K2C/YOD1/CALB1/VPS4B/TRAF6/JAGN1/SPRY2/TRIB3/MAPK7/CYLD/FGF18/LAMTOR3/RAB11B/CDC42/FLOT1/TRIM71/DDIT4/DNAJA1/FYN/GCLM/PPP2CB/VPS35/CITED2/RAF1/SNAI2/TMEM129/PSMC6/GPC1/UBE4A/IMPACT/SMAD2/HMGN3/RBFOX2/TRIM56/ITGB1BP1/SBNO2/QRICH1/TMEM108/CTSH/ABHD2/CNOT7/CDC42EP2/RNF126/VCP/SHC1/SPRY1/SRSF7/GATA3/SPRY4/CAV2/HSP…
GO:0098657	import into cell	9/724	32/4527	0.0579939	0.322167	0.282794	9	FLOT1/FYN/SLC6A13/SLC27A1/SLC15A4/RPS6KB1/SLC1A4/SLC6A2/ACTB
GO:0034976	response to endoplasmic reticulum stress	17/724	72/4527	0.0581877	0.322167	0.282794	17	ERLIN2/UBE2G2/YOD1/TRIB3/FLOT1/PPP2CB/TMEM129/PSMC6/UBE4A/LPCAT3/QRICH1/VCP/HSPA5/CEBPB/VAPB/PIK3R1/THBS1
GO:0045860	positive regulation of protein kinase activity	17/724	72/4527	0.0581877	0.322167	0.282794	17	CKS1B/ADCYAP1/FBXW7/MOB3B/TRAF6/SPRY2/CCND1/ITGB1BP1/EMP2/PDGFA/RHOA/MAP2K6/PPP2CA/PIK3CA/CDK5R1/ATP2B4/RAP1A
GO:0043269	regulation of ion transport	24/724	109/4527	0.0584682	0.322167	0.282794	24	PLN/FKBP1B/CXCL10/SUMO1/FKBP1A/SCN4B/RAB11B/SNTA1/FYN/STAC/KCNIP3/CHP1/VMP1/KCNV1/PPIF/STC1/SLC8A1/CACNB3/VAMP2/KCNQ3/KCNH1/KCNA4/CLIC5/IGF1
GO:0051640	organelle localization	24/724	109/4527	0.0584682	0.322167	0.282794	24	AP3B1/TMED9/CHMP2B/BLOC1S6/DNM1L/RAN/PEX13/VPS4B/SPRY2/RAB11A/STX17/RAB11B/CDC42/SNAP29/AP3M1/ARMC1/TMEM106B/VMP1/SDAD1/CAV2/MEF2A/HIF1A/GJA1/AP3D1
GO:0010389	regulation of G2/M transition of mitotic cell cycle	5/724	14/4527	0.0590469	0.322167	0.282794	5	RAD21/VPS4B/CCND1/CDK4/CDK1
GO:0032233	positive regulation of actin filament bundle assembly	5/724	14/4527	0.0590469	0.322167	0.282794	5	PFN2/CDC42/ITGB1BP1/RHOA/TGFBR1
GO:0046928	regulation of neurotransmitter secretion	5/724	14/4527	0.0590469	0.322167	0.282794	5	BACE1/RAB5A/PFN2/RAP1A/SYT1
GO:0048260	positive regulation of receptor-mediated endocytosis	5/724	14/4527	0.0590469	0.322167	0.282794	5	HNRNPK/ATAD1/ANXA2/APLN/ARRB1
GO:0070373	negative regulation of ERK1 and ERK2 cascade	5/724	14/4527	0.0590469	0.322167	0.282794	5	DUSP10/SPRY2/ITGB1BP1/SPRY1/SPRY4
GO:0090317	negative regulation of intracellular protein transport	5/724	14/4527	0.0590469	0.322167	0.282794	5	UBE2G2/YOD1/ITGB1BP1/CHP1/INSIG1
GO:0097061	dendritic spine organization	5/724	14/4527	0.0590469	0.322167	0.282794	5	CDC42/FYN/VPS35/ARF1/CDK5R1
GO:1901293	nucleoside phosphate biosynthetic process	16/724	67/4527	0.0593069	0.322167	0.282794	16	PRPS1/ELOVL5/NME2/ELOVL7/TBPL1/PDHB/AK5/AK4/NMNAT2/PANK3/CMPK1/IMPDH1/PPARGC1A/AK3/NPPC/AK2
GO:0007219	Notch signaling pathway	10/724	37/4527	0.0600336	0.322167	0.282794	10	RBPJ/TMEM100/FBXW7/CDH6/SNAI2/ITGB1BP1/POGLUT1/CNTN1/ARRB1/ANXA4
GO:0009132	nucleoside diphosphate metabolic process	10/724	37/4527	0.0600336	0.322167	0.282794	10	NME2/AK5/ENTPD5/DDIT4/AK4/CMPK1/HIF1A/AK3/TPI1/AK2
GO:0060070	canonical Wnt signaling pathway	10/724	37/4527	0.0600336	0.322167	0.282794	10	RAB5A/CYLD/RSPO3/G3BP1/SNAI2/ATP6AP2/GID8/GATA3/EDNRB/FGF2
GO:0120035	regulation of plasma membrane bounded cell projection organization	20/724	88/4527	0.0601322	0.322167	0.282794	20	FKBP1B/SDC2/SNAP25/ARPC2/ITM2C/PFN2/CYLD/CDC42/FYN/VPS35/GPM6A/RHOA/FUT9/VDAC3/TGFBR1/PIK3CA/CDK5R1/RAP1A/MYO10/VIM
GO:0015931	nucleobase-containing compound transport	15/724	62/4527	0.060268	0.322167	0.282794	15	RANBP2/NUTF2/ENY2/RAN/SLC35A4/FLOT1/CASC3/SLC25A25/SLC35A3/NXT2/SRSF7/HNRNPA1/QKI/EIF5A/GJA1
GO:0045944	positive regulation of transcription by RNA polymerase II	36/724	175/4527	0.0603572	0.322167	0.282794	36	IRF1/RBPJ/AP3B1/NME2/ADCYAP1/ETV1/NR4A2/TRAF6/NFIB/MAPK7/PKNOX1/PCGF5/HNRNPK/CITED2/RAF1/TFE3/HAND1/HMGN3/ITGB1BP1/CNOT7/TFAP2A/ELF1/GATA3/ETV6/ESR1/MEF2A/EGR1/PPARGC1A/ANXA2/PIK3R1/IKBKB/HIF1A/FOXL2/CREB1/CEBPA/LUM
GO:0001934	positive regulation of protein phosphorylation	28/724	131/4527	0.0604064	0.322167	0.282794	28	CKS1B/ADCYAP1/FBXW7/MOB3B/TRAF6/SPRY2/PFN2/CREBL2/FLOT1/FYN/CCND1/RAF1/RAP2C/ITGB1BP1/EMP2/PDGFA/RHOA/MAPK1/MAP2K6/TGFBR1/PPP2CA/PIK3CA/CDK5R1/ATP2B4/RAP1A/ARRB1/UBE2K/FGF2
GO:0008285	negative regulation of cell population proliferation	23/724	104/4527	0.0604203	0.322167	0.282794	23	IRF1/DUSP10/SPRY2/NFIB/DDAH1/RAF1/SNAI2/OVOL1/ITGB1BP1/CNOT7/ATG13/SPRY1/GATA3/CAV2/CEBPB/TGFBR1/PRKG1/B4GALT1/CEBPA/GJA1/FRZB/FGF2/BTG1
GO:0090150	establishment of protein localization to membrane	14/724	57/4527	0.0610164	0.322167	0.282794	14	AP3B1/MMGT1/EMC7/SNAP25/FYN/VPS35/PEX5/ITGB1BP1/CHP1/EMC3/ATAD1/HSPA5/CDK5R1/TRAM1
GO:0001738	morphogenesis of a polarized epithelium	4/724	10/4527	0.061064	0.322167	0.282794	4	MSN/CDC42/RHOA/ACTB
GO:0009112	nucleobase metabolic process	4/724	10/4527	0.061064	0.322167	0.282794	4	PRPS1/CMPK1/ALDH6A1/MAPK1
GO:0030326	embryonic limb morphogenesis	4/724	10/4527	0.061064	0.322167	0.282794	4	CYP26B1/TFAP2A/RDH10/GJA1
GO:0031146	SCF-dependent proteasomal ubiquitin-dependent protein catabolic process	4/724	10/4527	0.061064	0.322167	0.282794	4	FBXL2/SKP1/FBXW7/FBXO9
GO:0035113	embryonic appendage morphogenesis	4/724	10/4527	0.061064	0.322167	0.282794	4	CYP26B1/TFAP2A/RDH10/GJA1
GO:0046323	glucose import	4/724	10/4527	0.061064	0.322167	0.282794	4	CREBL2/PIK3R1/IGF1/PTH
GO:0046847	filopodium assembly	4/724	10/4527	0.061064	0.322167	0.282794	4	CDC42/GPM6A/TGFBR1/MYO10
GO:0048538	thymus development	4/724	10/4527	0.061064	0.322167	0.282794	4	CITED2/RAF1/MAPK1/TGFBR1
GO:0060415	muscle tissue morphogenesis	4/724	10/4527	0.061064	0.322167	0.282794	4	FKBP1A/HAND1/TGFBR1/S1PR1
GO:0065002	intracellular protein transmembrane transport	4/724	10/4527	0.061064	0.322167	0.282794	4	PEX13/PEX5/HSPA5/TRAM1
GO:0086003	cardiac muscle cell contraction	4/724	10/4527	0.061064	0.322167	0.282794	4	SNTA1/STC1/PIK3CA/KCNJ2
GO:0090314	positive regulation of protein targeting to membrane	4/724	10/4527	0.061064	0.322167	0.282794	4	FYN/ITGB1BP1/CHP1/CDK5R1
GO:2000177	regulation of neural precursor cell proliferation	4/724	10/4527	0.061064	0.322167	0.282794	4	NAP1L1/TRIM71/RHOA/FGF2
GO:0051099	positive regulation of binding	12/724	47/4527	0.0615652	0.322167	0.282794	12	BDNF/FKBP1A/RAN/TRAF6/TRIB3/FLOT1/USP33/IDE/MAPRE1/GATA3/PAX6/ANXA2
GO:0001678	cellular glucose homeostasis	7/724	23/4527	0.061782	0.322167	0.282794	7	FKBP1B/RAB11B/RAF1/HMGN3/PIK3R1/PIK3CA/HIF1A
GO:0008645	hexose transmembrane transport	7/724	23/4527	0.061782	0.322167	0.282794	7	TRIB3/CREBL2/SLC5A3/SLC2A3/PIK3R1/IGF1/PTH
GO:0015749	monosaccharide transmembrane transport	7/724	23/4527	0.061782	0.322167	0.282794	7	TRIB3/CREBL2/SLC5A3/SLC2A3/PIK3R1/IGF1/PTH
GO:0018107	peptidyl-threonine phosphorylation	7/724	23/4527	0.061782	0.322167	0.282794	7	SPRY2/DDIT4/MAPK1/TGFBR1/CDK5R1/UBE2K/CDK1
GO:0048024	regulation of mRNA splicing, via spliceosome	7/724	23/4527	0.061782	0.322167	0.282794	7	SAP18/RBM5/HNRNPK/SRSF2/SRSF6/SRSF7/PTBP1
GO:0062014	negative regulation of small molecule metabolic process	7/724	23/4527	0.061782	0.322167	0.282794	7	ERLIN2/TRIB3/DDIT4/SNAI2/INSIG1/ATP2B4/ACADVL
GO:0007154	cell communication	199/724	1138/4527	0.0623347	0.324136	0.284523	199	IAPP/CDC42SE2/IRF1/ROCK1/FKBP1B/PLCXD3/GPR161/RBPJ/AP3B1/SHISA5/FBXL2/RAB4A/NME2/EYA2/GMFB/ADCYAP1/CXCL10/FKBP1A/RAB15/BACE1/CDC42SE1/TMEM100/AMOTL1/DUSP10/FBXW7/DNM1L/CYP26B1/SNAP25/MOB3B/RAB30/SMAD4/NR4A2/ARL3/PIP4K2C/ITM2C/YOD1/TLR10/RAB5A/HEXIM1/GAPVD1/RCAN1/MPZL1/TRAF6/JAGN1/SPRY2/PFN2/ITPRIP/CALCOCO1/TRIB3/RNF138/SCN4B/CDH6/MAPK7/CYLD/RSPO3/G3BP1/FGF18/STK38/CMTM8/ZDHHC5/LAMTOR3/ENTPD5/RAB1…
GO:0006875	cellular metal ion homeostasis	22/724	99/4527	0.0624045	0.324136	0.284523	22	FKBP1B/AP3B1/ADCYAP1/CXCL10/FKBP1A/SLC30A7/CALB1/FYN/AFG3L2/ESR1/ATP6V0A2/SLC8A1/VAPB/CHRNA7/ATP2B4/ITPR3/ATP6V1G1/ANXA5/FGF2/CASR/SV2A/PTH
GO:0023061	signal release	17/724	73/4527	0.0650664	0.337301	0.296079	17	FKBP1B/ADCYAP1/BACE1/RAB5A/PFN2/RAB11B/SERP1/RAF1/HMGN3/AQP1/VAMP2/RAP1A/EDNRB/SYT1/GJA1/SV2A/CPE
GO:0043549	regulation of kinase activity	30/724	143/4527	0.0656951	0.339895	0.298356	30	CKS1B/ADCYAP1/LMO4/DUSP10/FBXW7/MOB3B/PIP4K2C/TRAF6/SPRY2/TRIB3/STK38/LAMTOR3/CDC42/DNAJA1/CCND1/RAP2C/SOCS5/ITGB1BP1/CHP1/EMP2/PDGFA/RHOA/MAP2K6/PPP2CA/PIK3R1/PIK3CA/CDK5R1/ATP2B4/RAP1A/FGF2
GO:0048585	negative regulation of response to stimulus	58/724	301/4527	0.0661973	0.340803	0.299153	58	FKBP1B/FNDC4/GPR161/DUSP10/CYP26B1/NR4A2/PIP4K2C/RCAN1/SPRY2/ITPRIP/MAPK7/DDAH1/CYLD/G3BP1/STK38/NXN/DDIT4/DNAJA1/GCLM/PPP2CB/ACAA2/VPS35/RAF1/SNAI2/GPC1/LPCAT3/SOCS5/PHACTR4/ITGB1BP1/CHP1/CNOT7/RNF126/SPRY1/PDGFA/ELF1/GATA3/SPRY4/CAV2/HSPA5/PPIF/ESR1/RHOA/ANXA2/TGFBR1/PTGER4/PPP2CA/ATP2B4/APLN/RASA1/PROS1/PRKG1/PPM1A/IGF1R/ARRB1/RGS9/IGF1/FRZB/FGF2
GO:0048017	inositol lipid-mediated signaling	8/724	28/4527	0.0662565	0.340803	0.299153	8	FBXL2/ENTPD5/PDGFA/GATA3/RPS6KB1/PIK3R1/KCNH1/FGF2
GO:0051650	establishment of vesicle localization	8/724	28/4527	0.0662565	0.340803	0.299153	8	AP3B1/TMED9/BLOC1S6/VPS4B/RAB11A/RAB11B/AP3M1/AP3D1
GO:0045787	positive regulation of cell cycle	15/724	63/4527	0.0679438	0.346561	0.304208	15	CKS1B/RAD21/VPS4B/CDC42/CCND1/USP2/CITED2/OVOL1/CDK4/RHOA/CDK5R1/ROCK2/PRKCA/CDK1/CD28
GO:1902903	regulation of supramolecular fiber organization	19/724	84/4527	0.0684701	0.346561	0.304208	19	TMOD1/GMFB/MTPN/ARPC2/ARL3/CFL2/PFN2/TMEFF2/SLAIN2/CDC42/ITGB1BP1/ARL2/MAPRE1/ARF1/RHOA/TGFBR1/PIK3CA/CDK5R1/RASA1
GO:1905114	cell surface receptor signaling pathway involved in cell-cell signaling	22/724	100/4527	0.0684837	0.346561	0.304208	22	AMOTL1/RAB5A/CALCOCO1/RNF138/CYLD/RSPO3/G3BP1/NXN/SNAI2/HBP1/ATP6AP2/TMEM108/LRRFIP2/NLK/GID8/GATA3/CHRNA7/GRK5/EDNRB/FRZB/FGF2/CPE
GO:0001505	regulation of neurotransmitter levels	9/724	33/4527	0.0689181	0.346561	0.304208	9	BACE1/RAB5A/PFN2/FLOT1/GAD1/VAMP2/RAP1A/SYT1/SV2A
GO:0007188	adenylate cyclase-modulating G protein-coupled receptor signaling pathway	9/724	33/4527	0.0689181	0.346561	0.304208	9	GPR161/ADCYAP1/CXCL10/PTH1R/PTGER4/ATP2B4/PRKCA/GNB1/S1PR1
GO:0034764	positive regulation of transmembrane transport	9/724	33/4527	0.0689181	0.346561	0.304208	9	CXCL10/CREBL2/STAC/CHP1/VMP1/PIK3R1/CACNB3/IGF1/PTH
GO:0043409	negative regulation of MAPK cascade	9/724	33/4527	0.0689181	0.346561	0.304208	9	DUSP10/SPRY2/CYLD/STK38/DNAJA1/ITGB1BP1/SPRY1/SPRY4/IGF1R
GO:0043583	ear development	9/724	33/4527	0.0689181	0.346561	0.304208	9	SPRY2/SOBP/GABRA5/INSIG1/TFAP2A/GATA3/MAPK1/RDH10/FRZB
GO:0034329	cell junction assembly	14/724	58/4527	0.0691378	0.346561	0.304208	14	ROCK1/BDNF/CAPZA1/CDC42/SNAI2/ITGB1BP1/ARL2/VMP1/GPM6A/RHOA/RAP1B/RAP1A/CDH2/ACTB
GO:0006888	endoplasmic reticulum to Golgi vesicle-mediated transport	6/724	19/4527	0.0694693	0.346561	0.304208	6	STX17/SAR1A/INSIG1/SEC24A/TBC1D20/VAPB
GO:0021915	neural tube development	6/724	19/4527	0.0694693	0.346561	0.304208	6	GPR161/LMO4/TRAF6/TRIM71/CITED2/PHACTR4
GO:0030038	contractile actin filament bundle assembly	6/724	19/4527	0.0694693	0.346561	0.304208	6	PFN2/TMEFF2/CDC42/ITGB1BP1/RHOA/TGFBR1
GO:0034637	cellular carbohydrate biosynthetic process	6/724	19/4527	0.0694693	0.346561	0.304208	6	FUT9/IMPA1/B4GALT1/IGF1/HAS2/PTH
GO:0034763	negative regulation of transmembrane transport	6/724	19/4527	0.0694693	0.346561	0.304208	6	PLN/FKBP1B/SUMO1/FKBP1A/PPIF/IGF1
GO:0043149	stress fiber assembly	6/724	19/4527	0.0694693	0.346561	0.304208	6	PFN2/TMEFF2/CDC42/ITGB1BP1/RHOA/TGFBR1
GO:0070509	calcium ion import	6/724	19/4527	0.0694693	0.346561	0.304208	6	PLN/FYN/AFG3L2/STC1/ANXA2/CASR
GO:0070371	ERK1 and ERK2 cascade	13/724	53/4527	0.0700832	0.348967	0.306319	13	ADCYAP1/DUSP10/FBXW7/SPRY2/ITGB1BP1/CTSH/SPRY1/PDGFA/SPRY4/MAPK1/RAP1A/PRKCA/FGF2
GO:0044272	sulfur compound biosynthetic process	10/724	38/4527	0.0703186	0.349482	0.306772	10	ELOVL5/ADI1/MAT2B/ELOVL7/PDHB/GCLM/GSS/DSE/GLCE/AMD1
GO:0050657	nucleic acid transport	11/724	43/4527	0.0708247	0.350027	0.30725	11	RANBP2/NUTF2/ENY2/RAN/FLOT1/CASC3/NXT2/SRSF7/HNRNPA1/QKI/EIF5A
GO:0050658	RNA transport	11/724	43/4527	0.0708247	0.350027	0.30725	11	RANBP2/NUTF2/ENY2/RAN/FLOT1/CASC3/NXT2/SRSF7/HNRNPA1/QKI/EIF5A
GO:0051236	establishment of RNA localization	11/724	43/4527	0.0708247	0.350027	0.30725	11	RANBP2/NUTF2/ENY2/RAN/FLOT1/CASC3/NXT2/SRSF7/HNRNPA1/QKI/EIF5A
GO:0010646	regulation of cell communication	106/724	584/4527	0.0730968	0.360584	0.316516	106	CDC42SE2/IRF1/FKBP1B/GPR161/FBXL2/ADCYAP1/FKBP1A/BACE1/CDC42SE1/TMEM100/DUSP10/FBXW7/DNM1L/CYP26B1/SNAP25/MOB3B/NR4A2/PIP4K2C/ITM2C/RAB5A/HEXIM1/RCAN1/TRAF6/SPRY2/PFN2/ITPRIP/MAPK7/CYLD/RSPO3/G3BP1/STK38/ZDHHC5/LAMTOR3/ENTPD5/CDC42/FLOT1/USP33/NXN/DDIT4/RHBDF1/DNAJA1/HNRNPK/SERP1/FYN/GCLM/PPP2CB/ACAA2/VPS35/CITED2/RAF1/SNAI2/GPC1/HMGN3/SOCS5/PHACTR4/ITGB1BP1/ATP6AP2/CHP1/POGLUT1/FBXO9/DLC1/SHOC2/…
GO:0048667	cell morphogenesis involved in neuron differentiation	16/724	69/4527	0.074408	0.366369	0.321595	16	BDNF/SDC2/BLOC1S6/NR4A2/NFIB/CDC42/FLOT1/USP33/FYN/AFG3L2/LHX9/DNM2/TMEM106B/MEF2A/CDK5R1/ALCAM
GO:0006865	amino acid transport	7/724	24/4527	0.075691	0.367132	0.322264	7	CTNS/SLC7A14/SLC6A13/SLC15A4/SLC25A29/SLC1A4/GJA1
GO:0007034	vacuolar transport	7/724	24/4527	0.075691	0.367132	0.322264	7	AP3B1/CHMP2B/VPS4B/HOOK3/VPS35/VCP/IGF2R
GO:0007189	adenylate cyclase-activating G protein-coupled receptor signaling pathway	7/724	24/4527	0.075691	0.367132	0.322264	7	GPR161/ADCYAP1/CXCL10/PTH1R/ATP2B4/PRKCA/GNB1
GO:0036503	ERAD pathway	7/724	24/4527	0.075691	0.367132	0.322264	7	ERLIN2/UBE2G2/YOD1/TMEM129/PSMC6/UBE4A/VCP
GO:0009165	nucleotide biosynthetic process	15/724	64/4527	0.0762452	0.367132	0.322264	15	ELOVL5/NME2/ELOVL7/TBPL1/PDHB/AK5/AK4/NMNAT2/PANK3/CMPK1/IMPDH1/PPARGC1A/AK3/NPPC/AK2
GO:0000271	polysaccharide biosynthetic process	5/724	15/4527	0.0773347	0.367132	0.322264	5	FUT9/IGF1/HAS2/CLTC/PTH
GO:0000381	regulation of alternative mRNA splicing, via spliceosome	5/724	15/4527	0.0773347	0.367132	0.322264	5	SAP18/RBM5/SRSF2/SRSF6/PTBP1
GO:0002027	regulation of heart rate	5/724	15/4527	0.0773347	0.367132	0.322264	5	FKBP1B/SCN4B/SNTA1/KCNJ2/EDNRB
GO:0006140	regulation of nucleotide metabolic process	5/724	15/4527	0.0773347	0.367132	0.322264	5	ENTPD5/DDIT4/AK4/PPARGC1A/HIF1A
GO:0030968	endoplasmic reticulum unfolded protein response	5/724	15/4527	0.0773347	0.367132	0.322264	5	YOD1/QRICH1/HSPA5/VAPB/PIK3R1
GO:0045582	positive regulation of T cell differentiation	5/724	15/4527	0.0773347	0.367132	0.322264	5	AP3B1/DUSP10/GATA3/RHOA/NFKBIZ
GO:0045664	regulation of neuron differentiation	5/724	15/4527	0.0773347	0.367132	0.322264	5	BRINP1/IMPACT/RHOA/YWHAG/EDNRB
GO:0048645	animal organ formation	5/724	15/4527	0.0773347	0.367132	0.322264	5	CITED2/SPRY1/MAPK1/RDH10/FGF2
GO:0050819	negative regulation of coagulation	5/724	15/4527	0.0773347	0.367132	0.322264	5	PDGFA/ANXA2/PROS1/PRKG1/ANXA5
GO:0061045	negative regulation of wound healing	5/724	15/4527	0.0773347	0.367132	0.322264	5	PDGFA/ANXA2/PROS1/PRKG1/FGF2
GO:0070252	actin-mediated cell contraction	5/724	15/4527	0.0773347	0.367132	0.322264	5	SNTA1/EMP2/STC1/PIK3CA/KCNJ2
GO:0071806	protein transmembrane transport	5/724	15/4527	0.0773347	0.367132	0.322264	5	PEX13/PEX5/HSPA5/EDNRB/TRAM1
GO:1900542	regulation of purine nucleotide metabolic process	5/724	15/4527	0.0773347	0.367132	0.322264	5	ENTPD5/DDIT4/AK4/PPARGC1A/HIF1A
GO:1903035	negative regulation of response to wounding	5/724	15/4527	0.0773347	0.367132	0.322264	5	PDGFA/ANXA2/PROS1/PRKG1/FGF2
GO:1903533	regulation of protein targeting	5/724	15/4527	0.0773347	0.367132	0.322264	5	FBXW7/FYN/ITGB1BP1/CHP1/CDK5R1
GO:0032535	regulation of cellular component size	14/724	59/4527	0.0779425	0.368884	0.323803	14	TMOD1/MTPN/ARPC2/MSN/RAB5A/CFL2/PFN2/DNM2/HP1BP3/RHOA/AQP1/PIK3CA/CDK5R1/RASA1
GO:0051051	negative regulation of transport	18/724	80/4527	0.0780101	0.368884	0.323803	18	PLN/FKBP1B/SUMO1/FKBP1A/UBE2G2/YOD1/VPS4B/CNN2/RHBDF1/VPS35/ITGB1BP1/CHP1/INSIG1/PPIF/STC1/RAP1A/IGF1/GJA1
GO:0051603	proteolysis involved in cellular protein catabolic process	33/724	162/4527	0.0781216	0.368884	0.323803	33	TRIM9/ERLIN2/FBXL2/CHMP2B/SKP1/UBE2G2/UBE2W/FEM1C/FBXW7/YOD1/VPS4B/UBE2H/CYLD/KLHL3/USP42/USP33/RHBDF1/HACE1/PPP2CB/USP2/TMEM129/PSMC6/UBE4A/USP1/SOCS5/FBXO9/RNF126/VCP/OMA1/KLHDC10/USP14/ARRB1/UBE2K
GO:0009057	macromolecule catabolic process	55/724	287/4527	0.0784244	0.36958	0.324413	55	PNRC2/TRIM9/ERLIN2/FBXL2/CHMP2B/SKP1/UBE2G2/UBE2W/FEM1C/ETF1/FBXW7/MSN/YOD1/RGP1/VPS4B/UBE2H/CYLD/KLHL3/USP42/USP33/CASC3/RHBDF1/HACE1/FYN/PPP2CB/IDE/USP2/VPS35/TMEM129/PSMC6/GPC1/UBE4A/USP1/SOCS5/DCP1B/PPP1R3B/FBXO9/STX5/CNOT7/RNF126/VCP/OMA1/KLHDC10/PISD/USP14/AGO3/AGO2/ANXA2/FOXL2/ARRB1/ODC1/UBE2K/GJA1/FGF2/VIM
GO:0072521	purine-containing compound metabolic process	23/724	107/4527	0.07888	0.36958	0.324413	23	PRPS1/ELOVL5/NME2/BLOC1S6/ELOVL7/PDHB/RAN/ENPP4/ENTPD5/DDIT4/AK4/PANK3/DLST/IMPDH1/DGAT2/PPARGC1A/PDE5A/HIF1A/AK3/TPI1/NPPC/AMD1/AK2
GO:0001837	epithelial to mesenchymal transition	8/724	29/4527	0.0792455	0.36958	0.324413	8	TMEM100/SPRY2/SNAI2/SPRY1/TGFBR1/PPP3R1/PPP2CA/HAS2
GO:0006986	response to unfolded protein	8/724	29/4527	0.0792455	0.36958	0.324413	8	YOD1/TMEM129/QRICH1/HSPA5/VAPB/PIK3R1/TRAM1/THBS1
GO:0021537	telencephalon development	8/724	29/4527	0.0792455	0.36958	0.324413	8	BLOC1S6/PEX13/NFIB/PEX5/TMEM108/RHOA/AQP1/CDK5R1
GO:0035265	organ growth	8/724	29/4527	0.0792455	0.36958	0.324413	8	SPRY2/SERP1/ESR1/STC1/TGFBR1/NPPC/FGF2/S1PR1
GO:1903169	regulation of calcium ion transmembrane transport	8/724	29/4527	0.0792455	0.36958	0.324413	8	PLN/FKBP1B/CXCL10/FKBP1A/FYN/STAC/VMP1/CACNB3
GO:0008654	phospholipid biosynthetic process	13/724	54/4527	0.0794364	0.369819	0.324623	13	PIP4K2C/DPM1/PTDSS1/PIGM/PDGFA/PISD/GPAM/PEMT/PI4KA/PIK3R1/PIK3CA/IMPA1/FGF2
GO:0090130	tissue migration	17/724	75/4527	0.0804321	0.369915	0.324707	17	ROCK1/DUSP10/FBXW7/PFN2/FSTL1/ACTC1/ITGB1BP1/CTSH/EMP2/GATA3/STC1/RHOA/TGFBR1/ATP2B4/PRKCA/FGF2/MET
GO:0006836	neurotransmitter transport	9/724	34/4527	0.0810439	0.369915	0.324707	9	BACE1/RAB5A/PFN2/FLOT1/SLC6A13/VAMP2/RAP1A/SYT1/SV2A
GO:0031346	positive regulation of cell projection organization	9/724	34/4527	0.0810439	0.369915	0.324707	9	FKBP1B/ARPC2/CDC42/FYN/GPM6A/FUT9/TGFBR1/PIK3CA/RAP1A
GO:0043484	regulation of RNA splicing	9/724	34/4527	0.0810439	0.369915	0.324707	9	SAP18/RBM5/HNRNPK/SRSF2/SRSF6/SRSF7/HNRNPF/PIK3R1/PTBP1
GO:0051028	mRNA transport	9/724	34/4527	0.0810439	0.369915	0.324707	9	RANBP2/NUTF2/ENY2/CASC3/NXT2/SRSF7/HNRNPA1/QKI/EIF5A
GO:0042221	response to chemical	136/724	766/4527	0.0810701	0.369915	0.324707	136	IRF1/FKBP1B/FNDC4/RBPJ/ERLIN2/CXCL10/SUMO1/FKBP1A/UBE2G2/TMEM100/UBE2W/DUSP10/FBXW7/DNM1L/CYP26B1/MSN/SMAD4/NR4A2/PIP4K2C/YOD1/CALB1/VPS4B/TRAF6/JAGN1/SPRY2/SIGMAR1/NFIB/TRIB3/MAPK7/DDAH1/CYLD/NFE2L1/AIFM2/FGF18/CMTM8/LAMTOR3/RAB11B/CDC42/FLOT1/TRIM71/USP33/NXN/DDIT4/DNAJA1/FYN/GCLM/PPP2CB/TMEM135/VPS35/CITED2/RAF1/SNAI2/TMEM129/PSMC6/GPC1/UBE4A/IMPACT/AK4/SMAD2/HMGN3/LHX9/RBFOX2/TRIM56/ITGB1BP1/…
GO:0007623	circadian rhythm	11/724	44/4527	0.0814357	0.369915	0.324707	11	BLOC1S6/FBXW7/PPP1CB/SUV39H2/USP2/BHLHE40/EGR1/PPARGC1A/ROCK2/CREB1/CDK1
GO:0032271	regulation of protein polymerization	11/724	44/4527	0.0814357	0.369915	0.324707	11	TMOD1/MTPN/ARPC2/ARL3/PFN2/SLAIN2/ARL2/MAPRE1/CDK5R1/RASA1/TPPP
GO:0008406	gonad development	10/724	39/4527	0.0816519	0.369915	0.324707	10	CITED2/GATA3/TBC1D20/ESR1/CEBPB/RDH10/TGFBR1/FOXL2/GJA1/ZFX
GO:0045137	development of primary sexual characteristics	10/724	39/4527	0.0816519	0.369915	0.324707	10	CITED2/GATA3/TBC1D20/ESR1/CEBPB/RDH10/TGFBR1/FOXL2/GJA1/ZFX
GO:0009792	embryo development ending in birth or egg hatching	22/724	102/4527	0.0818367	0.369915	0.324707	22	GPR161/SMIM14/LMO4/TMEM100/TRAF6/RSPO3/TRIM71/NXN/RTCB/CITED2/PHF6/HAND1/PHACTR4/POGLUT1/TFAP2A/GATA3/MAPK1/RDH10/TGFBR1/CDK5R1/GJA1/VIM
GO:0006468	protein phosphorylation	55/724	288/4527	0.0825534	0.369915	0.324707	55	ROCK1/CKS1B/NME2/ADCYAP1/FKBP1A/DUSP10/FBXW7/MOB3B/TRAF6/SPRY2/PFN2/TRIB3/MAPK7/CREBL2/STK38/CDC42/FLOT1/DDIT4/DNAJA1/FYN/CCND1/RAF1/IMPACT/DUSP6/RAP2C/SOCS5/ITGB1BP1/CHP1/CNOT7/EMP2/ATG13/NLK/PDGFA/RPS6KB1/RHOA/MYLK/MAPK1/MAP2K6/TGFBR1/PRKACB/PPP2CA/PIK3CA/CDK5R1/ATP2B4/RAP1A/PRKG1/PRKCA/IKBKB/IGF1R/GRK5/ARRB1/UBE2K/FGF2/CDK1/MET
GO:0055065	metal ion homeostasis	24/724	113/4527	0.0825913	0.369915	0.324707	24	FKBP1B/AP3B1/ADCYAP1/CXCL10/FKBP1A/SLC30A7/CALB1/FYN/SLC25A37/AFG3L2/ESR1/ATP6V0A2/SLC8A1/VAPB/CHRNA7/ATP2B4/ITPR3/EDNRB/ATP6V1G1/ANXA5/FGF2/CASR/SV2A/PTH
GO:0000266	mitochondrial fission	4/724	11/4527	0.0842049	0.369915	0.324707	4	AP3B1/DNM1L/TMEM135/VPS35
GO:0001843	neural tube closure	4/724	11/4527	0.0842049	0.369915	0.324707	4	LMO4/TRAF6/CITED2/PHACTR4
GO:0002042	cell migration involved in sprouting angiogenesis	4/724	11/4527	0.0842049	0.369915	0.324707	4	FBXW7/ITGB1BP1/RHOA/FGF2
GO:0007613	memory	4/724	11/4527	0.0842049	0.369915	0.324707	4	CCND2/BLOC1S6/CALB1/ATAD1
GO:0010799	regulation of peptidyl-threonine phosphorylation	4/724	11/4527	0.0842049	0.369915	0.324707	4	SPRY2/DDIT4/MAPK1/UBE2K
GO:0010812	negative regulation of cell-substrate adhesion	4/724	11/4527	0.0842049	0.369915	0.324707	4	ITGB1BP1/SPRY4/RHOA/RASA1
GO:0014020	primary neural tube formation	4/724	11/4527	0.0842049	0.369915	0.324707	4	LMO4/TRAF6/CITED2/PHACTR4
GO:0030834	regulation of actin filament depolymerization	4/724	11/4527	0.0842049	0.369915	0.324707	4	TMOD1/MTPN/CFL2/PIK3CA
GO:0035050	embryonic heart tube development	4/724	11/4527	0.0842049	0.369915	0.324707	4	CDC42/CITED2/HAND1/GJA1
GO:0035773	insulin secretion involved in cellular response to glucose stimulus	4/724	11/4527	0.0842049	0.369915	0.324707	4	FKBP1B/RAB11B/RAF1/HMGN3
GO:0043470	regulation of carbohydrate catabolic process	4/724	11/4527	0.0842049	0.369915	0.324707	4	ENTPD5/DDIT4/PPP1R3B/HIF1A
GO:0043537	negative regulation of blood vessel endothelial cell migration	4/724	11/4527	0.0842049	0.369915	0.324707	4	ITGB1BP1/RHOA/ATP2B4/FGF2
GO:0050686	negative regulation of mRNA processing	4/724	11/4527	0.0842049	0.369915	0.324707	4	SAP18/HNRNPK/SRSF6/SRSF7
GO:0060021	roof of mouth development	4/724	11/4527	0.0842049	0.369915	0.324707	4	SUMO1/INSIG1/TFAP2A/TGFBR1
GO:0060236	regulation of mitotic spindle organization	4/724	11/4527	0.0842049	0.369915	0.324707	4	CHMP2B/VPS4B/GNAI1/CLTC
GO:0060606	tube closure	4/724	11/4527	0.0842049	0.369915	0.324707	4	LMO4/TRAF6/CITED2/PHACTR4
GO:0090224	regulation of spindle organization	4/724	11/4527	0.0842049	0.369915	0.324707	4	CHMP2B/VPS4B/GNAI1/CLTC
GO:0090288	negative regulation of cellular response to growth factor stimulus	4/724	11/4527	0.0842049	0.369915	0.324707	4	SPRY2/GPC1/GATA3/ATP2B4
GO:1901568	fatty acid derivative metabolic process	4/724	11/4527	0.0842049	0.369915	0.324707	4	ELOVL5/ELOVL7/DGAT2/PAM
GO:1902305	regulation of sodium ion transmembrane transport	4/724	11/4527	0.0842049	0.369915	0.324707	4	SCN4B/SNTA1/CHP1/IGF1
GO:1904888	cranial skeletal system development	4/724	11/4527	0.0842049	0.369915	0.324707	4	INSIG1/TFAP2A/RDH10/TGFBR1
GO:0046486	glycerolipid metabolic process	23/724	108/4527	0.0857974	0.372699	0.327151	23	NAPEPLD/PIP4K2C/ABHD3/DPM1/LPCAT3/SLC27A1/SERINC2/INSIG1/PTDSS1/PIGM/ABHD2/PDGFA/PISD/GPAM/DGAT2/PEMT/LIPE/PI4KA/PIK3R1/PIK3CA/PLCD1/IMPA1/FGF2
GO:1901700	response to oxygen-containing compound	54/724	283/4527	0.0858407	0.372699	0.327151	54	FKBP1B/DUSP10/CYP26B1/MSN/NR4A2/PIP4K2C/TRAF6/SIGMAR1/TRIB3/MAPK7/LAMTOR3/RAB11B/DDIT4/FYN/PPP2CB/VPS35/RAF1/SNAI2/IMPACT/HMGN3/SBNO2/CTSH/ABHD2/VCP/CAV2/PPIF/ESR1/HTR2A/EGR1/RPS6KB1/DGAT2/RHOA/RAP1B/MAPK1/AQP1/TGFBR1/PIK3R1/PIK3CA/CDK5R1/ATP2B4/RAP1A/PRKCA/IGF1R/HIF1A/GNAI1/CREB1/CAPN2/IGF1/HRH1/GNB1/GJA1/ACTB/VIM/SCD
GO:0003206	cardiac chamber morphogenesis	6/724	20/4527	0.0863863	0.372699	0.327151	6	FKBP1A/CITED2/HAND1/GATA3/TGFBR1/CPE
GO:0032231	regulation of actin filament bundle assembly	6/724	20/4527	0.0863863	0.372699	0.327151	6	PFN2/TMEFF2/CDC42/ITGB1BP1/RHOA/TGFBR1
GO:0033865	nucleoside bisphosphate metabolic process	6/724	20/4527	0.0863863	0.372699	0.327151	6	ELOVL5/ELOVL7/PDHB/PANK3/DLST/DGAT2
GO:0033875	ribonucleoside bisphosphate metabolic process	6/724	20/4527	0.0863863	0.372699	0.327151	6	ELOVL5/ELOVL7/PDHB/PANK3/DLST/DGAT2
GO:0034032	purine nucleoside bisphosphate metabolic process	6/724	20/4527	0.0863863	0.372699	0.327151	6	ELOVL5/ELOVL7/PDHB/PANK3/DLST/DGAT2
GO:0042471	ear morphogenesis	6/724	20/4527	0.0863863	0.372699	0.327151	6	SPRY2/SOBP/INSIG1/TFAP2A/MAPK1/FRZB
GO:0046661	male sex differentiation	6/724	20/4527	0.0863863	0.372699	0.327151	6	CITED2/GATA3/TBC1D20/ESR1/TGFBR1/GJA1
GO:0060349	bone morphogenesis	6/724	20/4527	0.0863863	0.372699	0.327151	6	CYP26B1/CITED2/INSIG1/TFAP2A/STC1/NPPC
GO:0110020	regulation of actomyosin structure organization	6/724	20/4527	0.0863863	0.372699	0.327151	6	PFN2/TMEFF2/CDC42/ITGB1BP1/RHOA/TGFBR1
GO:0055086	nucleobase-containing small molecule metabolic process	30/724	147/4527	0.0881248	0.379581	0.333192	30	PRPS1/ELOVL5/NME2/BLOC1S6/ELOVL7/TBPL1/PDHB/AK5/RAN/ENPP4/ENTPD5/GFPT2/DDIT4/AK4/NMNAT2/PANK3/CMPK1/DLST/IMPDH1/DGAT2/PPARGC1A/ALDH6A1/MAPK1/PDE5A/HIF1A/AK3/TPI1/NPPC/AMD1/AK2
GO:0051129	negative regulation of cellular component organization	26/724	125/4527	0.0894301	0.38323	0.336395	26	TMOD1/GMFB/CXCL10/MTPN/RAD21/ITM2C/SPRY2/PFN2/DNAJB1/TMEFF2/CDC42/FYN/ACAA2/RAF1/IMPACT/PEX5/ITGB1BP1/MAPRE1/OMA1/HSPA5/PPIF/PTGER4/PIK3CA/CDK5R1/IGF1/VIM
GO:0070482	response to oxygen levels	13/724	55/4527	0.0895505	0.38323	0.336395	13	RBPJ/NR4A2/DDAH1/DDIT4/CITED2/AK4/HP1BP3/EGR1/ATP6V0A2/AQP1/CHRNA7/HIF1A/ATP6V1G1
GO:0072522	purine-containing compound biosynthetic process	13/724	55/4527	0.0895505	0.38323	0.336395	13	PRPS1/ELOVL5/NME2/ELOVL7/PDHB/AK4/PANK3/IMPDH1/PPARGC1A/AK3/NPPC/AMD1/AK2
GO:1902105	regulation of leukocyte differentiation	13/724	55/4527	0.0895505	0.38323	0.336395	13	IRF1/AP3B1/TCTA/DUSP10/FBXW7/CYP26B1/TRAF6/TFE3/GATA3/CEBPB/RHOA/NFKBIZ/PRKCA
GO:0006612	protein targeting to membrane	7/724	25/4527	0.0912834	0.386482	0.339249	7	FYN/PEX5/ITGB1BP1/CHP1/HSPA5/CDK5R1/TRAM1
GO:0014065	phosphatidylinositol 3-kinase signaling	7/724	25/4527	0.0912834	0.386482	0.339249	7	FBXL2/ENTPD5/PDGFA/GATA3/RPS6KB1/PIK3R1/FGF2
GO:0030203	glycosaminoglycan metabolic process	7/724	25/4527	0.0912834	0.386482	0.339249	7	DSE/GNS/EDNRB/HAS2/GLCE/FGF2/CLTC
GO:0043524	negative regulation of neuron apoptotic process	7/724	25/4527	0.0912834	0.386482	0.339249	7	NR4A2/GABRA5/PPARGC1A/RHOA/PIK3CA/DNAJC5/RASA1
GO:0045580	regulation of T cell differentiation	7/724	25/4527	0.0912834	0.386482	0.339249	7	IRF1/AP3B1/DUSP10/CYP26B1/GATA3/RHOA/NFKBIZ
GO:0051897	positive regulation of protein kinase B signaling	7/724	25/4527	0.0912834	0.386482	0.339249	7	SPRY2/ITGB1BP1/PDGFA/GATA3/TGFBR1/PIK3CA/FGF2
GO:0007165	signal transduction	183/724	1054/4527	0.0913317	0.386482	0.339249	183	IAPP/CDC42SE2/IRF1/ROCK1/FKBP1B/PLCXD3/GPR161/RBPJ/AP3B1/SHISA5/FBXL2/RAB4A/NME2/EYA2/GMFB/ADCYAP1/CXCL10/FKBP1A/RAB15/CDC42SE1/TMEM100/AMOTL1/DUSP10/FBXW7/DNM1L/CYP26B1/MOB3B/RAB30/SMAD4/NR4A2/ARL3/PIP4K2C/ITM2C/YOD1/TLR10/RAB5A/HEXIM1/GAPVD1/RCAN1/MPZL1/TRAF6/JAGN1/SPRY2/ITPRIP/CALCOCO1/TRIB3/RNF138/CDH6/MAPK7/CYLD/RSPO3/G3BP1/FGF18/STK38/CMTM8/ZDHHC5/LAMTOR3/ENTPD5/CDC42/FLOT1/TRIM71/USP33/NXN…
GO:0045597	positive regulation of cell differentiation	29/724	142/4527	0.0917618	0.386833	0.339558	29	NAP1L1/ROCK1/AP3B1/NME2/BLOC1S6/TMEM100/NAPEPLD/DUSP10/CYP26B1/TRAF6/BRINP1/CREBL2/CDC42/TFE3/NUDT21/GPC1/IMPACT/GATA3/CEBPB/RHOA/NFKBIZ/TGFBR1/RAP1A/PRKCA/CREB1/GJA1/FRZB/FGF2/BTG1
GO:0010631	epithelial cell migration	16/724	71/4527	0.0918528	0.386833	0.339558	16	ROCK1/DUSP10/FBXW7/PFN2/FSTL1/ITGB1BP1/CTSH/EMP2/GATA3/STC1/RHOA/TGFBR1/ATP2B4/PRKCA/FGF2/MET
GO:0090132	epithelium migration	16/724	71/4527	0.0918528	0.386833	0.339558	16	ROCK1/DUSP10/FBXW7/PFN2/FSTL1/ITGB1BP1/CTSH/EMP2/GATA3/STC1/RHOA/TGFBR1/ATP2B4/PRKCA/FGF2/MET
GO:0032501	multicellular organismal process	225/724	1311/4527	0.0929275	0.390354	0.342648	225	NAP1L1/IRF1/ROCK1/FKBP1B/CISD2/PRPS1/TMOD1/KIF2A/GPR161/AZI2/AP3B1/BDNF/TCTA/CHMP2B/SDC2/PUS7/NME2/CCND2/ADCYAP1/CXCL10/FKBP1A/SMIM14/NRXN3/BLOC1S6/LMO4/TMEM100/TBPL1/NAPEPLD/DUSP10/MTPN/FBXW7/DNM1L/CYP26B1/SNAP25/ETV1/YIPF6/PEX13/NR4A2/MAB21L1/ARL3/ITM2C/CALB1/TLR10/RAB5A/HEXIM1/SETD6/C1GALT1/TRAF6/JAGN1/TRIM45/SPRY2/PFN2/CNN2/BRINP1/PPP1CB/ENPP4/NFIB/SCN4B/MAPK7/SOBP/SMARCB1/DDAH1/ABCG2/AGFG1/R…
GO:0002573	myeloid leukocyte differentiation	11/724	45/4527	0.0929835	0.390354	0.342648	11	AP3B1/TCTA/FBXW7/TRAF6/JAGN1/CITED2/TFE3/SBNO2/CEBPB/PRKCA/CEBPA
GO:0010975	regulation of neuron projection development	10/724	40/4527	0.0940412	0.392926	0.344906	10	FKBP1B/SDC2/SNAP25/ITM2C/FYN/RHOA/FUT9/CDK5R1/RAP1A/VIM
GO:0031334	positive regulation of protein-containing complex assembly	10/724	40/4527	0.0940412	0.392926	0.344906	10	MSN/ARL3/PFN2/SLAIN2/ARL2/MAPRE1/ESR1/RHOA/CDK5R1/TPPP
GO:0071902	positive regulation of protein serine/threonine kinase activity	10/724	40/4527	0.0940412	0.392926	0.344906	10	CKS1B/TRAF6/SPRY2/CCND1/PDGFA/RHOA/MAP2K6/PPP2CA/CDK5R1/ATP2B4
GO:0000910	cytokinesis	9/724	35/4527	0.0943772	0.39309	0.34505	9	ROCK1/CHMP2B/ARL3/VPS4B/CDC42/RHOA/MYH10/ANXA11/RASA1
GO:0007006	mitochondrial membrane organization	9/724	35/4527	0.0943772	0.39309	0.34505	9	AP3B1/CHCHD6/EYA2/ACAA2/AFG3L2/PEX5/OMA1/PPIF/BCL2
GO:0060322	head development	18/724	82/4527	0.0945973	0.393388	0.345312	18	BLOC1S6/PEX13/NR4A2/NFIB/DDIT4/FYN/RAF1/PEX5/TMEM108/CRISPLD2/HSPA5/RHOA/MAPK1/AQP1/CDK5R1/PRKG1/FGF2/S1PR1
GO:0051050	positive regulation of transport	33/724	165/4527	0.0954494	0.396309	0.347876	33	ADCYAP1/CXCL10/RAB15/FBXW7/DNM1L/RAN/RAB5A/VPS4B/SCN4B/CREBL2/CDC42/HNRNPK/SERP1/FYN/STAC/LPCAT3/ITGB1BP1/CHP1/VMP1/ATAD1/TBC1D20/STC1/MYH10/ANXA2/AQP1/PIK3R1/CDK5R1/CACNB3/APLN/ARRB1/SYT1/IGF1/PTH
GO:0007010	cytoskeleton organization	52/724	274/4527	0.0976083	0.400605	0.351647	52	ROCK1/RHOU/TMOD1/KIF2A/CHMP2B/GMFB/BLOC1S6/TUBG1/MTPN/ARPC2/ARL3/VPS4B/CFL2/SPRY2/PFN2/CNN2/CNN3/TMEFF2/CYLD/GSN/SLAIN2/CDC42/USP33/RAF1/PHACTR4/ITGB1BP1/CHP1/ARL2/CDC42EP2/MAPRE1/SDAD1/EMP2/MEF2A/ARF1/RHOA/MYH10/AQP1/TGFBR1/PIK3CA/CDK5R1/ROCK2/RASA1/GNAI1/CXADR/CAPN2/EZR/GJA1/S1PR1/CLTC/ACTB/TPPP/VIM
GO:0051258	protein polymerization	14/724	61/4527	0.0976391	0.400605	0.351647	14	TMOD1/MTPN/DNM1L/ARPC2/ARL3/PFN2/SLAIN2/ARL2/MAPRE1/CDK5R1/RASA1/UBE2K/TPPP/PRPH2
GO:0001508	action potential	5/724	16/4527	0.0982987	0.400605	0.351647	5	FKBP1B/SUMO1/SCN4B/SNTA1/KCNJ2
GO:0001889	liver development	5/724	16/4527	0.0982987	0.400605	0.351647	5	CITED2/CEBPB/PIK3CA/CEBPA/FRZB
GO:0002028	regulation of sodium ion transport	5/724	16/4527	0.0982987	0.400605	0.351647	5	SCN4B/SNTA1/CHP1/SLC8A1/IGF1
GO:0006637	acyl-CoA metabolic process	5/724	16/4527	0.0982987	0.400605	0.351647	5	ELOVL5/ELOVL7/PDHB/DLST/DGAT2
GO:0035383	thioester metabolic process	5/724	16/4527	0.0982987	0.400605	0.351647	5	ELOVL5/ELOVL7/PDHB/DLST/DGAT2
GO:0042304	regulation of fatty acid biosynthetic process	5/724	16/4527	0.0982987	0.400605	0.351647	5	ELOVL5/ERLIN2/TRIB3/INSIG1/ACADVL
GO:0061008	hepaticobiliary system development	5/724	16/4527	0.0982987	0.400605	0.351647	5	CITED2/CEBPB/PIK3CA/CEBPA/FRZB
GO:0106027	neuron projection organization	5/724	16/4527	0.0982987	0.400605	0.351647	5	CDC42/FYN/VPS35/ARF1/CDK5R1
GO:1901655	cellular response to ketone	5/724	16/4527	0.0982987	0.400605	0.351647	5	MSN/DDIT4/AQP1/GNAI1/GNB1
GO:1902749	regulation of cell cycle G2/M phase transition	5/724	16/4527	0.0982987	0.400605	0.351647	5	RAD21/VPS4B/CCND1/CDK4/CDK1
GO:1901699	cellular response to nitrogen compound	27/724	132/4527	0.0995415	0.40454	0.355101	27	NR4A2/PIP4K2C/TRIB3/LAMTOR3/FLOT1/FYN/VPS35/IMPACT/CAV2/HTR2A/EGR1/RPS6KB1/RAP1B/MAPK1/AQP1/PIK3R1/GABRB1/CDK5R1/ATP2B4/RAP1A/IGF1R/CAPN2/HRH1/GNB1/GJA1/ACTB/VIM
GO:1901698	response to nitrogen compound	38/724	194/4527	0.0995697	0.40454	0.355101	38	ERLIN2/FKBP1A/UBE2G2/NR4A2/PIP4K2C/YOD1/TRIB3/LAMTOR3/FLOT1/FYN/VPS35/TMEM129/PSMC6/UBE4A/IMPACT/VCP/CAV2/HTR2A/EGR1/RPS6KB1/RAP1B/MAPK1/AQP1/PIK3R1/GABRB1/CDK5R1/ATP2B4/RAP1A/ITGB1/IGF1R/CREB1/CAPN2/IGF1/HRH1/GNB1/GJA1/ACTB/VIM
GO:0060627	regulation of vesicle-mediated transport	19/724	88/4527	0.0998478	0.405049	0.355547	19	RPH3AL/RAB15/BACE1/RAB5A/VPS4B/PFN2/CNN2/RAB11B/CDC42/HNRNPK/ATAD1/TBC1D20/ARF1/ANXA2/PPP3R1/APLN/RAP1A/ARRB1/SYT1
GO:0010632	regulation of epithelial cell migration	13/724	56/4527	0.10043	0.406168	0.35653	13	DUSP10/FBXW7/PFN2/ITGB1BP1/CTSH/EMP2/GATA3/STC1/RHOA/ATP2B4/PRKCA/FGF2/MET
GO:0050808	synapse organization	13/724	56/4527	0.10043	0.406168	0.35653	13	BDNF/PFN2/CDC42/SNTA1/FYN/VPS35/AFG3L2/TMEM108/GPM6A/ARF1/RHOA/CDK5R1/ACTB
GO:0043009	chordate embryonic development	21/724	99/4527	0.100696	0.40662	0.356927	21	GPR161/SMIM14/LMO4/TMEM100/TRAF6/RSPO3/TRIM71/NXN/RTCB/CITED2/PHF6/HAND1/PHACTR4/POGLUT1/TFAP2A/GATA3/MAPK1/RDH10/TGFBR1/GJA1/VIM
GO:0065009	regulation of molecular function	108/724	605/4527	0.10127	0.408315	0.358414	108	PLN/FKBP1B/ARID5B/TOR1AIP1/AP3B1/BDNF/CKS1B/ADCYAP1/SUMO1/FKBP1A/LMO4/MAT2B/DUSP10/MTPN/FBXW7/DNM1L/MOB3B/RAN/NR4A2/PIP4K2C/SETD6/GAPVD1/RCAN1/RGP1/CALML4/TRAF6/SPRY2/PFN2/ITPRIP/TRIB3/DNAJB1/SCN4B/CAND1/CYLD/AGFG1/SEC23B/TEFM/STK38/LAMTOR3/CDC42/FLOT1/USP33/DNAJA1/HNRNPK/FYN/CCND1/PPP2CB/STAC/IDE/PEX19/RAF1/HAND1/ARL1/ELMOD2/RAP2C/SOCS5/PHACTR4/DCP1B/PPP1R3B/ITGB1BP1/CHP1/LAPTM5/PTPRF/DLC1/ARL2/…
GO:1901362	organic cyclic compound biosynthetic process	127/724	719/4527	0.101697	0.409417	0.359382	127	IRF1/ARID5B/PRPS1/RBBP4/RBPJ/AP3B1/QDPR/CEBPG/ELOVL5/ERLIN2/CKS1B/NME2/ADCYAP1/CDCA7/ELOVL7/ENY2/TBPL1/GPBP1/PDHB/CTNS/AK5/MTPN/RAD21/ETV1/SMAD4/NR4A2/ZBTB6/SETD6/RNF141/MYNN/MYCBP/TRAF6/ZBTB18/CXXC5/NFIB/TRIB3/DNAJB1/MAPK7/SMARCB1/CREBL2/SUV39H2/CYLD/TEFM/MMS19/PKNOX1/FLOT1/ZNF567/GFPT2/POLR3F/PCGF5/HNRNPK/CCND1/PPP2CB/USP2/ACTN4/CITED2/RAF1/TFE3/SNAI2/PHF6/HAND1/IMPACT/JUND/AK4/SMAD2/FOXP1/HMGN…
GO:0042063	gliogenesis	12/724	51/4527	0.103072	0.413692	0.363135	12	DUSP10/NFIB/TMEM98/NDRG1/RHOA/MAPK1/PPP3R1/CDK5R1/FGF2/CDH2/TPPP/VIM
GO:0046390	ribose phosphate biosynthetic process	12/724	51/4527	0.103072	0.413692	0.363135	12	PRPS1/ELOVL5/NME2/ELOVL7/PDHB/AK4/PANK3/IMPDH1/PPARGC1A/AK3/NPPC/AK2
GO:0006650	glycerophospholipid metabolic process	18/724	83/4527	0.103674	0.415479	0.364703	18	NAPEPLD/PIP4K2C/ABHD3/DPM1/LPCAT3/SERINC2/PTDSS1/PIGM/PDGFA/PISD/GPAM/PEMT/PI4KA/PIK3R1/PIK3CA/PLCD1/IMPA1/FGF2
GO:0051173	positive regulation of nitrogen compound metabolic process	100/724	558/4527	0.103896	0.41574	0.364932	100	IRF1/ARID5B/RBPJ/AP3B1/WDR48/CHTOP/CKS1B/NME2/ADCYAP1/FKBP1A/ENY2/GPBP1/MTPN/FBXW7/ETV1/MOB3B/MSN/NR4A2/MYCBP/TRAF6/SPRY2/PFN2/NFIB/TRIB3/MAPK7/SMARCB1/DDAH1/CREBL2/MMS19/PKNOX1/ENTPD5/FLOT1/PCGF5/HNRNPK/SERP1/FYN/CCND1/SLC25A37/ACTN4/VPS35/CITED2/RAF1/TFE3/NUDT21/PSMC6/HAND1/IMPACT/HMGN3/LPCAT3/CDCA2/RAP2C/SOCS5/DCP1B/ITGB1BP1/CHP1/LAPTM5/QRICH1/CTSH/STX5/DCUN1D5/CNOT7/EMP2/PDGFA/TFAP2A/ELF1/GAT…
GO:0000086	G2/M transition of mitotic cell cycle	6/724	21/4527	0.105349	0.416995	0.366034	6	RAD21/VPS4B/CCND1/CDK4/ARPP19/CDK1
GO:0007272	ensheathment of neurons	6/724	21/4527	0.105349	0.416995	0.366034	6	AFG3L2/TMEM98/NDRG1/QKI/PPP3R1/TPPP
GO:0008366	axon ensheathment	6/724	21/4527	0.105349	0.416995	0.366034	6	AFG3L2/TMEM98/NDRG1/QKI/PPP3R1/TPPP
GO:0042552	myelination	6/724	21/4527	0.105349	0.416995	0.366034	6	AFG3L2/TMEM98/NDRG1/QKI/PPP3R1/TPPP
GO:1903510	mucopolysaccharide metabolic process	6/724	21/4527	0.105349	0.416995	0.366034	6	DSE/EDNRB/HAS2/GLCE/FGF2/CLTC
GO:0001666	response to hypoxia	11/724	46/4527	0.105469	0.416995	0.366034	11	RBPJ/NR4A2/DDAH1/DDIT4/CITED2/AK4/HP1BP3/EGR1/AQP1/CHRNA7/HIF1A
GO:0009152	purine ribonucleotide biosynthetic process	11/724	46/4527	0.105469	0.416995	0.366034	11	ELOVL5/NME2/ELOVL7/PDHB/AK4/PANK3/IMPDH1/PPARGC1A/AK3/NPPC/AK2
GO:0071559	response to transforming growth factor beta	11/724	46/4527	0.105469	0.416995	0.366034	11	FNDC4/SMAD4/SPRY2/MAPK7/FYN/CITED2/SMAD2/SPRY1/CAV2/HSPA5/TGFBR1
GO:0051301	cell division	35/724	178/4527	0.106049	0.418664	0.367499	35	ROCK1/KIF2A/CHMP2B/CKS1B/CCND2/RAD21/CCND3/RAN/ARL3/VPS4B/PPP1CB/CDC42/CCND1/CDC25A/CDCA2/CDC123/MCMBP/ITGB1BP1/CDK4/FSD1/IST1/MAPRE1/PDGFA/RHOA/MYH10/ARPP19/ANXA11/RASA1/GNAI1/FGF2/CLTC/CLTA/CDK1/TPPP/PGF
GO:0009893	positive regulation of metabolic process	124/724	703/4527	0.108418	0.424723	0.372817	124	IRF1/ARID5B/RBPJ/AP3B1/WDR48/ELOVL5/CHTOP/CKS1B/NME2/ADCYAP1/FKBP1A/LMO4/SPTLC1/ENY2/GPBP1/MTPN/FBXW7/CYP26B1/ETV1/MOB3B/MSN/NR4A2/PIP4K2C/MYCBP/TRAF6/SPRY2/PFN2/CNN2/NFIB/TRIB3/MAPK7/SMARCB1/DDAH1/CREBL2/G3BP1/MMS19/PKNOX1/ACTC1/LAMTOR3/ENTPD5/CDC42/FLOT1/POLR3F/PCGF5/HNRNPK/SERP1/FYN/CCND1/SLC25A37/ACTN4/VPS35/CITED2/RAF1/TFE3/NUDT21/PSMC6/HAND1/IMPACT/HMGN3/LPCAT3/CDCA2/RAP2C/TRIM56/SOCS5/DCP1…
GO:0006022	aminoglycan metabolic process	7/724	26/4527	0.108532	0.424723	0.372817	7	DSE/GNS/EDNRB/HAS2/GLCE/FGF2/CLTC
GO:0099173	postsynapse organization	7/724	26/4527	0.108532	0.424723	0.372817	7	CDC42/FYN/VPS35/TMEM108/ARF1/CDK5R1/ACTB
GO:1903320	regulation of protein modification by small protein conjugation or removal	14/724	62/4527	0.108539	0.424723	0.372817	14	WDR48/FKBP1A/FBXW7/SPRY2/TRIB3/NXN/DNAJA1/FYN/CHP1/DCUN1D5/DCUN1D3/HSPA5/TGFBR1/HIF1A
GO:0008637	apoptotic mitochondrial changes	9/724	36/4527	0.10891	0.424723	0.372817	9	EYA2/DNM1L/GCLM/PPP2CB/ACAA2/VPS35/PPIF/IGF1/BCL2
GO:0048738	cardiac muscle tissue development	8/724	31/4527	0.10943	0.424723	0.372817	8	FKBP1A/CDC42/HAND1/MEF2A/TGFBR1/CXADR/FGF2/S1PR1
GO:1902850	microtubule cytoskeleton organization involved in mitosis	8/724	31/4527	0.10943	0.424723	0.372817	8	KIF2A/CHMP2B/VPS4B/SPRY2/RHOA/GNAI1/GJA1/CLTC
GO:0040007	growth	34/724	173/4527	0.110504	0.424723	0.372817	34	BDNF/DUSP10/MTPN/IGSF11/SPRY2/ZMAT3/SP2/UBE2E3/CDC42/SERP1/HEPACAM/IMPACT/AFG3L2/PEX5/SOCS5/DNM2/TMEM108/DCUN1D5/SHC1/DCUN1D3/ESR1/STC1/RDH10/TGFBR1/PIK3CA/CDK5R1/GAP43/ALCAM/NPPC/GJA1/FRZB/FGF2/S1PR1/ZFX
GO:0001841	neural tube formation	4/724	12/4527	0.110951	0.424723	0.372817	4	LMO4/TRAF6/CITED2/PHACTR4
GO:0006023	aminoglycan biosynthetic process	4/724	12/4527	0.110951	0.424723	0.372817	4	DSE/HAS2/GLCE/CLTC
GO:0006024	glycosaminoglycan biosynthetic process	4/724	12/4527	0.110951	0.424723	0.372817	4	DSE/HAS2/GLCE/CLTC
GO:0010543	regulation of platelet activation	4/724	12/4527	0.110951	0.424723	0.372817	4	PDGFA/PRKG1/PRKCA/FUNDC2
GO:0032527	protein exit from endoplasmic reticulum	4/724	12/4527	0.110951	0.424723	0.372817	4	UBE2G2/YOD1/TMEM129/INSIG1
GO:0040029	regulation of gene expression, epigenetic	4/724	12/4527	0.110951	0.424723	0.372817	4	PCGF3/PCGF5/EIF1/PIK3CA
GO:0043266	regulation of potassium ion transport	4/724	12/4527	0.110951	0.424723	0.372817	4	SUMO1/KCNIP3/VAMP2/IGF1
GO:0061035	regulation of cartilage development	4/724	12/4527	0.110951	0.424723	0.372817	4	SNAI2/PTHLH/TGFBR1/FRZB
GO:0070293	renal absorption	4/724	12/4527	0.110951	0.424723	0.372817	4	KLHL3/AQP1/EDNRB/HAS2
GO:0090313	regulation of protein targeting to membrane	4/724	12/4527	0.110951	0.424723	0.372817	4	FYN/ITGB1BP1/CHP1/CDK5R1
GO:1901379	regulation of potassium ion transmembrane transport	4/724	12/4527	0.110951	0.424723	0.372817	4	SUMO1/KCNIP3/VAMP2/IGF1
GO:1901992	positive regulation of mitotic cell cycle phase transition	4/724	12/4527	0.110951	0.424723	0.372817	4	VPS4B/CCND1/CDK4/CDK1
GO:1902414	protein localization to cell junction	4/724	12/4527	0.110951	0.424723	0.372817	4	SNAP25/LAMTOR3/RAP1A/ACTB
GO:0042886	amide transport	13/724	57/4527	0.112075	0.427792	0.375511	13	FKBP1B/ADCYAP1/PLEKHA8/ABCG2/RAB11B/SERP1/RAF1/HMGN3/SLC15A4/GLTP/AQP1/GJA1/CPE
GO:0048193	Golgi vesicle transport	13/724	57/4527	0.112075	0.427792	0.375511	13	TMED9/TBC1D14/PITPNB/ARL3/STX17/KDELR2/SAR1A/INSIG1/STX5/SEC24A/TBC1D20/VAPB/COPZ1
GO:0001932	regulation of protein phosphorylation	39/724	202/4527	0.113476	0.432513	0.379655	39	CKS1B/ADCYAP1/FKBP1A/DUSP10/FBXW7/MOB3B/TRAF6/SPRY2/PFN2/TRIB3/CREBL2/STK38/FLOT1/DDIT4/DNAJA1/FYN/CCND1/RAF1/IMPACT/DUSP6/RAP2C/SOCS5/ITGB1BP1/CHP1/CNOT7/EMP2/PDGFA/RHOA/MAPK1/MAP2K6/TGFBR1/PPP2CA/PIK3CA/CDK5R1/ATP2B4/RAP1A/ARRB1/UBE2K/FGF2
GO:0019693	ribose phosphate metabolic process	20/724	95/4527	0.113767	0.432999	0.380082	20	PRPS1/ELOVL5/NME2/ELOVL7/PDHB/RAN/ENTPD5/DDIT4/AK4/PANK3/DLST/IMPDH1/DGAT2/PPARGC1A/PDE5A/HIF1A/AK3/TPI1/NPPC/AK2
GO:0031324	negative regulation of cellular metabolic process	77/724	424/4527	0.114278	0.43432	0.381242	77	IRF1/ROCK1/FKBP1B/TBC1D14/ERLIN2/SAP18/PUS7/FKBP1A/DUSP10/NR4A2/ZBTB6/PIP4K2C/RGP1/MYNN/TRAF6/SPRY2/ZBTB18/CXXC5/TRIB3/DNAJB1/SUV39H2/STK38/TRIM71/NXN/DDIT4/DNAJA1/HNRNPK/SNTA1/FYN/CCND1/USP2/CITED2/SNAI2/PHF6/HAND1/IMPACT/FOXP1/DUSP6/LHX9/RBFOX2/SOCS5/DCP1B/E2F6/OVOL1/ITGB1BP1/TMEM98/CHP1/INSIG1/ITM2B/CNOT7/SRSF6/SRSF7/BHLHE40/PDGFA/TFAP2A/GATA3/DCUN1D3/ETV6/PPIF/ESR1/MEF2A/AGO3/AGO2/CEBPB/RHOA/…
GO:2000145	regulation of cell motility	36/724	185/4527	0.114541	0.434697	0.381572	36	ROCK1/CXCL10/LMO4/DUSP10/FBXW7/DNM1L/MSN/SPRY2/PFN2/CNN2/TMEFF2/HACE1/CITED2/SNAI2/RAP2C/ITGB1BP1/CTSH/ABHD2/EMP2/PDGFA/GATA3/HSPA5/STC1/RHOA/MAPK1/FUT9/AQP1/TGFBR1/PTGER4/ATP2B4/PRKG1/PRKCA/ITGB1/GJA1/FGF2/MET
GO:0015849	organic acid transport	12/724	52/4527	0.115549	0.437271	0.383831	12	CTNS/ABCG2/SLC7A14/SLC6A13/SLC26A2/SLC27A1/SLC15A4/SLC25A29/SLC16A1/RPS6KB1/SLC1A4/GJA1
GO:0030522	intracellular receptor signaling pathway	12/724	52/4527	0.115549	0.437271	0.383831	12	CYP26B1/NR4A2/DNAJA1/ACTN4/CITED2/CLPB/SNAI2/RBFOX2/NR2C1/SLC15A4/ESR1/RHOA
GO:0031399	regulation of protein modification process	51/724	272/4527	0.117415	0.443461	0.389265	51	FKBP1B/WDR48/CHTOP/CKS1B/ADCYAP1/FKBP1A/DUSP10/FBXW7/MOB3B/TRAF6/SPRY2/PFN2/TRIB3/CREBL2/STK38/FLOT1/NXN/DDIT4/DNAJA1/SNTA1/FYN/CCND1/RAF1/IMPACT/DUSP6/CDCA2/RAP2C/SOCS5/ITGB1BP1/CHP1/DCUN1D5/CNOT7/EMP2/ATG13/PDGFA/DCUN1D3/HSPA5/RHOA/MAPK1/MAP2K6/TGFBR1/PPP2CA/PIK3CA/CDK5R1/ATP2B4/RAP1A/HIF1A/ARRB1/UBE2K/FGF2/TPPP
GO:0019637	organophosphate metabolic process	46/724	243/4527	0.11752	0.443461	0.389265	46	PRPS1/NUDT3/ELOVL5/PGLS/NME2/BLOC1S6/ELOVL7/TBPL1/PDHB/AK5/NAPEPLD/RAN/PIP4K2C/ABHD3/DPM1/ENTPD5/DDIT4/AK4/LPCAT3/SERINC2/NMNAT2/PANK3/CMPK1/PTDSS1/PIGM/DLST/PDGFA/PISD/GPD2/IMPDH1/GPAM/DGAT2/PEMT/PPARGC1A/PI4KA/PIK3R1/PIK3CA/PLCD1/PDE5A/IMPA1/HIF1A/AK3/TPI1/NPPC/FGF2/AK2
GO:0051094	positive regulation of developmental process	42/724	220/4527	0.11818	0.44517	0.390766	42	NAP1L1/ROCK1/FKBP1B/AP3B1/BDNF/NME2/BLOC1S6/TMEM100/NAPEPLD/DUSP10/DNM1L/CYP26B1/TRAF6/BRINP1/CREBL2/CDC42/FLOT1/SERP1/VPS35/CITED2/TFE3/NUDT21/GPC1/IMPACT/PEX5/CTSH/SPRY1/TFAP2A/GATA3/CEBPB/RHOA/NFKBIZ/AQP1/TGFBR1/CHRNA7/RAP1A/PRKCA/CREB1/GJA1/FRZB/FGF2/BTG1
GO:0009150	purine ribonucleotide metabolic process	19/724	90/4527	0.118477	0.44517	0.390766	19	ELOVL5/NME2/ELOVL7/PDHB/RAN/ENTPD5/DDIT4/AK4/PANK3/DLST/IMPDH1/DGAT2/PPARGC1A/PDE5A/HIF1A/AK3/TPI1/NPPC/AK2
GO:0016311	dephosphorylation	19/724	90/4527	0.118477	0.44517	0.390766	19	FKBP1B/EYA2/FKBP1A/DUSP10/PPP1CB/PPP2CB/CDC25A/DUSP6/CDCA2/CHP1/PTPRF/HDDC2/DUSP18/RPRD1A/DNAJC6/PPP3R1/PPP2CA/PPM1A/IMPA1
GO:0036293	response to decreased oxygen levels	11/724	47/4527	0.118884	0.445436	0.390999	11	RBPJ/NR4A2/DDAH1/DDIT4/CITED2/AK4/HP1BP3/EGR1/AQP1/CHRNA7/HIF1A
GO:0060348	bone development	11/724	47/4527	0.118884	0.445436	0.390999	11	FBXW7/CYP26B1/TRIM45/CITED2/INSIG1/TFAP2A/STC1/RHOA/MAP2K6/NPPC/GJA1
GO:0010596	negative regulation of endothelial cell migration	5/724	17/4527	0.121796	0.45061	0.39554	5	ITGB1BP1/STC1/RHOA/ATP2B4/FGF2
GO:0030178	negative regulation of Wnt signaling pathway	5/724	17/4527	0.121796	0.45061	0.39554	5	CYLD/G3BP1/NXN/SNAI2/FRZB
GO:0030641	regulation of cellular pH	5/724	17/4527	0.121796	0.45061	0.39554	5	ATP6AP2/CHP1/MAPK1/SLC9A1/BCL2
GO:0032414	positive regulation of ion transmembrane transporter activity	5/724	17/4527	0.121796	0.45061	0.39554	5	STAC/CHP1/VMP1/CACNB3/IGF1
GO:0034620	cellular response to unfolded protein	5/724	17/4527	0.121796	0.45061	0.39554	5	YOD1/QRICH1/HSPA5/VAPB/PIK3R1
GO:0060191	regulation of lipase activity	5/724	17/4527	0.121796	0.45061	0.39554	5	ARL1/ANGPTL4/ESR1/RHOA/FGF2
GO:0070301	cellular response to hydrogen peroxide	5/724	17/4527	0.121796	0.45061	0.39554	5	SIGMAR1/MAPK7/IMPACT/PPIF/AQP1
GO:0120034	positive regulation of plasma membrane bounded cell projection assembly	5/724	17/4527	0.121796	0.45061	0.39554	5	ARPC2/CDC42/GPM6A/TGFBR1/PIK3CA
GO:1990138	neuron projection extension	5/724	17/4527	0.121796	0.45061	0.39554	5	IMPACT/DNM2/TMEM108/CDK5R1/ALCAM
GO:0014070	response to organic cyclic compound	27/724	135/4527	0.122427	0.451711	0.396507	27	FKBP1B/FKBP1A/MSN/FLOT1/DDIT4/DNAJA1/VPS35/SNAI2/IMPACT/RBFOX2/ABHD2/CAV2/ESR1/HTR2A/EGR1/RHOA/RAP1B/MAPK1/AQP1/TGFBR1/GABRB1/ATP2B4/RAP1A/GNAI1/HRH1/GNB1/ACTB
GO:0010498	proteasomal protein catabolic process	22/724	107/4527	0.122434	0.451711	0.396507	22	TRIM9/ERLIN2/FBXL2/SKP1/UBE2G2/UBE2W/FEM1C/FBXW7/YOD1/UBE2H/RHBDF1/PPP2CB/TMEM129/PSMC6/UBE4A/SOCS5/FBXO9/RNF126/VCP/KLHDC10/USP14/UBE2K
GO:0043085	positive regulation of catalytic activity	37/724	192/4527	0.12312	0.453608	0.398173	37	CKS1B/ADCYAP1/LMO4/FBXW7/MOB3B/NR4A2/RGP1/TRAF6/SPRY2/TRIB3/LAMTOR3/CDC42/CCND1/RAF1/ARL1/ELMOD2/PHACTR4/DCP1B/ITGB1BP1/LAPTM5/CTSH/EMP2/PDGFA/TBC1D20/CAV2/ESR1/RHOA/MAPK1/MAP2K6/PPP2CA/PIK3CA/CDK5R1/ATP2B4/RASA1/RAP1A/FOXL2/FGF2
GO:0035150	regulation of tube size	9/724	37/4527	0.12462	0.455999	0.400271	9	SNTA1/GCLM/ITGB1BP1/RHOA/VAMP2/PRKG1/EDNRB/HRH1/CASR
GO:0035296	regulation of tube diameter	9/724	37/4527	0.12462	0.455999	0.400271	9	SNTA1/GCLM/ITGB1BP1/RHOA/VAMP2/PRKG1/EDNRB/HRH1/CASR
GO:0097746	blood vessel diameter maintenance	9/724	37/4527	0.12462	0.455999	0.400271	9	SNTA1/GCLM/ITGB1BP1/RHOA/VAMP2/PRKG1/EDNRB/HRH1/CASR
GO:0051093	negative regulation of developmental process	28/724	141/4527	0.125301	0.455999	0.400271	28	IRF1/TCTA/CXCL10/DUSP10/FBXW7/SPRY2/NFIB/TRIB3/SNAI2/ITGB1BP1/TMEM98/INSIG1/SRSF6/SPRY1/OMA1/GATA3/SPRY4/THBS2/MAPK1/PAX6/PTHLH/TGFBR1/PPP2CA/CDK5R1/ATP2B4/PTBP1/EDNRB/FRZB
GO:0008361	regulation of cell size	6/724	22/4527	0.126272	0.455999	0.400271	6	MTPN/MSN/DNM2/RHOA/AQP1/CDK5R1
GO:0033138	positive regulation of peptidyl-serine phosphorylation	6/724	22/4527	0.126272	0.455999	0.400271	6	SPRY2/PFN2/CREBL2/RAF1/PIK3CA/ATP2B4
GO:0045931	positive regulation of mitotic cell cycle	6/724	22/4527	0.126272	0.455999	0.400271	6	VPS4B/CCND1/USP2/CDK4/PRKCA/CDK1
GO:0048588	developmental cell growth	6/724	22/4527	0.126272	0.455999	0.400271	6	BDNF/IMPACT/DNM2/TMEM108/CDK5R1/ALCAM
GO:0060048	cardiac muscle contraction	6/724	22/4527	0.126272	0.455999	0.400271	6	FKBP1B/SNTA1/STC1/MAP2K6/PIK3CA/KCNJ2
GO:1903305	regulation of regulated secretory pathway	6/724	22/4527	0.126272	0.455999	0.400271	6	RAB15/BACE1/RAB5A/PFN2/RAP1A/SYT1
GO:0009141	nucleoside triphosphate metabolic process	8/724	32/4527	0.126575	0.455999	0.400271	8	NME2/TBPL1/AK5/RAN/AK4/CMPK1/PPARGC1A/AK3
GO:0017157	regulation of exocytosis	8/724	32/4527	0.126575	0.455999	0.400271	8	RPH3AL/RAB15/BACE1/RAB5A/VPS4B/PFN2/RAP1A/SYT1
GO:0051648	vesicle localization	8/724	32/4527	0.126575	0.455999	0.400271	8	AP3B1/TMED9/BLOC1S6/VPS4B/RAB11A/RAB11B/AP3M1/AP3D1
GO:0032270	positive regulation of cellular protein metabolic process	49/724	262/4527	0.126881	0.455999	0.400271	49	WDR48/CHTOP/CKS1B/ADCYAP1/FKBP1A/FBXW7/MOB3B/MSN/TRAF6/SPRY2/PFN2/TRIB3/CREBL2/FLOT1/SERP1/FYN/CCND1/VPS35/RAF1/PSMC6/IMPACT/LPCAT3/CDCA2/RAP2C/SOCS5/ITGB1BP1/CHP1/LAPTM5/CTSH/DCUN1D5/EMP2/PDGFA/DCUN1D3/EIF5A/HSPA5/RHOA/MAPK1/MAP2K6/TGFBR1/PPP2CA/PIK3CA/CDK5R1/ATP2B4/RAP1A/FOXL2/ARRB1/UBE2K/FGF2/VIM
GO:0032386	regulation of intracellular transport	15/724	69/4527	0.127383	0.455999	0.400271	15	PLN/UBE2G2/FBXW7/RAN/YOD1/RAB11B/FYN/VPS35/ITGB1BP1/CHP1/INSIG1/TBC1D20/ANXA2/PIK3R1/CDK5R1
GO:0009123	nucleoside monophosphate metabolic process	7/724	27/4527	0.127384	0.455999	0.400271	7	PRPS1/AK5/AK4/CMPK1/IMPDH1/AK3/AK2
GO:0033135	regulation of peptidyl-serine phosphorylation	7/724	27/4527	0.127384	0.455999	0.400271	7	SPRY2/PFN2/CREBL2/DDIT4/RAF1/PIK3CA/ATP2B4
GO:0051017	actin filament bundle assembly	7/724	27/4527	0.127384	0.455999	0.400271	7	PFN2/TMEFF2/CDC42/ITGB1BP1/RHOA/TGFBR1/EZR
GO:0051100	negative regulation of binding	7/724	27/4527	0.127384	0.455999	0.400271	7	FBXW7/USP33/PEX19/HAND1/ITGB1BP1/PTPRF/ACTB
GO:0061025	membrane fusion	7/724	27/4527	0.127384	0.455999	0.400271	7	BLOC1S6/DNM1L/STXBP6/HACE1/CHP1/CAV2/VAMP2
GO:0061572	actin filament bundle organization	7/724	27/4527	0.127384	0.455999	0.400271	7	PFN2/TMEFF2/CDC42/ITGB1BP1/RHOA/TGFBR1/EZR
GO:0000165	MAPK cascade	29/724	147/4527	0.128003	0.457598	0.401674	29	ADCYAP1/DUSP10/FBXW7/TRAF6/SPRY2/MAPK7/CYLD/STK38/LAMTOR3/CDC42/DNAJA1/RAF1/ITGB1BP1/CTSH/NLK/SPRY1/PDGFA/SPRY4/CAV2/MEF2A/MAPK1/MAP2K6/TGFBR1/CHRNA7/RAP1A/PRKCA/IGF1R/FGF2/CASR
GO:0048589	developmental growth	22/724	108/4527	0.131806	0.47056	0.413052	22	BDNF/DUSP10/SPRY2/SP2/SERP1/IMPACT/AFG3L2/PEX5/DNM2/TMEM108/ESR1/STC1/RDH10/TGFBR1/PIK3CA/CDK5R1/ALCAM/NPPC/GJA1/FGF2/S1PR1/ZFX
GO:0048511	rhythmic process	14/724	64/4527	0.132428	0.472141	0.41444	14	BLOC1S6/FBXW7/DNM1L/PPP1CB/SUV39H2/USP2/BHLHE40/ESR1/EGR1/PPARGC1A/CDK5R1/ROCK2/CREB1/CDK1
GO:0006403	RNA localization	11/724	48/4527	0.133212	0.473142	0.415319	11	RANBP2/NUTF2/ENY2/RAN/FLOT1/CASC3/NXT2/SRSF7/HNRNPA1/QKI/EIF5A
GO:0051716	cellular response to stimulus	240/724	1418/4527	0.133231	0.473142	0.415319	240	IAPP/CDC42SE2/IRF1/ROCK1/FKBP1B/PLCXD3/GPR161/RBPJ/AP3B1/WDR48/SHISA5/ERLIN2/FBXL2/CHCHD6/RAB4A/NME2/CCND2/EYA2/GMFB/ADCYAP1/CXCL10/SUMO1/FKBP1A/RAB15/UBE2G2/BLOC1S6/CDC42SE1/TMEM100/UBE2W/AMOTL1/DUSP10/FBXW7/DNM1L/CYP26B1/MOB3B/RAB30/MSN/SMAD4/NR4A2/ARL3/PIP4K2C/ITM2C/YOD1/CALB1/TLR10/RAB5A/HEXIM1/GAPVD1/RCAN1/MPZL1/TRAF6/JAGN1/SPRY2/CNN2/SIGMAR1/ITPRIP/CALCOCO1/ZMAT3/TRIB3/RNF138/DNAJB1/CDH6/MA…
GO:0006417	regulation of translation	20/724	97/4527	0.133244	0.473142	0.415319	20	EIF3B/PUS7/HBS1L/ETF1/NSUN3/TRIM71/CASC3/SERP1/IMPACT/DCP1B/DPH3/EIF1/CNOT7/QKI/EIF5A/AGO3/RPS6KB1/AGO2/EIF4E/VIM
GO:0009894	regulation of catabolic process	35/724	182/4527	0.133671	0.473388	0.415535	35	CISD2/TBC1D14/FBXL2/SPTLC1/FBXW7/DNM1L/MSN/PIP4K2C/RGP1/TRIB3/ENTPD5/USP33/DDIT4/RHBDF1/FYN/VPS35/PSMC6/SOCS5/DCP1B/PPP1R3B/STX5/CNOT7/ATG13/AGO3/AGO2/ANXA2/PAFAH1B2/ATP2B4/ITGB1/HIF1A/ODC1/UBE2K/GJA1/BCL2/VIM
GO:0033365	protein localization to organelle	35/724	182/4527	0.133671	0.473388	0.415535	35	TOR1AIP1/AP3B1/MMGT1/EMC7/NUTF2/BLOC1S6/RAD21/FBXW7/DNM1L/RAN/PEX13/ARL3/ZDHHC5/KDELR2/DNAJA1/FYN/VPS35/PEX19/ARL1/VAPA/PEX5/TMEM98/CHP1/ARL2/EMC3/MAPRE1/VCP/HSPA5/ESR1/PPP3R1/PIK3R1/RAP1A/TRAM1/CDK1/CPE
GO:0010035	response to inorganic substance	18/724	86/4527	0.134043	0.47344	0.41558	18	FKBP1B/SUMO1/SIGMAR1/MAPK7/PPP2CB/IMPACT/VCP/TFAP2A/HNRNPA1/PPIF/MEF2A/MAPK1/AQP1/PIK3CA/ATP2B4/KCNH1/EDNRB/CASR
GO:0042060	wound healing	18/724	86/4527	0.134043	0.47344	0.41558	18	AP3B1/CHMP2B/BLOC1S6/CNN2/ENPP4/TMEFF2/SRSF6/PDGFA/RHOA/ANXA2/AQP1/PROS1/PRKG1/PRKCA/FUNDC2/B4GALT1/ANXA5/FGF2
GO:0010594	regulation of endothelial cell migration	10/724	43/4527	0.137463	0.484821	0.42557	10	FBXW7/ITGB1BP1/EMP2/GATA3/STC1/RHOA/ATP2B4/PRKCA/FGF2/MET
GO:1903311	regulation of mRNA metabolic process	13/724	59/4527	0.137631	0.484821	0.42557	13	SAP18/RBM5/HNRNPK/NUDT21/DCP1B/SRSF2/CNOT7/SRSF6/SRSF7/AGO3/AGO2/PTBP1/VIM
GO:0051241	negative regulation of multicellular organismal process	34/724	177/4527	0.139319	0.487987	0.42835	34	IRF1/FKBP1B/TCTA/CXCL10/DUSP10/FBXW7/SPRY2/PFN2/NFIB/SNAI2/ITGB1BP1/TMEM98/SRSF6/SPRY1/PDGFA/THBS2/STC1/RHOA/MAP2K6/PAX6/PTHLH/ANXA2/TGFBR1/PPP2CA/CHRNA7/CDK5R1/ATP2B4/PROS1/PRKG1/ANXA5/ANXA4/GJA1/FRZB/FGF2
GO:0048568	embryonic organ development	15/724	70/4527	0.139533	0.487987	0.42835	15	SPRY2/SOBP/RSPO3/CDC42/CITED2/HAND1/PHACTR4/INSIG1/TFAP2A/MAPK1/RDH10/TGFBR1/FOXL2/GJA1/FRZB
GO:0007268	chemical synaptic transmission	17/724	81/4527	0.139832	0.487987	0.42835	17	BACE1/SNAP25/RAB5A/PFN2/FLOT1/FYN/TMEM108/ATAD1/ARF1/MAPK1/YWHAG/PPP3R1/CHRNA7/VAMP2/RAP1A/SYT1/SV2A
GO:0098916	anterograde trans-synaptic signaling	17/724	81/4527	0.139832	0.487987	0.42835	17	BACE1/SNAP25/RAB5A/PFN2/FLOT1/FYN/TMEM108/ATAD1/ARF1/MAPK1/YWHAG/PPP3R1/CHRNA7/VAMP2/RAP1A/SYT1/SV2A
GO:0006487	protein N-linked glycosylation	4/724	13/4527	0.140925	0.487987	0.42835	4	ENTPD5/STT3A/FUT9/B4GALT1
GO:0006493	protein O-linked glycosylation	4/724	13/4527	0.140925	0.487987	0.42835	4	DPM1/POGLUT1/FUT9/GALNT1
GO:0007032	endosome organization	4/724	13/4527	0.140925	0.487987	0.42835	4	CHMP2B/BLOC1S6/VPS4B/HOOK3
GO:0010823	negative regulation of mitochondrion organization	4/724	13/4527	0.140925	0.487987	0.42835	4	ACAA2/OMA1/PPIF/IGF1
GO:0010976	positive regulation of neuron projection development	4/724	13/4527	0.140925	0.487987	0.42835	4	FKBP1B/FYN/FUT9/RAP1A
GO:0030195	negative regulation of blood coagulation	4/724	13/4527	0.140925	0.487987	0.42835	4	PDGFA/ANXA2/PROS1/PRKG1
GO:0033692	cellular polysaccharide biosynthetic process	4/724	13/4527	0.140925	0.487987	0.42835	4	FUT9/IGF1/HAS2/PTH
GO:0034394	protein localization to cell surface	4/724	13/4527	0.140925	0.487987	0.42835	4	AP3B1/RAB11B/UNC50/EMP2
GO:0050806	positive regulation of synaptic transmission	4/724	13/4527	0.140925	0.487987	0.42835	4	SNAP25/FLOT1/MAPK1/SYT1
GO:0007162	negative regulation of cell adhesion	9/724	38/4527	0.141473	0.488606	0.428893	9	IRF1/MAPK7/SNAI2/ITGB1BP1/SPRY4/CEBPB/RHOA/RASA1/PRKG1
GO:0016579	protein deubiquitination	9/724	38/4527	0.141473	0.488606	0.428893	9	WDR48/ENY2/YOD1/CYLD/USP42/USP33/USP2/USP1/JOSD1
GO:0043542	endothelial cell migration	12/724	54/4527	0.142976	0.493156	0.432887	12	FBXW7/FSTL1/ITGB1BP1/EMP2/GATA3/STC1/RHOA/TGFBR1/ATP2B4/PRKCA/FGF2/MET
GO:0006820	anion transport	20/724	98/4527	0.143673	0.493484	0.433175	20	CTNS/PLEKHA8/ABCG2/RAB11B/SLC25A25/SLC6A13/SLC35A3/SLC26A2/SLC15A4/SLC25A29/SLC16A1/STC1/GLTP/SLC1A4/SLC9A1/VDAC3/SLC34A2/SLC4A4/CLIC5/GJA1
GO:0006165	nucleoside diphosphate phosphorylation	8/724	33/4527	0.145026	0.493484	0.433175	8	NME2/AK5/ENTPD5/DDIT4/AK4/CMPK1/HIF1A/TPI1
GO:0046939	nucleotide phosphorylation	8/724	33/4527	0.145026	0.493484	0.433175	8	NME2/AK5/ENTPD5/DDIT4/AK4/CMPK1/HIF1A/TPI1
GO:0048705	skeletal system morphogenesis	8/724	33/4527	0.145026	0.493484	0.433175	8	CYP26B1/CITED2/INSIG1/TFAP2A/STC1/RDH10/TGFBR1/NPPC
GO:1901215	negative regulation of neuron death	8/724	33/4527	0.145026	0.493484	0.433175	8	NR4A2/GABRA5/VPS35/PPARGC1A/RHOA/PIK3CA/DNAJC5/RASA1
GO:0006886	intracellular protein transport	30/724	155/4527	0.147067	0.493484	0.433175	30	AP3B1/RPH3AL/NUTF2/UBE2G2/FBXW7/RAN/PEX13/YOD1/SEC23B/SNX11/FYN/VPS35/PEX19/TMEM129/AP1M2/PEX5/AP3M1/ITGB1BP1/CHP1/INSIG1/BCAP29/SNX2/SEC24A/HSPA5/PPP3R1/PIK3R1/CDK5R1/TRAM1/CLTC/CLTA
GO:0003333	amino acid transmembrane transport	5/724	18/4527	0.147624	0.493484	0.433175	5	SLC7A14/SLC6A13/SLC15A4/SLC25A29/SLC1A4
GO:0007411	axon guidance	5/724	18/4527	0.147624	0.493484	0.433175	5	NFIB/USP33/LHX9/CDK5R1/ALCAM
GO:0032922	circadian regulation of gene expression	5/724	18/4527	0.147624	0.493484	0.433175	5	PPP1CB/USP2/BHLHE40/EGR1/PPARGC1A
GO:0045670	regulation of osteoclast differentiation	5/724	18/4527	0.147624	0.493484	0.433175	5	TCTA/FBXW7/TRAF6/TFE3/CEBPB
GO:0071333	cellular response to glucose stimulus	5/724	18/4527	0.147624	0.493484	0.433175	5	FKBP1B/RAB11B/RAF1/HMGN3/PIK3CA
GO:0072080	nephron tubule development	5/724	18/4527	0.147624	0.493484	0.433175	5	CALB1/KLHL3/GATA3/AQP1/FGF2
GO:0097485	neuron projection guidance	5/724	18/4527	0.147624	0.493484	0.433175	5	NFIB/USP33/LHX9/CDK5R1/ALCAM
GO:1901216	positive regulation of neuron death	5/724	18/4527	0.147624	0.493484	0.433175	5	BACE1/FBXW7/DDIT4/FYN/CDK5R1
GO:2001237	negative regulation of extrinsic apoptotic signaling pathway	5/724	18/4527	0.147624	0.493484	0.433175	5	ITPRIP/MAPK7/GCLM/RAF1/TGFBR1
GO:0005976	polysaccharide metabolic process	7/724	28/4527	0.147759	0.493484	0.433175	7	PPP1CB/PPP1R3B/FUT9/IGF1/HAS2/CLTC/PTH
GO:0007009	plasma membrane organization	7/724	28/4527	0.147759	0.493484	0.433175	7	CHMP2B/TMEFF2/FLOT1/VMP1/NDRG1/CAV2/PRPH2
GO:0010565	regulation of cellular ketone metabolic process	7/724	28/4527	0.147759	0.493484	0.433175	7	ELOVL5/ERLIN2/TRIB3/INSIG1/EGR1/ATP2B4/ACADVL
GO:0019751	polyol metabolic process	7/724	28/4527	0.147759	0.493484	0.433175	7	NUDT3/QDPR/GK5/GPD2/DGAT2/IMPA1/FGF2
GO:0030705	cytoskeleton-dependent intracellular transport	7/724	28/4527	0.147759	0.493484	0.433175	7	AP3B1/BLOC1S6/AP3M1/TMEM108/MYO10/HIF1A/AP3D1
GO:0072006	nephron development	7/724	28/4527	0.147759	0.493484	0.433175	7	CALB1/KLHL3/GATA3/EGR1/AQP1/EDNRB/FGF2
GO:1902107	positive regulation of leukocyte differentiation	7/724	28/4527	0.147759	0.493484	0.433175	7	AP3B1/DUSP10/TRAF6/GATA3/RHOA/NFKBIZ/PRKCA
GO:1903708	positive regulation of hemopoiesis	7/724	28/4527	0.147759	0.493484	0.433175	7	AP3B1/DUSP10/TRAF6/GATA3/RHOA/NFKBIZ/PRKCA
GO:0070372	regulation of ERK1 and ERK2 cascade	11/724	49/4527	0.14843	0.493484	0.433175	11	ADCYAP1/DUSP10/FBXW7/SPRY2/ITGB1BP1/SPRY1/PDGFA/SPRY4/RAP1A/PRKCA/FGF2
GO:0045859	regulation of protein kinase activity	24/724	121/4527	0.148725	0.493484	0.433175	24	CKS1B/ADCYAP1/DUSP10/FBXW7/MOB3B/TRAF6/SPRY2/TRIB3/STK38/DNAJA1/CCND1/RAP2C/SOCS5/ITGB1BP1/CHP1/EMP2/PDGFA/RHOA/MAP2K6/PPP2CA/PIK3CA/CDK5R1/ATP2B4/RAP1A
GO:0007611	learning or memory	6/724	23/4527	0.149033	0.493484	0.433175	6	CCND2/BLOC1S6/SNAP25/CALB1/GABRA5/ATAD1
GO:0019218	regulation of steroid metabolic process	6/724	23/4527	0.149033	0.493484	0.433175	6	ERLIN2/SNAI2/LPCAT3/INSIG1/EGR1/ACADVL
GO:0044839	cell cycle G2/M phase transition	6/724	23/4527	0.149033	0.493484	0.433175	6	RAD21/VPS4B/CCND1/CDK4/ARPP19/CDK1
GO:0048839	inner ear development	6/724	23/4527	0.149033	0.493484	0.433175	6	SPRY2/SOBP/GABRA5/INSIG1/TFAP2A/FRZB
GO:0050818	regulation of coagulation	6/724	23/4527	0.149033	0.493484	0.433175	6	ENPP4/PDGFA/ANXA2/PROS1/PRKG1/ANXA5
GO:0072009	nephron epithelium development	6/724	23/4527	0.149033	0.493484	0.433175	6	CALB1/KLHL3/GATA3/AQP1/EDNRB/FGF2
GO:1904064	positive regulation of cation transmembrane transport	6/724	23/4527	0.149033	0.493484	0.433175	6	CXCL10/STAC/CHP1/VMP1/CACNB3/IGF1
GO:0042110	T cell activation	19/724	93/4527	0.150089	0.496362	0.435701	19	IRF1/FKBP1B/AZI2/AP3B1/FKBP1A/DUSP10/CYP26B1/MSN/TRAF6/PKNOX1/FYN/TMEM98/GATA3/CEBPB/RHOA/NFKBIZ/CXADR/GJA1/CD28
GO:0007015	actin filament organization	17/724	82/4527	0.151662	0.500315	0.439171	17	TMOD1/GMFB/MTPN/ARPC2/CFL2/PFN2/TMEFF2/GSN/CDC42/ITGB1BP1/EMP2/ARF1/RHOA/TGFBR1/PIK3CA/RASA1/EZR
GO:0099537	trans-synaptic signaling	17/724	82/4527	0.151662	0.500315	0.439171	17	BACE1/SNAP25/RAB5A/PFN2/FLOT1/FYN/TMEM108/ATAD1/ARF1/MAPK1/YWHAG/PPP3R1/CHRNA7/VAMP2/RAP1A/SYT1/SV2A
GO:0010557	positive regulation of macromolecule biosynthetic process	59/724	325/4527	0.152858	0.503632	0.442083	59	IRF1/ARID5B/RBPJ/AP3B1/NME2/ADCYAP1/ENY2/GPBP1/MTPN/ETV1/NR4A2/MYCBP/TRAF6/NFIB/MAPK7/SMARCB1/CREBL2/MMS19/PKNOX1/PCGF5/HNRNPK/SERP1/SLC25A37/ACTN4/CITED2/RAF1/TFE3/HAND1/IMPACT/HMGN3/RAP2C/ITGB1BP1/CHP1/QRICH1/CNOT7/TFAP2A/ELF1/GATA3/ETV6/EIF5A/ESR1/MEF2A/EGR1/PPARGC1A/MAPK1/PAX6/ANXA2/TGFBR1/PIK3R1/IKBKB/HIF1A/FOXL2/CREB1/CEBPA/IGF1/FGF2/VIM/PTH/LUM
GO:0007409	axonogenesis	10/724	44/4527	0.153941	0.50469	0.443012	10	BDNF/NR4A2/NFIB/FLOT1/USP33/AFG3L2/LHX9/DNM2/CDK5R1/ALCAM
GO:0010821	regulation of mitochondrion organization	10/724	44/4527	0.153941	0.50469	0.443012	10	FBXW7/DNM1L/TMEM135/ACAA2/VPS35/OMA1/PISD/PPIF/PPARGC1A/IGF1
GO:0071560	cellular response to transforming growth factor beta stimulus	10/724	44/4527	0.153941	0.50469	0.443012	10	SMAD4/SPRY2/MAPK7/FYN/CITED2/SMAD2/SPRY1/CAV2/HSPA5/TGFBR1
GO:1903828	negative regulation of cellular protein localization	10/724	44/4527	0.153941	0.50469	0.443012	10	FKBP1B/UBE2G2/YOD1/RHBDF1/DNAJA1/ITGB1BP1/TMEM98/CHP1/INSIG1/CLTC
GO:0051239	regulation of multicellular organismal process	89/724	504/4527	0.154422	0.505642	0.443847	89	NAP1L1/IRF1/FKBP1B/AP3B1/BDNF/TCTA/NME2/CXCL10/TMEM100/DUSP10/MTPN/FBXW7/CYP26B1/NR4A2/TLR10/TRAF6/SPRY2/PFN2/ENPP4/NFIB/SCN4B/MAPK7/G3BP1/FLOT1/POLR3F/HNRNPK/SERP1/SNTA1/CITED2/TFE3/SNAI2/AFG3L2/LPCAT3/TRIM56/PEX5/ITGB1BP1/TMEM98/POGLUT1/TMEM108/CTSH/SRSF6/EMP2/SPRY1/PDGFA/TFAP2A/ELF1/GATA3/ESR1/MEF2A/EGR1/CEBPB/THBS2/STC1/RHOA/SLC8A1/MAPK1/MAP2K6/PAX6/PTHLH/NFKBIZ/ANXA2/AQP1/TGFBR1/PPP2CA/PIK3C…
GO:0099536	synaptic signaling	18/724	88/4527	0.156863	0.512999	0.450304	18	BACE1/SNAP25/RAB5A/PFN2/FLOT1/FYN/TMEM108/ATAD1/ARF1/MAPK1/YWHAG/PPP3R1/CHRNA7/CDK5R1/VAMP2/RAP1A/SYT1/SV2A
GO:0010506	regulation of autophagy	12/724	55/4527	0.157886	0.515707	0.452682	12	CISD2/TBC1D14/FBXL2/SPTLC1/FBXW7/DNM1L/PIP4K2C/TRIB3/USP33/ATG13/PAFAH1B2/BCL2
GO:0000302	response to reactive oxygen species	9/724	39/4527	0.159419	0.518796	0.455394	9	FKBP1B/SIGMAR1/MAPK7/PPP2CB/IMPACT/PPIF/MAPK1/AQP1/HIF1A
GO:0007519	skeletal muscle tissue development	9/724	39/4527	0.159419	0.518796	0.455394	9	CYP26B1/CFL2/ZBTB18/FLOT1/CITED2/GPC1/CAV2/RHOA/FOXL2
GO:0060538	skeletal muscle organ development	9/724	39/4527	0.159419	0.518796	0.455394	9	CYP26B1/CFL2/ZBTB18/FLOT1/CITED2/GPC1/CAV2/RHOA/FOXL2
GO:0009259	ribonucleotide metabolic process	19/724	94/4527	0.161582	0.524781	0.460647	19	ELOVL5/NME2/ELOVL7/PDHB/RAN/ENTPD5/DDIT4/AK4/PANK3/DLST/IMPDH1/DGAT2/PPARGC1A/PDE5A/HIF1A/AK3/TPI1/NPPC/AK2
GO:0010604	positive regulation of macromolecule metabolic process	112/724	644/4527	0.161654	0.524781	0.460647	112	IRF1/ARID5B/RBPJ/AP3B1/WDR48/CHTOP/CKS1B/NME2/ADCYAP1/FKBP1A/ENY2/GPBP1/MTPN/FBXW7/CYP26B1/ETV1/MOB3B/MSN/NR4A2/MYCBP/TRAF6/SPRY2/PFN2/CNN2/NFIB/TRIB3/MAPK7/SMARCB1/CREBL2/G3BP1/MMS19/PKNOX1/ACTC1/FLOT1/POLR3F/PCGF5/HNRNPK/SERP1/FYN/CCND1/SLC25A37/ACTN4/VPS35/CITED2/RAF1/TFE3/NUDT21/PSMC6/HAND1/IMPACT/HMGN3/LPCAT3/CDCA2/RAP2C/TRIM56/SOCS5/DCP1B/ITGB1BP1/CHP1/LAPTM5/QRICH1/CTSH/STX5/DCUN1D5/CNOT7/…
GO:0006164	purine nucleotide biosynthetic process	11/724	50/4527	0.164506	0.530807	0.465936	11	ELOVL5/NME2/ELOVL7/PDHB/AK4/PANK3/IMPDH1/PPARGC1A/AK3/NPPC/AK2
GO:0009260	ribonucleotide biosynthetic process	11/724	50/4527	0.164506	0.530807	0.465936	11	ELOVL5/NME2/ELOVL7/PDHB/AK4/PANK3/IMPDH1/PPARGC1A/AK3/NPPC/AK2
GO:0061564	axon development	11/724	50/4527	0.164506	0.530807	0.465936	11	FKBP1B/BDNF/NR4A2/NFIB/FLOT1/USP33/AFG3L2/LHX9/DNM2/CDK5R1/ALCAM
GO:0043433	negative regulation of DNA-binding transcription factor activity	8/724	34/4527	0.164712	0.530807	0.465936	8	SETD6/CYLD/PPP2CB/HAND1/CHP1/BHLHE40/ESR1/ANXA4
GO:1903034	regulation of response to wounding	8/724	34/4527	0.164712	0.530807	0.465936	8	FKBP1B/ENPP4/SRSF6/PDGFA/ANXA2/PROS1/PRKG1/FGF2
GO:1904950	negative regulation of establishment of protein localization	8/724	34/4527	0.164712	0.530807	0.465936	8	FKBP1B/UBE2G2/YOD1/RHBDF1/DNAJA1/ITGB1BP1/CHP1/INSIG1
GO:0016043	cellular component organization	215/724	1274/4527	0.16612	0.532486	0.46741	215	EIF3B/ROCK1/FKBP1B/CISD2/RHOU/TMOD1/KIF2A/RBBP4/AP3B1/TMED9/BDNF/MMGT1/REEP5/PITPNA/PCGF3/CHMP2B/CHCHD6/SDC2/EMC7/EYA2/GMFB/SNRPF/ADCYAP1/CXCL10/FKBP1A/BLOC1S6/ENY2/TBPL1/PITPNB/TUBG1/MTPN/ETF1/RAD21/FBXW7/DNM1L/CYP26B1/SNAP25/ARPC2/RAB30/RAN/MSN/PEX13/NR4A2/COX7A2L/ARL3/PIP4K2C/ITM2C/RAB5A/VPS4B/CFL2/SPRY2/EIF3J/PFN2/CNN2/CNN3/DNAJB14/NFIB/DNAJB1/TMEFF2/CAND1/SMARCB1/SUV39H2/CYLD/GSN/STXBP6/RAB1…
GO:0040012	regulation of locomotion	36/724	192/4527	0.1669	0.532486	0.46741	36	ROCK1/CXCL10/LMO4/DUSP10/FBXW7/DNM1L/MSN/SPRY2/PFN2/CNN2/TMEFF2/HACE1/CITED2/SNAI2/RAP2C/ITGB1BP1/CTSH/ABHD2/EMP2/PDGFA/GATA3/HSPA5/STC1/RHOA/MAPK1/FUT9/AQP1/TGFBR1/PTGER4/ATP2B4/PRKG1/PRKCA/ITGB1/GJA1/FGF2/MET
GO:0051270	regulation of cellular component movement	36/724	192/4527	0.1669	0.532486	0.46741	36	ROCK1/CXCL10/LMO4/DUSP10/FBXW7/DNM1L/MSN/SPRY2/PFN2/CNN2/TMEFF2/HACE1/CITED2/SNAI2/RAP2C/ITGB1BP1/CTSH/ABHD2/EMP2/PDGFA/GATA3/HSPA5/STC1/RHOA/MAPK1/FUT9/AQP1/TGFBR1/PTGER4/ATP2B4/PRKG1/PRKCA/ITGB1/GJA1/FGF2/MET
GO:0006753	nucleoside phosphate metabolic process	24/724	123/4527	0.169005	0.532486	0.46741	24	PRPS1/ELOVL5/NME2/ELOVL7/TBPL1/PDHB/AK5/RAN/ENTPD5/DDIT4/AK4/NMNAT2/PANK3/CMPK1/DLST/IMPDH1/DGAT2/PPARGC1A/PDE5A/HIF1A/AK3/TPI1/NPPC/AK2
GO:0043547	positive regulation of GTPase activity	7/724	29/4527	0.169559	0.532486	0.46741	7	ADCYAP1/RGP1/ELMOD2/TBC1D20/CAV2/RASA1/RAP1A
GO:0007548	sex differentiation	10/724	45/4527	0.171358	0.532486	0.46741	10	CITED2/GATA3/TBC1D20/ESR1/CEBPB/RDH10/TGFBR1/FOXL2/GJA1/ZFX
GO:0031589	cell-substrate adhesion	10/724	45/4527	0.171358	0.532486	0.46741	10	ROCK1/CDC42/ITGB1BP1/ARL2/EMP2/VAMP3/SPRY4/RHOA/PIK3R1/RASA1
GO:0051651	maintenance of location in cell	10/724	45/4527	0.171358	0.532486	0.46741	10	FKBP1B/CXCL10/FKBP1A/SLC30A7/KDELR2/ARL2/HSPA5/ITPR3/ANXA5/FGF2
GO:0051924	regulation of calcium ion transport	10/724	45/4527	0.171358	0.532486	0.46741	10	PLN/FKBP1B/CXCL10/FKBP1A/FYN/STAC/VMP1/STC1/SLC8A1/CACNB3
GO:0045333	cellular respiration	16/724	78/4527	0.171604	0.532486	0.46741	16	COX6B1/PDHB/COX7A2L/SUCLG2/AIFM2/TEFM/IDE/AK4/DLAT/DLST/PPIF/PPARGC1A/RHOA/PIK3CA/COX8A/CDK1
GO:0009628	response to abiotic stimulus	41/724	222/4527	0.173423	0.532486	0.46741	41	RBPJ/CCND2/SUMO1/NR4A2/CNN2/PPP1CB/DDAH1/RAB11B/DDIT4/DNAJA1/FYN/CCND1/TMEM135/USP2/CITED2/RAF1/CDC25A/IMPACT/AK4/USP1/CHP1/HP1BP3/VCP/BHLHE40/GATA3/DCUN1D3/EGR1/DNAJA2/ATP6V0A2/SLC9A1/MMP2/AQP1/PIK3CA/CHRNA7/ATP2B4/ACADVL/HIF1A/ATP6V1G1/IGF1/GJA1/PRPH2
GO:0000413	protein peptidyl-prolyl isomerization	6/724	24/4527	0.17348	0.532486	0.46741	6	RANBP2/FKBP1B/FKBP1A/FKBP2/PPWD1/PPIF
GO:0009142	nucleoside triphosphate biosynthetic process	6/724	24/4527	0.17348	0.532486	0.46741	6	NME2/TBPL1/AK5/AK4/CMPK1/PPARGC1A
GO:0030316	osteoclast differentiation	6/724	24/4527	0.17348	0.532486	0.46741	6	TCTA/FBXW7/TRAF6/TFE3/SBNO2/CEBPB
GO:0031109	microtubule polymerization or depolymerization	6/724	24/4527	0.17348	0.532486	0.46741	6	ARL3/SLAIN2/ARL2/MAPRE1/CDK5R1/TPPP
GO:0031345	negative regulation of cell projection organization	6/724	24/4527	0.17348	0.532486	0.46741	6	ITM2C/SPRY2/PFN2/FYN/CDK5R1/VIM
GO:0035194	post-transcriptional gene silencing by RNA	6/724	24/4527	0.17348	0.532486	0.46741	6	FXR1/TRIM71/TSN/ESR1/AGO3/AGO2
GO:0098876	vesicle-mediated transport to the plasma membrane	6/724	24/4527	0.17348	0.532486	0.46741	6	SNAP25/ARL3/RAB11B/SNX17/VPS35/VPS29
GO:1901264	carbohydrate derivative transport	6/724	24/4527	0.17348	0.532486	0.46741	6	SLC35A4/PLEKHA8/SLC25A25/SLC35A3/SLC15A4/GJA1
GO:2001257	regulation of cation channel activity	6/724	24/4527	0.17348	0.532486	0.46741	6	FKBP1B/SUMO1/FKBP1A/STAC/CACNB3/VAMP2
GO:0042445	hormone metabolic process	12/724	56/4527	0.173555	0.532486	0.46741	12	CYP26B1/IDE/GATA3/ESR1/EGR1/DGAT2/LIPE/RDH10/EDNRB/ECE1/TTR/CPE
GO:0045765	regulation of angiogenesis	12/724	56/4527	0.173555	0.532486	0.46741	12	CXCL10/SPRY2/MAPK7/CTSH/EMP2/THBS2/AQP1/CHRNA7/ATP2B4/PRKCA/FGF2/BTG1
GO:0000768	syncytium formation by plasma membrane fusion	4/724	14/4527	0.173676	0.532486	0.46741	4	CXCL10/FLOT1/SBNO2/ITGB1
GO:0006513	protein monoubiquitination	4/724	14/4527	0.173676	0.532486	0.46741	4	PCGF3/UBE2W/PCGF5/RNF126
GO:0008089	anterograde axonal transport	4/724	14/4527	0.173676	0.532486	0.46741	4	AP3B1/BLOC1S6/AP3M1/AP3D1
GO:0009791	post-embryonic development	4/724	14/4527	0.173676	0.532486	0.46741	4	NR4A2/SERP1/TGFBR1/ZFX
GO:0019935	cyclic-nucleotide-mediated signaling	4/724	14/4527	0.173676	0.532486	0.46741	4	ADCYAP1/AQP1/PRKG1/GNAI1
GO:0021675	nerve development	4/724	14/4527	0.173676	0.532486	0.46741	4	GABRA5/CITED2/AFG3L2/TFAP2A
GO:0021987	cerebral cortex development	4/724	14/4527	0.173676	0.532486	0.46741	4	PEX13/PEX5/RHOA/CDK5R1
GO:0030032	lamellipodium assembly	4/724	14/4527	0.173676	0.532486	0.46741	4	ARPC2/CDC42/PIK3CA/S1PR1
GO:0030042	actin filament depolymerization	4/724	14/4527	0.173676	0.532486	0.46741	4	TMOD1/MTPN/CFL2/PIK3CA
GO:0030512	negative regulation of transforming growth factor beta receptor signaling pathway	4/724	14/4527	0.173676	0.532486	0.46741	4	SPRY2/SPRY1/CAV2/HSPA5
GO:0035107	appendage morphogenesis	4/724	14/4527	0.173676	0.532486	0.46741	4	CYP26B1/TFAP2A/RDH10/GJA1
GO:0035108	limb morphogenesis	4/724	14/4527	0.173676	0.532486	0.46741	4	CYP26B1/TFAP2A/RDH10/GJA1
GO:0048489	synaptic vesicle transport	4/724	14/4527	0.173676	0.532486	0.46741	4	AP3B1/BLOC1S6/AP3M1/AP3D1
GO:0061157	mRNA destabilization	4/724	14/4527	0.173676	0.532486	0.46741	4	DCP1B/CNOT7/AGO3/AGO2
GO:0070918	production of small RNA involved in gene silencing by RNA	4/724	14/4527	0.173676	0.532486	0.46741	4	TRIM71/TSN/ESR1/AGO2
GO:0070979	protein K11-linked ubiquitination	4/724	14/4527	0.173676	0.532486	0.46741	4	CDC27/UBE2H/UBE2E3/UBE2B
GO:0140253	cell-cell fusion	4/724	14/4527	0.173676	0.532486	0.46741	4	CXCL10/FLOT1/SBNO2/ITGB1
GO:1900047	negative regulation of hemostasis	4/724	14/4527	0.173676	0.532486	0.46741	4	PDGFA/ANXA2/PROS1/PRKG1
GO:1904427	positive regulation of calcium ion transmembrane transport	4/724	14/4527	0.173676	0.532486	0.46741	4	CXCL10/STAC/VMP1/CACNB3
GO:1905710	positive regulation of membrane permeability	4/724	14/4527	0.173676	0.532486	0.46741	4	EYA2/ACAA2/LAPTM5/PPIF
GO:0000041	transition metal ion transport	5/724	19/4527	0.175536	0.533251	0.468082	5	SLC30A7/SLC30A4/RAB11B/FTL/CLTC
GO:0048736	appendage development	5/724	19/4527	0.175536	0.533251	0.468082	5	CYP26B1/RSPO3/TFAP2A/RDH10/GJA1
GO:0050852	T cell receptor signaling pathway	5/724	19/4527	0.175536	0.533251	0.468082	5	TRAF6/ELF1/GATA3/MAPK1/NFKBIZ
GO:0060173	limb development	5/724	19/4527	0.175536	0.533251	0.468082	5	CYP26B1/RSPO3/TFAP2A/RDH10/GJA1
GO:0061326	renal tubule development	5/724	19/4527	0.175536	0.533251	0.468082	5	CALB1/KLHL3/GATA3/AQP1/FGF2
GO:0071326	cellular response to monosaccharide stimulus	5/724	19/4527	0.175536	0.533251	0.468082	5	FKBP1B/RAB11B/RAF1/HMGN3/PIK3CA
GO:0071331	cellular response to hexose stimulus	5/724	19/4527	0.175536	0.533251	0.468082	5	FKBP1B/RAB11B/RAF1/HMGN3/PIK3CA
GO:0072384	organelle transport along microtubule	5/724	19/4527	0.175536	0.533251	0.468082	5	AP3B1/BLOC1S6/AP3M1/HIF1A/AP3D1
GO:0030111	regulation of Wnt signaling pathway	9/724	40/4527	0.178399	0.539475	0.473545	9	CYLD/RSPO3/G3BP1/NXN/SNAI2/ATP6AP2/GID8/FRZB/FGF2
GO:0051216	cartilage development	9/724	40/4527	0.178399	0.539475	0.473545	9	NFIB/SNAI2/HAND1/STC1/PTHLH/TGFBR1/NPPC/FRZB/FGF2
GO:0060491	regulation of cell projection assembly	9/724	40/4527	0.178399	0.539475	0.473545	9	ARPC2/PFN2/CYLD/CDC42/GPM6A/VDAC3/TGFBR1/PIK3CA/MYO10
GO:0120032	regulation of plasma membrane bounded cell projection assembly	9/724	40/4527	0.178399	0.539475	0.473545	9	ARPC2/PFN2/CYLD/CDC42/GPM6A/VDAC3/TGFBR1/PIK3CA/MYO10
GO:0050821	protein stabilization	11/724	51/4527	0.181401	0.547925	0.480963	11	FBXW7/PFN2/CREBL2/FLOT1/USP33/USP2/PEX19/CHP1/NLK/PIK3R1/CREB1
GO:0030155	regulation of cell adhesion	25/724	130/4527	0.182459	0.550494	0.483218	25	IRF1/ROCK1/AP3B1/DUSP10/TRAF6/PPP1CB/MAPK7/CDC42/FLOT1/CITED2/TFE3/SNAI2/ITGB1BP1/ARL2/GATA3/SPRY4/CEBPB/RHOA/FUT9/NFKBIZ/RASA1/PRKG1/PRKCA/S1PR1/CD28
GO:2000026	regulation of multicellular organismal development	43/724	235/4527	0.183398	0.552697	0.485151	43	NAP1L1/IRF1/AP3B1/BDNF/TCTA/NME2/CXCL10/TMEM100/DUSP10/FBXW7/CYP26B1/TRAF6/SPRY2/MAPK7/TFE3/SNAI2/TMEM98/POGLUT1/CTSH/SRSF6/EMP2/SPRY1/TFAP2A/GATA3/CEBPB/THBS2/RHOA/PAX6/PTHLH/NFKBIZ/ANXA2/AQP1/TGFBR1/CHRNA7/CDK5R1/ATP2B4/PRKCA/GJA1/FRZB/FGF2/S1PR1/BTG1/TPPP
GO:0006790	sulfur compound metabolic process	16/724	79/4527	0.185267	0.557696	0.48954	16	ELOVL5/ADI1/MAT2B/ELOVL7/PDHB/TPST2/MMS19/GCLM/GSS/DSE/DLST/DGAT2/EDNRB/CLIC5/GLCE/AMD1
GO:0007179	transforming growth factor beta receptor signaling pathway	8/724	35/4527	0.185552	0.557921	0.489737	8	SMAD4/SPRY2/CITED2/SMAD2/SPRY1/CAV2/HSPA5/TGFBR1
GO:0006163	purine nucleotide metabolic process	19/724	96/4527	0.185938	0.558445	0.490197	19	ELOVL5/NME2/ELOVL7/PDHB/RAN/ENTPD5/DDIT4/AK4/PANK3/DLST/IMPDH1/DGAT2/PPARGC1A/PDE5A/HIF1A/AK3/TPI1/NPPC/AK2
GO:0051338	regulation of transferase activity	32/724	171/4527	0.187171	0.561513	0.49289	32	CKS1B/ADCYAP1/LMO4/DUSP10/FBXW7/DNM1L/MOB3B/PIP4K2C/TRAF6/SPRY2/TRIB3/STK38/LAMTOR3/CDC42/DNAJA1/CCND1/RAP2C/SOCS5/ITGB1BP1/CHP1/EMP2/PDGFA/RHOA/MAPK1/MAP2K6/PPP2CA/PIK3R1/PIK3CA/CDK5R1/ATP2B4/RAP1A/FGF2
GO:0008284	positive regulation of cell population proliferation	28/724	148/4527	0.189555	0.567378	0.498039	28	NAP1L1/CHTOP/NME2/TRAF6/CDC42/ITGB1BP1/CTSH/CNOT7/EMP2/PDGFA/GID8/CAV2/ESR1/EGR1/MAPK1/AQP1/TGFBR1/CHRNA7/PRKCA/GRK5/B4GALT1/IGF1/GJA1/FGF2/S1PR1/CD28/CASR/PGF
GO:0031329	regulation of cellular catabolic process	28/724	148/4527	0.189555	0.567378	0.498039	28	CISD2/TBC1D14/FBXL2/SPTLC1/FBXW7/DNM1L/MSN/PIP4K2C/RGP1/TRIB3/ENTPD5/USP33/RHBDF1/VPS35/PSMC6/SOCS5/DCP1B/PPP1R3B/CNOT7/ATG13/AGO3/AGO2/ANXA2/PAFAH1B2/ATP2B4/UBE2K/BCL2/VIM
GO:0002521	leukocyte differentiation	20/724	102/4527	0.189811	0.567504	0.498148	20	IRF1/AZI2/AP3B1/TCTA/DUSP10/FBXW7/CYP26B1/TRAF6/JAGN1/PKNOX1/CITED2/TFE3/TMEM98/SBNO2/GATA3/CEBPB/RHOA/NFKBIZ/PRKCA/CEBPA
GO:0009966	regulation of signal transduction	93/724	535/4527	0.191028	0.570499	0.500778	93	CDC42SE2/IRF1/GPR161/FBXL2/ADCYAP1/FKBP1A/CDC42SE1/TMEM100/DUSP10/FBXW7/DNM1L/CYP26B1/MOB3B/NR4A2/PIP4K2C/ITM2C/HEXIM1/RCAN1/TRAF6/SPRY2/ITPRIP/MAPK7/CYLD/RSPO3/G3BP1/STK38/ZDHHC5/LAMTOR3/ENTPD5/CDC42/FLOT1/USP33/NXN/DDIT4/RHBDF1/DNAJA1/HNRNPK/FYN/GCLM/PPP2CB/ACAA2/VPS35/CITED2/RAF1/SNAI2/GPC1/SOCS5/PHACTR4/ITGB1BP1/ATP6AP2/CHP1/POGLUT1/FBXO9/DLC1/SHOC2/TMEM108/SLC15A4/CNOT7/RNF126/SPRY1/PDGFA/GI…
GO:0010810	regulation of cell-substrate adhesion	7/724	30/4527	0.192664	0.572804	0.502801	7	ROCK1/CDC42/ITGB1BP1/ARL2/SPRY4/RHOA/RASA1
GO:0046031	ADP metabolic process	7/724	30/4527	0.192664	0.572804	0.502801	7	ENTPD5/DDIT4/AK4/HIF1A/AK3/TPI1/AK2
GO:0060828	regulation of canonical Wnt signaling pathway	7/724	30/4527	0.192664	0.572804	0.502801	7	CYLD/RSPO3/G3BP1/SNAI2/ATP6AP2/GID8/FGF2
GO:1903322	positive regulation of protein modification by small protein conjugation or removal	7/724	30/4527	0.192664	0.572804	0.502801	7	WDR48/FKBP1A/FBXW7/TRIB3/DCUN1D5/DCUN1D3/HSPA5
GO:0000278	mitotic cell cycle	30/724	160/4527	0.193433	0.573799	0.503675	30	KIF2A/AZI2/CHMP2B/CKS1B/RAD21/RAN/ARL3/VPS4B/SPRY2/BRINP1/CDC42/TRIM71/CCND1/USP2/E2F6/OVOL1/CDK4/DCUN1D3/CAV2/RHOA/MYH10/ARPP19/PPP2CA/RASA1/PRKCA/GNAI1/GJA1/CLTC/CDK1/CD28
GO:0097435	supramolecular fiber organization	30/724	160/4527	0.193433	0.573799	0.503675	30	TMOD1/GMFB/FKBP1A/TUBG1/MTPN/ARPC2/ARL3/CFL2/PFN2/TMEFF2/GSN/SLAIN2/CDC42/ITGB1BP1/CHP1/ARL2/MAPRE1/EMP2/MEF2A/ARF1/RHOA/ANXA2/TGFBR1/PIK3CA/CDK5R1/RASA1/EZR/TPPP/VIM/LUM
GO:0009060	aerobic respiration	13/724	63/4527	0.1973	0.575527	0.505191	13	COX6B1/PDHB/COX7A2L/SUCLG2/TEFM/IDE/AK4/DLAT/DLST/PPIF/RHOA/COX8A/CDK1
GO:2001234	negative regulation of apoptotic signaling pathway	11/724	52/4527	0.199068	0.575527	0.505191	11	NR4A2/ITPRIP/MAPK7/DNAJA1/GCLM/ACAA2/RAF1/SNAI2/PPIF/TGFBR1/IGF1
GO:0009117	nucleotide metabolic process	23/724	120/4527	0.199419	0.575527	0.505191	23	ELOVL5/NME2/ELOVL7/TBPL1/PDHB/AK5/RAN/ENTPD5/DDIT4/AK4/NMNAT2/PANK3/CMPK1/DLST/IMPDH1/DGAT2/PPARGC1A/PDE5A/HIF1A/AK3/TPI1/NPPC/AK2
GO:0031328	positive regulation of cellular biosynthetic process	61/724	344/4527	0.199425	0.575527	0.505191	61	IRF1/ARID5B/RBPJ/AP3B1/ELOVL5/NME2/ADCYAP1/ENY2/GPBP1/ETV1/NR4A2/MYCBP/TRAF6/NFIB/MAPK7/SMARCB1/DDAH1/CREBL2/MMS19/PKNOX1/PCGF5/HNRNPK/SERP1/SLC25A37/ACTN4/CITED2/RAF1/TFE3/HAND1/IMPACT/HMGN3/RAP2C/SLC27A1/ITGB1BP1/CHP1/QRICH1/CNOT7/TFAP2A/ELF1/GATA3/ETV6/EIF5A/ESR1/MEF2A/EGR1/PPARGC1A/MAPK1/PAX6/ANXA2/TGFBR1/PIK3R1/IKBKB/HIF1A/FOXL2/CREB1/CEBPA/IGF1/FGF2/VIM/PTH/LUM
GO:0002761	regulation of myeloid leukocyte differentiation	6/724	25/4527	0.199437	0.575527	0.505191	6	TCTA/FBXW7/TRAF6/TFE3/CEBPB/PRKCA
GO:0007052	mitotic spindle organization	6/724	25/4527	0.199437	0.575527	0.505191	6	KIF2A/CHMP2B/VPS4B/RHOA/GNAI1/CLTC
GO:0016441	posttranscriptional gene silencing	6/724	25/4527	0.199437	0.575527	0.505191	6	FXR1/TRIM71/TSN/ESR1/AGO3/AGO2
GO:0043244	regulation of protein-containing complex disassembly	6/724	25/4527	0.199437	0.575527	0.505191	6	TMOD1/MTPN/ETF1/CFL2/EIF5A/PIK3CA
GO:0044264	cellular polysaccharide metabolic process	6/724	25/4527	0.199437	0.575527	0.505191	6	PPP1CB/PPP1R3B/FUT9/IGF1/HAS2/PTH
GO:0072329	monocarboxylic acid catabolic process	6/724	25/4527	0.199437	0.575527	0.505191	6	CYP26B1/PEX13/ACAA2/PEX5/ACOX1/ACADVL
GO:1903829	positive regulation of cellular protein localization	16/724	80/4527	0.199448	0.575527	0.505191	16	FBXW7/DNM1L/RAN/ZDHHC5/SERP1/FYN/STAC/ITGB1BP1/CHP1/MYH10/PIK3R1/CDK5R1/ATP2B4/ITGB1/GNAI1/CDK1
GO:0010608	posttranscriptional regulation of gene expression	24/724	126/4527	0.202072	0.575527	0.505191	24	EIF3B/PUS7/HBS1L/ETF1/FXR1/NSUN3/TRIM71/CASC3/SERP1/NUDT21/IMPACT/DCP1B/DPH3/TSN/EIF1/CNOT7/QKI/EIF5A/ESR1/AGO3/RPS6KB1/AGO2/EIF4E/VIM
GO:0009611	response to wounding	20/724	103/4527	0.202395	0.575527	0.505191	20	FKBP1B/AP3B1/CHMP2B/BLOC1S6/CNN2/ENPP4/TMEFF2/ABHD2/SRSF6/PDGFA/RHOA/ANXA2/AQP1/PROS1/PRKG1/PRKCA/FUNDC2/B4GALT1/ANXA5/FGF2
GO:0009790	embryo development	31/724	167/4527	0.205124	0.575527	0.505191	31	GPR161/SMIM14/LMO4/TMEM100/CYP26B1/TRAF6/SPRY2/MAPK7/SOBP/RSPO3/CDC42/TRIM71/NXN/RTCB/CITED2/PHF6/HAND1/PHACTR4/INSIG1/POGLUT1/TFAP2A/GATA3/MAPK1/RDH10/TGFBR1/CDK5R1/APLN/FOXL2/GJA1/FRZB/VIM
GO:0006636	unsaturated fatty acid biosynthetic process	5/724	20/4527	0.205252	0.575527	0.505191	5	SCD5/ELOVL5/ELOVL7/FADS2/SCD
GO:0009205	purine ribonucleoside triphosphate metabolic process	5/724	20/4527	0.205252	0.575527	0.505191	5	NME2/RAN/AK4/PPARGC1A/AK3
GO:0030193	regulation of blood coagulation	5/724	20/4527	0.205252	0.575527	0.505191	5	ENPP4/PDGFA/ANXA2/PROS1/PRKG1
GO:0032088	negative regulation of NF-kappaB transcription factor activity	5/724	20/4527	0.205252	0.575527	0.505191	5	SETD6/CYLD/PPP2CB/CHP1/ANXA4
GO:0032411	positive regulation of transporter activity	5/724	20/4527	0.205252	0.575527	0.505191	5	STAC/CHP1/VMP1/CACNB3/IGF1
GO:0045621	positive regulation of lymphocyte differentiation	5/724	20/4527	0.205252	0.575527	0.505191	5	AP3B1/DUSP10/GATA3/RHOA/NFKBIZ
GO:0071322	cellular response to carbohydrate stimulus	5/724	20/4527	0.205252	0.575527	0.505191	5	FKBP1B/RAB11B/RAF1/HMGN3/PIK3CA
GO:0007588	excretion	3/724	10/4527	0.20604	0.575527	0.505191	3	ABCG2/STC1/EDNRB
GO:0007622	rhythmic behavior	3/724	10/4527	0.20604	0.575527	0.505191	3	BLOC1S6/USP2/EGR1
GO:0008333	endosome to lysosome transport	3/724	10/4527	0.20604	0.575527	0.505191	3	VPS4B/HOOK3/VCP
GO:0010517	regulation of phospholipase activity	3/724	10/4527	0.20604	0.575527	0.505191	3	ARL1/ESR1/FGF2
GO:0021761	limbic system development	3/724	10/4527	0.20604	0.575527	0.505191	3	BLOC1S6/TMEM108/CDK5R1
GO:0030212	hyaluronan metabolic process	3/724	10/4527	0.20604	0.575527	0.505191	3	HAS2/FGF2/CLTC
GO:0035305	negative regulation of dephosphorylation	3/724	10/4527	0.20604	0.575527	0.505191	3	FKBP1B/FKBP1A/CHP1
GO:0042278	purine nucleoside metabolic process	3/724	10/4527	0.20604	0.575527	0.505191	3	BLOC1S6/ENPP4/AMD1
GO:0043112	receptor metabolic process	3/724	10/4527	0.20604	0.575527	0.505191	3	RAB11B/VAMP3/ANXA2
GO:0043153	entrainment of circadian clock by photoperiod	3/724	10/4527	0.20604	0.575527	0.505191	3	PPP1CB/USP2/BHLHE40
GO:0045599	negative regulation of fat cell differentiation	3/724	10/4527	0.20604	0.575527	0.505191	3	TRIB3/INSIG1/GATA3
GO:0045913	positive regulation of carbohydrate metabolic process	3/724	10/4527	0.20604	0.575527	0.505191	3	ENTPD5/IGF1/PTH
GO:0046339	diacylglycerol metabolic process	3/724	10/4527	0.20604	0.575527	0.505191	3	GPAM/DGAT2/LIPE
GO:0046638	positive regulation of alpha-beta T cell differentiation	3/724	10/4527	0.20604	0.575527	0.505191	3	AP3B1/RHOA/NFKBIZ
GO:0048512	circadian behavior	3/724	10/4527	0.20604	0.575527	0.505191	3	BLOC1S6/USP2/EGR1
GO:0070536	protein K63-linked deubiquitination	3/724	10/4527	0.20604	0.575527	0.505191	3	YOD1/CYLD/USP33
GO:0098927	vesicle-mediated transport between endosomal compartments	3/724	10/4527	0.20604	0.575527	0.505191	3	RAB5A/HOOK3/EMP2
GO:1900024	regulation of substrate adhesion-dependent cell spreading	3/724	10/4527	0.20604	0.575527	0.505191	3	CDC42/ITGB1BP1/SPRY4
GO:1905168	positive regulation of double-strand break repair via homologous recombination	3/724	10/4527	0.20604	0.575527	0.505191	3	WDR48/MMS19/ACTB
GO:0044267	cellular protein metabolic process	194/724	1155/4527	0.206529	0.575527	0.505191	194	EIF3B/ROCK1/RANBP2/FKBP1B/KLHL36/OSTC/RBBP4/TRIM9/AP3B1/WDR48/CHTOP/ERLIN2/FBXL2/PCGF3/CHMP2B/CKS1B/METTL21A/ZDHHC20/PUS7/NME2/SKP1/EYA2/ADCYAP1/SUMO1/FKBP1A/UBE2G2/ENY2/KCMF1/UBE2W/FEM1C/DUSP10/UBE2N/HBS1L/ETF1/UBE2D2/FBXW7/MOB3B/CDC27/MSN/MRPL35/TPST2/YOD1/SETD6/RCE1/RGP1/VPS4B/UBE2H/TRAF6/TRIM45/SPRY2/EIF3J/PFN2/FKBP2/PPP1CB/RIMKLB/TRIB3/RNF138/CAND1/MAPK7/DDAH1/CREBL2/SUV39H2/SUMF1/CYLD/UBE2E…
GO:0044249	cellular biosynthetic process	200/724	1192/4527	0.206755	0.575527	0.505191	200	EIF3B/IRF1/ARID5B/PRPS1/OSTC/RBBP4/RBPJ/AP3B1/QDPR/CEBPG/SCD5/ELOVL5/ERLIN2/CKS1B/ADI1/ZDHHC20/PUS7/NME2/ADCYAP1/CDCA7/MAT2B/ELOVL7/ENY2/TBPL1/GPBP1/PDHB/CTNS/AK5/MTPN/HBS1L/ETF1/RAD21/ETV1/MRPL35/SMAD4/NR4A2/ZBTB6/PIP4K2C/SETD6/RNF141/MYNN/MYCBP/TRAF6/EIF3J/ZBTB18/CXXC5/NFIB/TRIB3/DNAJB1/MAPK7/SMARCB1/DDAH1/CREBL2/SUV39H2/CYLD/TEFM/DPM1/NSUN3/MMS19/PKNOX1/ENTPD5/FLOT1/ZNF567/TRIM71/CASC3/GFPT2/P…
GO:1901342	regulation of vasculature development	12/724	58/4527	0.207029	0.575527	0.505191	12	CXCL10/SPRY2/MAPK7/CTSH/EMP2/THBS2/AQP1/CHRNA7/ATP2B4/PRKCA/FGF2/BTG1
GO:0050684	regulation of mRNA processing	8/724	36/4527	0.20745	0.575527	0.505191	8	SAP18/RBM5/HNRNPK/NUDT21/SRSF2/SRSF6/SRSF7/PTBP1
GO:0009892	negative regulation of metabolic process	92/724	532/4527	0.208433	0.575527	0.505191	92	IRF1/ROCK1/FKBP1B/PNRC2/TBC1D14/ERLIN2/SAP18/PUS7/FKBP1A/DUSP10/ETF1/FBXW7/NR4A2/ZBTB6/PIP4K2C/RGP1/MYNN/TRAF6/SPRY2/ZBTB18/CXXC5/TRIB3/DNAJB1/TMEFF2/SUV39H2/FXR1/STK38/TRIM71/CASC3/NXN/DDIT4/DNAJA1/HNRNPK/SNTA1/FYN/CCND1/PPP2CB/USP2/CITED2/SNAI2/PHF6/HAND1/IMPACT/FOXP1/DUSP6/LHX9/RBFOX2/SOCS5/DCP1B/E2F6/OVOL1/ITGB1BP1/TMEM98/CHP1/INSIG1/ITM2B/TSN/CNOT7/SRSF6/SRSF7/BHLHE40/PDGFA/TFAP2A/GATA3/DCUN…
GO:0001541	ovarian follicle development	4/724	15/4527	0.208709	0.575527	0.505191	4	ESR1/CEBPB/FOXL2/ZFX
GO:0006446	regulation of translational initiation	4/724	15/4527	0.208709	0.575527	0.505191	4	EIF3B/IMPACT/EIF1/AGO2
GO:0006949	syncytium formation	4/724	15/4527	0.208709	0.575527	0.505191	4	CXCL10/FLOT1/SBNO2/ITGB1
GO:0008630	intrinsic apoptotic signaling pathway in response to DNA damage	4/724	15/4527	0.208709	0.575527	0.505191	4	SHISA5/DDIT4/HNRNPK/SNAI2
GO:0009247	glycolipid biosynthetic process	4/724	15/4527	0.208709	0.575527	0.505191	4	DPM1/GAL3ST4/PIGM/FUT9
GO:0031644	regulation of nervous system process	4/724	15/4527	0.208709	0.575527	0.505191	4	TMEM100/TMEM98/TMEM108/TPPP
GO:0032456	endocytic recycling	4/724	15/4527	0.208709	0.575527	0.505191	4	RAB11B/SNX17/VPS35/VPS29
GO:0032728	positive regulation of interferon-beta production	4/724	15/4527	0.208709	0.575527	0.505191	4	IRF1/FLOT1/POLR3F/TRIM56
GO:0043550	regulation of lipid kinase activity	4/724	15/4527	0.208709	0.575527	0.505191	4	PIP4K2C/CDC42/PIK3R1/FGF2
GO:0045048	protein insertion into ER membrane	4/724	15/4527	0.208709	0.575527	0.505191	4	MMGT1/EMC7/EMC3/TRAM1
GO:0045921	positive regulation of exocytosis	4/724	15/4527	0.208709	0.575527	0.505191	4	RAB15/RAB5A/VPS4B/SYT1
GO:0046164	alcohol catabolic process	4/724	15/4527	0.208709	0.575527	0.505191	4	NUDT3/GK5/GPD2/IMPA1
GO:0046634	regulation of alpha-beta T cell activation	4/724	15/4527	0.208709	0.575527	0.505191	4	IRF1/AP3B1/RHOA/NFKBIZ
GO:0050779	RNA destabilization	4/724	15/4527	0.208709	0.575527	0.505191	4	DCP1B/CNOT7/AGO3/AGO2
GO:0051298	centrosome duplication	4/724	15/4527	0.208709	0.575527	0.505191	4	CHMP2B/VPS4B/USP33/ROCK2
GO:0060193	positive regulation of lipase activity	4/724	15/4527	0.208709	0.575527	0.505191	4	ARL1/ESR1/RHOA/FGF2
GO:0061351	neural precursor cell proliferation	4/724	15/4527	0.208709	0.575527	0.505191	4	NAP1L1/TRIM71/RHOA/FGF2
GO:0071346	cellular response to interferon-gamma	4/724	15/4527	0.208709	0.575527	0.505191	4	IRF1/CDC42/CDC42EP2/VIM
GO:0097479	synaptic vesicle localization	4/724	15/4527	0.208709	0.575527	0.505191	4	AP3B1/BLOC1S6/AP3M1/AP3D1
GO:1901879	regulation of protein depolymerization	4/724	15/4527	0.208709	0.575527	0.505191	4	TMOD1/MTPN/CFL2/PIK3CA
GO:2000027	regulation of animal organ morphogenesis	4/724	15/4527	0.208709	0.575527	0.505191	4	CITED2/SPRY1/GATA3/FGF2
GO:0015833	peptide transport	10/724	47/4527	0.208789	0.575527	0.505191	10	FKBP1B/ADCYAP1/RAB11B/SERP1/RAF1/HMGN3/SLC15A4/AQP1/GJA1/CPE
GO:0051480	regulation of cytosolic calcium ion concentration	10/724	47/4527	0.208789	0.575527	0.505191	10	FKBP1B/ADCYAP1/CXCL10/FKBP1A/CALB1/FYN/ESR1/SLC8A1/ITPR3/FGF2
GO:0008610	lipid biosynthetic process	34/724	185/4527	0.209196	0.57556	0.50522	34	SCD5/ELOVL5/ERLIN2/ELOVL7/PIP4K2C/TRIB3/CREBL2/DPM1/FADS2/SNAI2/GAL3ST4/LPCAT3/SLC27A1/INSIG1/PTDSS1/PIGM/PDGFA/PISD/GPAM/QKI/EGR1/DGAT2/PEMT/FUT9/RDH10/PI4KA/PIK3R1/PIK3CA/ACADVL/IMPA1/CREB1/FGF2/SCD/PAM
GO:0007420	brain development	15/724	75/4527	0.209235	0.57556	0.50522	15	BLOC1S6/PEX13/NR4A2/NFIB/DDIT4/FYN/PEX5/TMEM108/HSPA5/RHOA/AQP1/CDK5R1/PRKG1/FGF2/S1PR1
GO:0009059	macromolecule biosynthetic process	152/724	898/4527	0.210669	0.578903	0.508155	152	EIF3B/IRF1/ARID5B/OSTC/RBBP4/RBPJ/AP3B1/CEBPG/CKS1B/ZDHHC20/PUS7/NME2/ADCYAP1/CDCA7/ENY2/TBPL1/GPBP1/MTPN/HBS1L/ETF1/RAD21/ETV1/MRPL35/SMAD4/NR4A2/ZBTB6/SETD6/RNF141/MYNN/MYCBP/TRAF6/EIF3J/ZBTB18/CXXC5/NFIB/TRIB3/DNAJB1/TMEFF2/MAPK7/SMARCB1/CREBL2/SUV39H2/CYLD/TEFM/DPM1/NSUN3/MMS19/PKNOX1/ENTPD5/FLOT1/ZNF567/TRIM71/CASC3/POLR3F/PCGF5/HNRNPK/SERP1/CCND1/PPP2CB/SLC25A37/USP2/ACTN4/CITED2/RAF1/TFE3/…
GO:0015980	energy derivation by oxidation of organic compounds	20/724	104/4527	0.21537	0.591207	0.518955	20	COX6B1/PDHB/COX7A2L/PPP1CB/SUCLG2/AIFM2/TEFM/IDE/AK4/PPP1R3B/DLAT/DLST/PPIF/PPARGC1A/RHOA/PIK3CA/IGF1/COX8A/CDK1/PTH
GO:0001763	morphogenesis of a branching structure	7/724	31/4527	0.216941	0.592451	0.520047	7	SPRY2/RSPO3/CTSH/ESR1/RDH10/PPP3R1/FGF2
GO:0006885	regulation of pH	7/724	31/4527	0.216941	0.592451	0.520047	7	ATP6AP2/CHP1/ATP6V1C1/MAPK1/SLC9A1/EDNRB/BCL2
GO:0045165	cell fate commitment	7/724	31/4527	0.216941	0.592451	0.520047	7	CYP26B1/SPRY2/CDC42/GATA3/RHOA/TGFBR1/FGF2
GO:0051494	negative regulation of cytoskeleton organization	7/724	31/4527	0.216941	0.592451	0.520047	7	TMOD1/GMFB/MTPN/PFN2/TMEFF2/MAPRE1/PIK3CA
GO:0061138	morphogenesis of a branching epithelium	7/724	31/4527	0.216941	0.592451	0.520047	7	SPRY2/RSPO3/CTSH/ESR1/RDH10/PPP3R1/FGF2
GO:0045893	positive regulation of transcription, DNA-templated	48/724	269/4527	0.219085	0.596313	0.523437	48	IRF1/ARID5B/RBPJ/AP3B1/NME2/ADCYAP1/ENY2/GPBP1/ETV1/NR4A2/MYCBP/TRAF6/NFIB/MAPK7/SMARCB1/CREBL2/MMS19/PKNOX1/PCGF5/HNRNPK/ACTN4/CITED2/RAF1/TFE3/HAND1/HMGN3/RAP2C/ITGB1BP1/QRICH1/CNOT7/TFAP2A/ELF1/GATA3/ETV6/ESR1/MEF2A/EGR1/PPARGC1A/PAX6/ANXA2/TGFBR1/PIK3R1/IKBKB/HIF1A/FOXL2/CREB1/CEBPA/LUM
GO:1903508	positive regulation of nucleic acid-templated transcription	48/724	269/4527	0.219085	0.596313	0.523437	48	IRF1/ARID5B/RBPJ/AP3B1/NME2/ADCYAP1/ENY2/GPBP1/ETV1/NR4A2/MYCBP/TRAF6/NFIB/MAPK7/SMARCB1/CREBL2/MMS19/PKNOX1/PCGF5/HNRNPK/ACTN4/CITED2/RAF1/TFE3/HAND1/HMGN3/RAP2C/ITGB1BP1/QRICH1/CNOT7/TFAP2A/ELF1/GATA3/ETV6/ESR1/MEF2A/EGR1/PPARGC1A/PAX6/ANXA2/TGFBR1/PIK3R1/IKBKB/HIF1A/FOXL2/CREB1/CEBPA/LUM
GO:0032388	positive regulation of intracellular transport	9/724	42/4527	0.219175	0.596313	0.523437	9	FBXW7/RAN/FYN/ITGB1BP1/CHP1/TBC1D20/ANXA2/PIK3R1/CDK5R1
GO:0002764	immune response-regulating signaling pathway	14/724	70/4527	0.219706	0.596313	0.523437	14	IRF1/AP3B1/TLR10/TRAF6/ZDHHC5/FLOT1/CLPB/CTSH/SLC15A4/ELF1/GATA3/ESR1/MAPK1/NFKBIZ
GO:0048608	reproductive structure development	14/724	70/4527	0.219706	0.596313	0.523437	14	RSPO3/RTCB/CITED2/HAND1/GATA3/TBC1D20/ESR1/CEBPB/MAPK1/RDH10/TGFBR1/FOXL2/GJA1/ZFX
GO:0061458	reproductive system development	14/724	70/4527	0.219706	0.596313	0.523437	14	RSPO3/RTCB/CITED2/HAND1/GATA3/TBC1D20/ESR1/CEBPB/MAPK1/RDH10/TGFBR1/FOXL2/GJA1/ZFX
GO:0007049	cell cycle	67/724	383/4527	0.220579	0.598069	0.524979	67	IRF1/ROCK1/KIF2A/RBBP4/AZI2/CHMP2B/CKS1B/PCNP/RAD21/FBXW7/CYP26B1/CCND3/RAN/ARL3/VPS4B/SPRY2/BRINP1/PPP1CB/MAPK7/SMARCB1/SUV39H2/RAB11A/CDC42/TRIM71/USP33/SMARCAD1/HACE1/CCND1/USP2/CITED2/HEPACAM/RBM7/CDCA2/CDC123/MCMBP/PHACTR4/E2F6/OVOL1/ARL2/CDK4/FSD1/IST1/GATA3/DCUN1D3/CAV2/RPS6KB1/RHOA/MAPK1/MYH10/ARPP19/PPP2CA/CDK5R1/ATP2B4/ANXA11/ROCK2/RASA1/PRKCA/GRK5/GNAI1/GJA1/FGF2/CLTC/CLTA/CDK1/CD28/AC…
GO:0018208	peptidyl-proline modification	6/724	26/4527	0.226708	0.610936	0.536273	6	RANBP2/FKBP1B/FKBP1A/FKBP2/PPWD1/PPIF
GO:0051781	positive regulation of cell division	6/724	26/4527	0.226708	0.610936	0.536273	6	CDC42/ITGB1BP1/PDGFA/RHOA/FGF2/PGF
GO:0072073	kidney epithelium development	6/724	26/4527	0.226708	0.610936	0.536273	6	CALB1/KLHL3/GATA3/AQP1/EDNRB/FGF2
GO:0097553	calcium ion transmembrane import into cytosol	6/724	26/4527	0.226708	0.610936	0.536273	6	FKBP1B/CXCL10/FKBP1A/FYN/ITPR3/FGF2
GO:1903825	organic acid transmembrane transport	6/724	26/4527	0.226708	0.610936	0.536273	6	SLC7A14/SLC6A13/SLC15A4/SLC25A29/SLC16A1/SLC1A4
GO:1905039	carboxylic acid transmembrane transport	6/724	26/4527	0.226708	0.610936	0.536273	6	SLC7A14/SLC6A13/SLC15A4/SLC25A29/SLC16A1/SLC1A4
GO:1903047	mitotic cell cycle process	25/724	134/4527	0.227776	0.611995	0.537203	25	KIF2A/CHMP2B/CKS1B/RAD21/RAN/ARL3/VPS4B/SPRY2/CDC42/TRIM71/CCND1/E2F6/CDK4/DCUN1D3/CAV2/RHOA/MYH10/ARPP19/PPP2CA/RASA1/GNAI1/GJA1/CLTC/CDK1/CD28
GO:0009891	positive regulation of biosynthetic process	62/724	354/4527	0.228331	0.611995	0.537203	62	IRF1/ARID5B/RBPJ/AP3B1/ELOVL5/NME2/ADCYAP1/ENY2/GPBP1/MTPN/ETV1/NR4A2/MYCBP/TRAF6/NFIB/MAPK7/SMARCB1/DDAH1/CREBL2/MMS19/PKNOX1/PCGF5/HNRNPK/SERP1/SLC25A37/ACTN4/CITED2/RAF1/TFE3/HAND1/IMPACT/HMGN3/RAP2C/SLC27A1/ITGB1BP1/CHP1/QRICH1/CNOT7/TFAP2A/ELF1/GATA3/ETV6/EIF5A/ESR1/MEF2A/EGR1/PPARGC1A/MAPK1/PAX6/ANXA2/TGFBR1/PIK3R1/IKBKB/HIF1A/FOXL2/CREB1/CEBPA/IGF1/FGF2/VIM/PTH/LUM
GO:0033157	regulation of intracellular protein transport	10/724	48/4527	0.228677	0.611995	0.537203	10	UBE2G2/FBXW7/RAN/YOD1/FYN/ITGB1BP1/CHP1/INSIG1/PIK3R1/CDK5R1
GO:0090287	regulation of cellular response to growth factor stimulus	10/724	48/4527	0.228677	0.611995	0.537203	10	SPRY2/CITED2/GPC1/TMEM108/SPRY1/GATA3/CAV2/HSPA5/ATP2B4/FGF2
GO:1902600	proton transmembrane transport	10/724	48/4527	0.228677	0.611995	0.537203	10	CTNS/ATP6AP2/CHP1/SLC15A4/PPIF/ATP6V1C1/ATP6V0E1/ATP6V0A2/SLC9A1/ATP6V1G1
GO:0010817	regulation of hormone levels	20/724	105/4527	0.228718	0.611995	0.537203	20	FKBP1B/ADCYAP1/CYP26B1/RAB11B/SERP1/IDE/RAF1/HMGN3/GATA3/ESR1/EGR1/DGAT2/LIPE/RDH10/AQP1/EDNRB/GJA1/ECE1/TTR/CPE
GO:1902532	negative regulation of intracellular signal transduction	20/724	105/4527	0.228718	0.611995	0.537203	20	DUSP10/RCAN1/SPRY2/MAPK7/CYLD/STK38/DDIT4/DNAJA1/SNAI2/ITGB1BP1/CHP1/SPRY1/SPRY4/PPIF/ESR1/PPP2CA/ATP2B4/RASA1/PPM1A/IGF1R
GO:0034754	cellular hormone metabolic process	8/724	37/4527	0.2303	0.614984	0.539826	8	CYP26B1/ESR1/EGR1/DGAT2/LIPE/RDH10/EDNRB/TTR
GO:0051896	regulation of protein kinase B signaling	8/724	37/4527	0.2303	0.614984	0.539826	8	SPRY2/ITGB1BP1/PDGFA/GATA3/TGFBR1/PPP2CA/PIK3CA/FGF2
GO:0001701	in utero embryonic development	14/724	71/4527	0.236261	0.625789	0.549311	14	SMIM14/TMEM100/TRAF6/RSPO3/NXN/RTCB/CITED2/PHF6/HAND1/MAPK1/RDH10/TGFBR1/GJA1/VIM
GO:0000380	alternative mRNA splicing, via spliceosome	5/724	21/4527	0.236472	0.625789	0.549311	5	SAP18/RBM5/SRSF2/SRSF6/PTBP1
GO:0009062	fatty acid catabolic process	5/724	21/4527	0.236472	0.625789	0.549311	5	PEX13/ACAA2/PEX5/ACOX1/ACADVL
GO:0031110	regulation of microtubule polymerization or depolymerization	5/724	21/4527	0.236472	0.625789	0.549311	5	ARL3/SLAIN2/ARL2/MAPRE1/CDK5R1
GO:0043535	regulation of blood vessel endothelial cell migration	5/724	21/4527	0.236472	0.625789	0.549311	5	FBXW7/ITGB1BP1/RHOA/ATP2B4/FGF2
GO:0050680	negative regulation of epithelial cell proliferation	5/724	21/4527	0.236472	0.625789	0.549311	5	DUSP10/NFIB/SNAI2/CAV2/TGFBR1
GO:0072527	pyrimidine-containing compound metabolic process	5/724	21/4527	0.236472	0.625789	0.549311	5	NME2/TBPL1/CMPK1/ALDH6A1/MAPK1
GO:0097581	lamellipodium organization	5/724	21/4527	0.236472	0.625789	0.549311	5	ARPC2/CDC42/SNX2/PIK3CA/S1PR1
GO:1900046	regulation of hemostasis	5/724	21/4527	0.236472	0.625789	0.549311	5	ENPP4/PDGFA/ANXA2/PROS1/PRKG1
GO:0019538	protein metabolic process	216/724	1298/4527	0.238382	0.626831	0.550226	216	EIF3B/ROCK1/RANBP2/FKBP1B/KLHL36/OSTC/RBBP4/TRIM9/AP3B1/WDR48/CHTOP/ERLIN2/FBXL2/PCGF3/CHMP2B/CKS1B/METTL21A/ZDHHC20/PUS7/NME2/SKP1/EYA2/ADCYAP1/SUMO1/FKBP1A/UBE2G2/BACE1/ENY2/KCMF1/UBE2W/FEM1C/DUSP10/UBE2N/MTPN/HBS1L/ETF1/UBE2D2/FBXW7/MOB3B/CDC27/MSN/MRPL35/TPST2/YOD1/SETD6/RCE1/RGP1/VPS4B/UBE2H/TRAF6/TRIM45/SPRY2/EIF3J/PFN2/FKBP2/PPP1CB/RIMKLB/TRIB3/RNF138/CAND1/MAPK7/DDAH1/CREBL2/SUV39H2/SUMF1…
GO:0007204	positive regulation of cytosolic calcium ion concentration	9/724	43/4527	0.240805	0.626831	0.550226	9	FKBP1B/ADCYAP1/CXCL10/FKBP1A/FYN/ESR1/SLC8A1/ITPR3/FGF2
GO:0042098	T cell proliferation	9/724	43/4527	0.240805	0.626831	0.550226	9	IRF1/FKBP1B/FKBP1A/MSN/TRAF6/FYN/CEBPB/GJA1/CD28
GO:0009135	purine nucleoside diphosphate metabolic process	7/724	32/4527	0.242244	0.626831	0.550226	7	ENTPD5/DDIT4/AK4/HIF1A/AK3/TPI1/AK2
GO:0009179	purine ribonucleoside diphosphate metabolic process	7/724	32/4527	0.242244	0.626831	0.550226	7	ENTPD5/DDIT4/AK4/HIF1A/AK3/TPI1/AK2
GO:0009185	ribonucleoside diphosphate metabolic process	7/724	32/4527	0.242244	0.626831	0.550226	7	ENTPD5/DDIT4/AK4/HIF1A/AK3/TPI1/AK2
GO:0031047	gene silencing by RNA	7/724	32/4527	0.242244	0.626831	0.550226	7	FXR1/TRIM71/TSN/CNOT7/ESR1/AGO3/AGO2
GO:0045619	regulation of lymphocyte differentiation	7/724	32/4527	0.242244	0.626831	0.550226	7	IRF1/AP3B1/DUSP10/CYP26B1/GATA3/RHOA/NFKBIZ
GO:0050954	sensory perception of mechanical stimulus	7/724	32/4527	0.242244	0.626831	0.550226	7	SPRY2/SOBP/FYN/GABRA5/SNAI2/TFAP2A/CLIC5
GO:0061041	regulation of wound healing	7/724	32/4527	0.242244	0.626831	0.550226	7	ENPP4/SRSF6/PDGFA/ANXA2/PROS1/PRKG1/FGF2
GO:0006914	autophagy	20/724	106/4527	0.242421	0.626831	0.550226	20	CISD2/TBC1D14/FBXL2/CHMP2B/SPTLC1/FBXW7/DNM1L/PIP4K2C/YOD1/VPS4B/TRIB3/STX17/SNAP29/USP33/VMP1/VCP/ATG13/PAFAH1B2/CLTC/BCL2
GO:0061919	process utilizing autophagic mechanism	20/724	106/4527	0.242421	0.626831	0.550226	20	CISD2/TBC1D14/FBXL2/CHMP2B/SPTLC1/FBXW7/DNM1L/PIP4K2C/YOD1/VPS4B/TRIB3/STX17/SNAP29/USP33/VMP1/VCP/ATG13/PAFAH1B2/CLTC/BCL2
GO:1902680	positive regulation of RNA biosynthetic process	48/724	272/4527	0.244648	0.626831	0.550226	48	IRF1/ARID5B/RBPJ/AP3B1/NME2/ADCYAP1/ENY2/GPBP1/ETV1/NR4A2/MYCBP/TRAF6/NFIB/MAPK7/SMARCB1/CREBL2/MMS19/PKNOX1/PCGF5/HNRNPK/ACTN4/CITED2/RAF1/TFE3/HAND1/HMGN3/RAP2C/ITGB1BP1/QRICH1/CNOT7/TFAP2A/ELF1/GATA3/ETV6/ESR1/MEF2A/EGR1/PPARGC1A/PAX6/ANXA2/TGFBR1/PIK3R1/IKBKB/HIF1A/FOXL2/CREB1/CEBPA/LUM
GO:0010563	negative regulation of phosphorus metabolic process	16/724	83/4527	0.244845	0.626831	0.550226	16	ROCK1/FKBP1B/FKBP1A/DUSP10/PIP4K2C/SPRY2/TRIB3/STK38/DDIT4/DNAJA1/IMPACT/DUSP6/SOCS5/ITGB1BP1/CHP1/PDGFA
GO:0045936	negative regulation of phosphate metabolic process	16/724	83/4527	0.244845	0.626831	0.550226	16	ROCK1/FKBP1B/FKBP1A/DUSP10/PIP4K2C/SPRY2/TRIB3/STK38/DDIT4/DNAJA1/IMPACT/DUSP6/SOCS5/ITGB1BP1/CHP1/PDGFA
GO:0000184	nuclear-transcribed mRNA catabolic process, nonsense-mediated decay	4/724	16/4527	0.245513	0.626831	0.550226	4	PNRC2/ETF1/CASC3/DCP1B
GO:0006099	tricarboxylic acid cycle	4/724	16/4527	0.245513	0.626831	0.550226	4	PDHB/SUCLG2/DLAT/DLST
GO:0007254	JNK cascade	4/724	16/4527	0.245513	0.626831	0.550226	4	CYLD/DNAJA1/IGF1R/CASR
GO:0008286	insulin receptor signaling pathway	4/724	16/4527	0.245513	0.626831	0.550226	4	PIP4K2C/CAV2/PIK3R1/IGF1R
GO:0014074	response to purine-containing compound	4/724	16/4527	0.245513	0.626831	0.550226	4	FKBP1A/RAP1B/AQP1/RAP1A
GO:0032368	regulation of lipid transport	4/724	16/4527	0.245513	0.626831	0.550226	4	SURF4/SAR1B/LPCAT3/ANXA2
GO:0032608	interferon-beta production	4/724	16/4527	0.245513	0.626831	0.550226	4	IRF1/FLOT1/POLR3F/TRIM56
GO:0032648	regulation of interferon-beta production	4/724	16/4527	0.245513	0.626831	0.550226	4	IRF1/FLOT1/POLR3F/TRIM56
GO:0042058	regulation of epidermal growth factor receptor signaling pathway	4/724	16/4527	0.245513	0.626831	0.550226	4	FBXW7/RHBDF1/SOCS5/RNF126
GO:0051453	regulation of intracellular pH	4/724	16/4527	0.245513	0.626831	0.550226	4	ATP6AP2/CHP1/SLC9A1/BCL2
GO:0051646	mitochondrion localization	4/724	16/4527	0.245513	0.626831	0.550226	4	DNM1L/ARMC1/MEF2A/HIF1A
GO:0060993	kidney morphogenesis	4/724	16/4527	0.245513	0.626831	0.550226	4	CALB1/KLHL3/GATA3/FGF2
GO:0070265	necrotic cell death	4/724	16/4527	0.245513	0.626831	0.550226	4	DNM1L/CYLD/SLC6A13/PPIF
GO:0070972	protein localization to endoplasmic reticulum	4/724	16/4527	0.245513	0.626831	0.550226	4	KDELR2/VAPA/HSPA5/TRAM1
GO:0090101	negative regulation of transmembrane receptor protein serine/threonine kinase signaling pathway	4/724	16/4527	0.245513	0.626831	0.550226	4	SPRY2/SPRY1/CAV2/HSPA5
GO:0090263	positive regulation of canonical Wnt signaling pathway	4/724	16/4527	0.245513	0.626831	0.550226	4	RSPO3/ATP6AP2/GID8/FGF2
GO:0090307	mitotic spindle assembly	4/724	16/4527	0.245513	0.626831	0.550226	4	KIF2A/CHMP2B/VPS4B/RHOA
GO:1903312	negative regulation of mRNA metabolic process	4/724	16/4527	0.245513	0.626831	0.550226	4	SAP18/HNRNPK/SRSF6/SRSF7
GO:0040008	regulation of growth	22/724	118/4527	0.247004	0.626831	0.550226	22	DUSP10/MTPN/IGSF11/ZMAT3/UBE2E3/CDC42/SERP1/HEPACAM/AFG3L2/PEX5/SOCS5/DNM2/DCUN1D5/SHC1/DCUN1D3/TGFBR1/PIK3CA/CDK5R1/GAP43/GJA1/FRZB/FGF2
GO:0016070	RNA metabolic process	133/724	789/4527	0.248463	0.626831	0.550226	133	IRF1/ARID5B/RBBP4/RBPJ/PNRC2/AP3B1/NUDT3/CEBPG/CKS1B/SAP18/PUS7/NME2/SNRPF/ADCYAP1/LSM5/CDCA7/ENY2/TBPL1/GPBP1/MTPN/ETF1/RAD21/ETV1/SMAD4/NR4A2/ZBTB6/SETD6/RNF141/MYNN/MYCBP/TRAF6/ZBTB18/CXXC5/NFIB/TRIB3/DNAJB1/MAPK7/SMARCB1/CREBL2/SUV39H2/CYLD/CWC15/RBM5/TEFM/NSUN3/MMS19/PKNOX1/FLOT1/ZNF567/TRIM71/CASC3/POLR3F/PCGF5/HNRNPK/RTCB/CCND1/PPP2CB/USP2/ACTN4/CITED2/RAF1/TFE3/SNAI2/SMNDC1/NUDT21/PHF6/HA…
GO:0003018	vascular process in circulatory system	10/724	49/4527	0.249253	0.626831	0.550226	10	DDAH1/SNTA1/GCLM/ITGB1BP1/RHOA/VAMP2/PRKG1/EDNRB/HRH1/CASR
GO:0098656	anion transmembrane transport	10/724	49/4527	0.249253	0.626831	0.550226	10	SLC35A3/SLC26A2/SLC15A4/SLC25A29/SLC16A1/SLC1A4/SLC9A1/VDAC3/SLC4A4/GJA1
GO:0000079	regulation of cyclin-dependent protein serine/threonine kinase activity	3/724	11/4527	0.251728	0.626831	0.550226	3	CKS1B/CCND1/CDK5R1
GO:0006826	iron ion transport	3/724	11/4527	0.251728	0.626831	0.550226	3	RAB11B/FTL/CLTC
GO:0006984	ER-nucleus signaling pathway	3/724	11/4527	0.251728	0.626831	0.550226	3	LPCAT3/QRICH1/HSPA5
GO:0007007	inner mitochondrial membrane organization	3/724	11/4527	0.251728	0.626831	0.550226	3	CHCHD6/AFG3L2/OMA1
GO:0009119	ribonucleoside metabolic process	3/724	11/4527	0.251728	0.626831	0.550226	3	BLOC1S6/ENPP4/AMD1
GO:0009648	photoperiodism	3/724	11/4527	0.251728	0.626831	0.550226	3	PPP1CB/USP2/BHLHE40
GO:0009649	entrainment of circadian clock	3/724	11/4527	0.251728	0.626831	0.550226	3	PPP1CB/USP2/BHLHE40
GO:0035914	skeletal muscle cell differentiation	3/724	11/4527	0.251728	0.626831	0.550226	3	CYP26B1/CITED2/GPC1
GO:0042181	ketone biosynthetic process	3/724	11/4527	0.251728	0.626831	0.550226	3	COQ7/EGR1/TPI1
GO:0043297	apical junction assembly	3/724	11/4527	0.251728	0.626831	0.550226	3	SNAI2/ARL2/RHOA
GO:0043525	positive regulation of neuron apoptotic process	3/724	11/4527	0.251728	0.626831	0.550226	3	BACE1/FBXW7/CDK5R1
GO:0048675	axon extension	3/724	11/4527	0.251728	0.626831	0.550226	3	DNM2/CDK5R1/ALCAM
GO:0055017	cardiac muscle tissue growth	3/724	11/4527	0.251728	0.626831	0.550226	3	TGFBR1/FGF2/S1PR1
GO:0060840	artery development	3/724	11/4527	0.251728	0.626831	0.550226	3	SNX17/CITED2/TGFBR1
GO:0061180	mammary gland epithelium development	3/724	11/4527	0.251728	0.626831	0.550226	3	ESR1/MAPK1/FGF2
GO:0071816	tail-anchored membrane protein insertion into ER membrane	3/724	11/4527	0.251728	0.626831	0.550226	3	MMGT1/EMC7/EMC3
GO:0072528	pyrimidine-containing compound biosynthetic process	3/724	11/4527	0.251728	0.626831	0.550226	3	NME2/TBPL1/CMPK1
GO:0072595	maintenance of protein localization in organelle	3/724	11/4527	0.251728	0.626831	0.550226	3	KDELR2/ARL2/HSPA5
GO:0090075	relaxation of muscle	3/724	11/4527	0.251728	0.626831	0.550226	3	PIK3CA/PRKG1/KCNJ2
GO:0090279	regulation of calcium ion import	3/724	11/4527	0.251728	0.626831	0.550226	3	PLN/FYN/STC1
GO:1901880	negative regulation of protein depolymerization	3/724	11/4527	0.251728	0.626831	0.550226	3	TMOD1/MTPN/PIK3CA
GO:1902686	mitochondrial outer membrane permeabilization involved in programmed cell death	3/724	11/4527	0.251728	0.626831	0.550226	3	EYA2/ACAA2/PPIF
GO:1904029	regulation of cyclin-dependent protein kinase activity	3/724	11/4527	0.251728	0.626831	0.550226	3	CKS1B/CCND1/CDK5R1
GO:1904035	regulation of epithelial cell apoptotic process	3/724	11/4527	0.251728	0.626831	0.550226	3	MAPK7/ANGPTL4/GATA3
GO:1904994	regulation of leukocyte adhesion to vascular endothelial cell	3/724	11/4527	0.251728	0.626831	0.550226	3	TRAF6/RHOA/FUT9
GO:0051254	positive regulation of RNA metabolic process	52/724	297/4527	0.253221	0.626831	0.550226	52	IRF1/ARID5B/RBPJ/AP3B1/NME2/ADCYAP1/ENY2/GPBP1/ETV1/NR4A2/MYCBP/TRAF6/NFIB/MAPK7/SMARCB1/CREBL2/MMS19/PKNOX1/PCGF5/HNRNPK/ACTN4/CITED2/RAF1/TFE3/NUDT21/HAND1/HMGN3/RAP2C/DCP1B/ITGB1BP1/QRICH1/CNOT7/TFAP2A/ELF1/GATA3/ETV6/ESR1/MEF2A/EGR1/AGO3/AGO2/PPARGC1A/PAX6/ANXA2/TGFBR1/PIK3R1/IKBKB/HIF1A/FOXL2/CREB1/CEBPA/LUM
GO:0042326	negative regulation of phosphorylation	14/724	72/4527	0.253297	0.626831	0.550226	14	ROCK1/FKBP1A/DUSP10/PIP4K2C/SPRY2/TRIB3/STK38/DDIT4/DNAJA1/IMPACT/DUSP6/SOCS5/ITGB1BP1/CHP1
GO:0008217	regulation of blood pressure	8/724	38/4527	0.253987	0.626831	0.550226	8	DDAH1/EMP2/ENPEP/RHOA/APLN/NCALD/EDNRB/NPR3
GO:1902115	regulation of organelle assembly	8/724	38/4527	0.253987	0.626831	0.550226	8	CHMP2B/MSN/PIP4K2C/VPS4B/CYLD/G3BP1/RHOA/VDAC3
GO:0006939	smooth muscle contraction	6/724	27/4527	0.255086	0.626831	0.550226	6	FKBP1B/RHOA/ATP2B4/ROCK2/PRKG1/EDNRB
GO:0010970	transport along microtubule	6/724	27/4527	0.255086	0.626831	0.550226	6	AP3B1/BLOC1S6/AP3M1/TMEM108/HIF1A/AP3D1
GO:0034614	cellular response to reactive oxygen species	6/724	27/4527	0.255086	0.626831	0.550226	6	SIGMAR1/MAPK7/IMPACT/PPIF/MAPK1/AQP1
GO:0034767	positive regulation of ion transmembrane transport	6/724	27/4527	0.255086	0.626831	0.550226	6	CXCL10/STAC/CHP1/VMP1/CACNB3/IGF1
GO:0043123	positive regulation of I-kappaB kinase/NF-kappaB signaling	6/724	27/4527	0.255086	0.626831	0.550226	6	FKBP1A/TRAF6/FYN/RHOA/PPM1A/GJA1
GO:0043534	blood vessel endothelial cell migration	6/724	27/4527	0.255086	0.626831	0.550226	6	FBXW7/ITGB1BP1/EMP2/RHOA/ATP2B4/FGF2
GO:0048754	branching morphogenesis of an epithelial tube	6/724	27/4527	0.255086	0.626831	0.550226	6	SPRY2/CTSH/ESR1/RDH10/PPP3R1/FGF2
GO:0050728	negative regulation of inflammatory response	6/724	27/4527	0.255086	0.626831	0.550226	6	FNDC4/DUSP10/VPS35/LPCAT3/GATA3/PTGER4
GO:0051282	regulation of sequestering of calcium ion	6/724	27/4527	0.255086	0.626831	0.550226	6	FKBP1B/CXCL10/FKBP1A/ITPR3/ANXA5/FGF2
GO:0051283	negative regulation of sequestering of calcium ion	6/724	27/4527	0.255086	0.626831	0.550226	6	FKBP1B/CXCL10/FKBP1A/ITPR3/ANXA5/FGF2
GO:2001236	regulation of extrinsic apoptotic signaling pathway	6/724	27/4527	0.255086	0.626831	0.550226	6	ITM2C/ITPRIP/MAPK7/GCLM/RAF1/TGFBR1
GO:0006605	protein targeting	11/724	55/4527	0.256167	0.628902	0.552044	11	AP3B1/FBXW7/PEX13/FYN/PEX19/PEX5/ITGB1BP1/CHP1/HSPA5/CDK5R1/TRAM1
GO:0034248	regulation of cellular amide metabolic process	20/724	107/4527	0.256458	0.629036	0.552161	20	EIF3B/PUS7/HBS1L/ETF1/NSUN3/TRIM71/CASC3/SERP1/IMPACT/DCP1B/DPH3/EIF1/CNOT7/QKI/EIF5A/AGO3/RPS6KB1/AGO2/EIF4E/VIM
GO:0007017	microtubule-based process	32/724	178/4527	0.259249	0.635291	0.557651	32	ROCK1/KIF3C/KIF2A/AP3B1/CHMP2B/MEMO1/BLOC1S6/TUBG1/PEX13/ARL3/VPS4B/SPRY2/CYLD/SLAIN2/USP33/DNAJA1/AP3M1/CHP1/ARL2/TMEM108/SORD/MAPRE1/RHOA/CDK5R1/ATP2B4/ROCK2/HIF1A/GNAI1/GJA1/CLTC/AP3D1/TPPP
GO:0007417	central nervous system development	22/724	119/4527	0.260417	0.637564	0.559646	22	BLOC1S6/DUSP10/PEX13/NR4A2/NFIB/DDIT4/FYN/CITED2/PEX5/TMEM98/TMEM108/TFAP2A/HSPA5/RHOA/MAPK1/AQP1/CDK5R1/PRKG1/FGF2/S1PR1/TPPP/VIM
GO:0042391	regulation of membrane potential	12/724	61/4527	0.261901	0.640606	0.562317	12	FKBP1B/SUMO1/SCN4B/SNTA1/GCLM/TMEM108/KCNK1/CHRNA7/KCNQ3/KCNJ2/GJA1/BCL2
GO:0070646	protein modification by small protein removal	9/724	44/4527	0.263141	0.642452	0.563937	9	WDR48/ENY2/YOD1/CYLD/USP42/USP33/USP2/USP1/JOSD1
GO:0090068	positive regulation of cell cycle process	9/724	44/4527	0.263141	0.642452	0.563937	9	RAD21/VPS4B/CDC42/CCND1/CDK4/RHOA/ROCK2/CDK1/CD28
GO:0098609	cell-cell adhesion	25/724	137/4527	0.264813	0.644592	0.565816	25	IRF1/AP3B1/DUSP10/MSN/IGSF11/TRAF6/CDH6/MAPK7/FLOT1/CITED2/CD164/VMP1/GATA3/CEBPB/RHOA/FUT9/NFKBIZ/CDK5R1/PRKG1/PRKCA/CXADR/ALCAM/CDH3/CDH2/CD28
GO:0006109	regulation of carbohydrate metabolic process	7/724	33/4527	0.268418	0.644592	0.565816	7	ENTPD5/DDIT4/PPP1R3B/HIF1A/IGF1/CLTC/PTH
GO:0008064	regulation of actin polymerization or depolymerization	7/724	33/4527	0.268418	0.644592	0.565816	7	TMOD1/MTPN/ARPC2/CFL2/PFN2/PIK3CA/RASA1
GO:0017038	protein import	7/724	33/4527	0.268418	0.644592	0.565816	7	NUTF2/RAN/PEX13/PEX5/CHP1/PPP3R1/PIK3R1
GO:0030832	regulation of actin filament length	7/724	33/4527	0.268418	0.644592	0.565816	7	TMOD1/MTPN/ARPC2/CFL2/PFN2/PIK3CA/RASA1
GO:0051224	negative regulation of protein transport	7/724	33/4527	0.268418	0.644592	0.565816	7	FKBP1B/UBE2G2/YOD1/RHBDF1/ITGB1BP1/CHP1/INSIG1
GO:0055088	lipid homeostasis	7/724	33/4527	0.268418	0.644592	0.565816	7	BLOC1S6/SURF4/SAR1B/INSIG1/DGAT2/FUNDC2/CEBPA
GO:0098742	cell-cell adhesion via plasma-membrane adhesion molecules	7/724	33/4527	0.268418	0.644592	0.565816	7	IGSF11/CDH6/MAPK7/CD164/CXADR/ALCAM/CDH3
GO:0006644	phospholipid metabolic process	19/724	102/4527	0.268796	0.644592	0.565816	19	BLOC1S6/NAPEPLD/PIP4K2C/ABHD3/DPM1/LPCAT3/SERINC2/PTDSS1/PIGM/PDGFA/PISD/GPAM/PEMT/PI4KA/PIK3R1/PIK3CA/PLCD1/IMPA1/FGF2
GO:0007043	cell-cell junction assembly	5/724	22/4527	0.268884	0.644592	0.565816	5	SNAI2/ARL2/RHOA/CDH2/ACTB
GO:0009144	purine nucleoside triphosphate metabolic process	5/724	22/4527	0.268884	0.644592	0.565816	5	NME2/RAN/AK4/PPARGC1A/AK3
GO:0009199	ribonucleoside triphosphate metabolic process	5/724	22/4527	0.268884	0.644592	0.565816	5	NME2/RAN/AK4/PPARGC1A/AK3
GO:0017015	regulation of transforming growth factor beta receptor signaling pathway	5/724	22/4527	0.268884	0.644592	0.565816	5	SPRY2/CITED2/SPRY1/CAV2/HSPA5
GO:0019217	regulation of fatty acid metabolic process	5/724	22/4527	0.268884	0.644592	0.565816	5	ELOVL5/ERLIN2/TRIB3/INSIG1/ACADVL
GO:0030004	cellular monovalent inorganic cation homeostasis	5/724	22/4527	0.268884	0.644592	0.565816	5	ATP6AP2/CHP1/MAPK1/SLC9A1/BCL2
GO:0038127	ERBB signaling pathway	5/724	22/4527	0.268884	0.644592	0.565816	5	FBXW7/RHBDF1/SOCS5/RNF126/MAPK1
GO:0043488	regulation of mRNA stability	5/724	22/4527	0.268884	0.644592	0.565816	5	DCP1B/CNOT7/AGO3/AGO2/VIM
GO:0050807	regulation of synapse organization	5/724	22/4527	0.268884	0.644592	0.565816	5	BDNF/FYN/VPS35/RHOA/CDK5R1
GO:0050851	antigen receptor-mediated signaling pathway	5/724	22/4527	0.268884	0.644592	0.565816	5	TRAF6/ELF1/GATA3/MAPK1/NFKBIZ
GO:0051928	positive regulation of calcium ion transport	5/724	22/4527	0.268884	0.644592	0.565816	5	CXCL10/STAC/VMP1/STC1/CACNB3
GO:0009914	hormone transport	10/724	50/4527	0.27044	0.647365	0.56825	10	FKBP1B/ADCYAP1/RAB11B/SERP1/RAF1/HMGN3/AQP1/GJA1/TTR/CPE
GO:0007346	regulation of mitotic cell cycle	14/724	73/4527	0.270774	0.647365	0.56825	14	RAD21/VPS4B/BRINP1/CDC42/CCND1/USP2/OVOL1/CDK4/DCUN1D3/CAV2/PPP2CA/PRKCA/CDK1/CD28
GO:0060284	regulation of cell development	14/724	73/4527	0.270774	0.647365	0.56825	14	NAP1L1/ROCK1/DUSP10/FBXW7/CDC42/ITGB1BP1/TMEM98/SPRY4/PAX6/PTHLH/ANXA2/CDK5R1/EDNRB/FRZB
GO:0051172	negative regulation of nitrogen compound metabolic process	68/724	396/4527	0.272015	0.649745	0.570339	68	IRF1/FKBP1B/SAP18/PUS7/FKBP1A/DUSP10/NR4A2/ZBTB6/RGP1/MYNN/TRAF6/SPRY2/ZBTB18/CXXC5/TRIB3/DNAJB1/SUV39H2/STK38/TRIM71/NXN/DDIT4/DNAJA1/HNRNPK/SNTA1/FYN/CCND1/USP2/CITED2/SNAI2/PHF6/HAND1/IMPACT/FOXP1/DUSP6/LHX9/RBFOX2/SOCS5/DCP1B/E2F6/OVOL1/ITGB1BP1/TMEM98/CHP1/ITM2B/CNOT7/SRSF6/SRSF7/BHLHE40/TFAP2A/GATA3/DCUN1D3/ETV6/ESR1/MEF2A/AGO3/AGO2/CEBPB/PAX6/ANXA2/CDK5R1/ATP2B4/HSPA8/FOXL2/EDNRB/CTBP2/CEB…
GO:0006139	nucleobase-containing compound metabolic process	180/724	1083/4527	0.273575	0.652884	0.573094	180	IRF1/ARID5B/PRPS1/RBBP4/RBPJ/PNRC2/AP3B1/WDR48/NUDT3/CEBPG/ELOVL5/CKS1B/SAP18/PUS7/NME2/EYA2/SNRPF/ADCYAP1/LSM5/CDCA7/BLOC1S6/ELOVL7/ENY2/TBPL1/GPBP1/PDHB/AK5/UBE2W/MTPN/ETF1/RAD21/FBXW7/ETV1/RAN/SMAD4/NR4A2/ZBTB6/SETD6/RNF141/MYNN/MYCBP/TRAF6/ZBTB18/ENPP4/CXXC5/NFIB/TRIB3/RNF138/DNAJB1/MAPK7/SMARCB1/CREBL2/SUV39H2/CYLD/CWC15/RBM5/G3BP1/TEFM/NSUN3/MMS19/PKNOX1/ENTPD5/FLOT1/ZNF567/TRIM71/CASC3/SMA…
GO:0051246	regulation of protein metabolic process	88/724	518/4527	0.274149	0.653663	0.573778	88	EIF3B/FKBP1B/WDR48/CHTOP/CKS1B/PUS7/ADCYAP1/FKBP1A/DUSP10/MTPN/HBS1L/ETF1/FBXW7/MOB3B/MSN/RGP1/TRAF6/SPRY2/PFN2/TRIB3/MAPK7/CREBL2/NSUN3/STK38/FLOT1/TRIM71/CASC3/NXN/DDIT4/RHBDF1/DNAJA1/SERP1/SNTA1/FYN/CCND1/SLC25A37/VPS35/RAF1/PSMC6/IMPACT/LPCAT3/DUSP6/CDCA2/RAP2C/SOCS5/DCP1B/ITGB1BP1/TMEM98/CHP1/LAPTM5/DPH3/ITM2B/CTSH/STX5/EIF1/DCUN1D5/CNOT7/EMP2/ATG13/PDGFA/DCUN1D3/QKI/EIF5A/HSPA5/AGO3/RPS6KB1…
GO:0019216	regulation of lipid metabolic process	16/724	85/4527	0.277194	0.660331	0.579631	16	ELOVL5/ERLIN2/PIP4K2C/CERS2/TRIB3/CREBL2/CDC42/SNAI2/LPCAT3/SLC27A1/INSIG1/PDGFA/EGR1/ACADVL/CREB1/FGF2
GO:1902531	regulation of intracellular signal transduction	55/724	318/4527	0.278221	0.66218	0.581255	55	CDC42SE2/FBXL2/ADCYAP1/FKBP1A/CDC42SE1/TMEM100/DUSP10/FBXW7/DNM1L/MOB3B/HEXIM1/RCAN1/TRAF6/SPRY2/MAPK7/CYLD/STK38/LAMTOR3/ENTPD5/CDC42/FLOT1/DDIT4/DNAJA1/HNRNPK/FYN/RAF1/SNAI2/ITGB1BP1/CHP1/FBXO9/DLC1/SHOC2/SLC15A4/SPRY1/PDGFA/GATA3/SPRY4/CAV2/PPIF/ESR1/RHOA/MAP2K6/TGFBR1/PPP2CA/PIK3CA/CHRNA7/ATP2B4/RASA1/RAP1A/PRKCA/PPM1A/IGF1R/GNAI1/GJA1/FGF2
GO:0006936	muscle contraction	12/724	62/4527	0.281227	0.668135	0.586481	12	FKBP1B/FKBP1A/SNTA1/STC1/RHOA/MAP2K6/PIK3CA/ATP2B4/ROCK2/PRKG1/KCNJ2/EDNRB
GO:0070661	leukocyte proliferation	12/724	62/4527	0.281227	0.668135	0.586481	12	IRF1/FKBP1B/AZI2/FKBP1A/MSN/TRAF6/FYN/CEBPB/MAPK1/NPR3/GJA1/CD28
GO:0032272	negative regulation of protein polymerization	4/724	17/4527	0.28358	0.668973	0.587217	4	TMOD1/MTPN/PFN2/MAPRE1
GO:0061014	positive regulation of mRNA catabolic process	4/724	17/4527	0.28358	0.668973	0.587217	4	DCP1B/CNOT7/AGO3/AGO2
GO:0072678	T cell migration	4/724	17/4527	0.28358	0.668973	0.587217	4	CXCL10/MSN/RHOA/S1PR1
GO:1901184	regulation of ERBB signaling pathway	4/724	17/4527	0.28358	0.668973	0.587217	4	FBXW7/RHBDF1/SOCS5/RNF126
GO:1901989	positive regulation of cell cycle phase transition	4/724	17/4527	0.28358	0.668973	0.587217	4	VPS4B/CCND1/CDK4/CDK1
GO:0006497	protein lipidation	6/724	28/4527	0.284358	0.668973	0.587217	6	ZDHHC20/DPM1/PIGM/ATG13/NMT2/PPM1A
GO:0006941	striated muscle contraction	6/724	28/4527	0.284358	0.668973	0.587217	6	FKBP1B/SNTA1/STC1/MAP2K6/PIK3CA/KCNJ2
GO:0045766	positive regulation of angiogenesis	6/724	28/4527	0.284358	0.668973	0.587217	6	CTSH/AQP1/CHRNA7/PRKCA/FGF2/BTG1
GO:0051208	sequestering of calcium ion	6/724	28/4527	0.284358	0.668973	0.587217	6	FKBP1B/CXCL10/FKBP1A/ITPR3/ANXA5/FGF2
GO:1901654	response to ketone	6/724	28/4527	0.284358	0.668973	0.587217	6	MSN/DDIT4/ABHD2/AQP1/GNAI1/GNB1
GO:1904018	positive regulation of vasculature development	6/724	28/4527	0.284358	0.668973	0.587217	6	CTSH/AQP1/CHRNA7/PRKCA/FGF2/BTG1
GO:0015711	organic anion transport	13/724	68/4527	0.285267	0.670517	0.588573	13	CTNS/PLEKHA8/ABCG2/SLC25A25/SLC6A13/SLC35A3/SLC26A2/SLC15A4/SLC25A29/SLC16A1/GLTP/SLC1A4/GJA1
GO:0043491	protein kinase B signaling	9/724	45/4527	0.286087	0.671848	0.589741	9	TMEM100/SPRY2/ITGB1BP1/PDGFA/GATA3/TGFBR1/PPP2CA/PIK3CA/FGF2
GO:0050900	leukocyte migration	15/724	80/4527	0.291492	0.679667	0.596605	15	CXCL10/DNM1L/MSN/JAGN1/CDC42/GATA3/RHOA/MAPK1/FUT9/PTGER4/B4GALT1/EDNRB/CXADR/HRH1/S1PR1
GO:0006006	glucose metabolic process	10/724	51/4527	0.292157	0.679667	0.596605	10	PDHB/PGM1/SERP1/PPP1R3B/DLAT/OMA1/PIK3CA/TPI1/IGF1/PTH
GO:0070374	positive regulation of ERK1 and ERK2 cascade	7/724	34/4527	0.295304	0.679667	0.596605	7	ADCYAP1/FBXW7/SPRY2/PDGFA/RAP1A/PRKCA/FGF2
GO:0090316	positive regulation of intracellular protein transport	7/724	34/4527	0.295304	0.679667	0.596605	7	FBXW7/RAN/FYN/ITGB1BP1/CHP1/PIK3R1/CDK5R1
GO:2000113	negative regulation of cellular macromolecule biosynthetic process	7/724	34/4527	0.295304	0.679667	0.596605	7	PUS7/TRIM71/DCP1B/ITM2B/CNOT7/AGO3/AGO2
GO:0051223	regulation of protein transport	18/724	98/4527	0.297655	0.679667	0.596605	18	FKBP1B/UBE2G2/FBXW7/DNM1L/RAN/YOD1/GAPVD1/RHBDF1/DNAJA1/SERP1/FYN/HMGN3/ITGB1BP1/CHP1/INSIG1/MYH10/PIK3R1/CDK5R1
GO:0010611	regulation of cardiac muscle hypertrophy	3/724	12/4527	0.298653	0.679667	0.596605	3	MTPN/ATP2B4/PRKCA
GO:0010824	regulation of centrosome duplication	3/724	12/4527	0.298653	0.679667	0.596605	3	CHMP2B/VPS4B/ROCK2
GO:0010977	negative regulation of neuron projection development	3/724	12/4527	0.298653	0.679667	0.596605	3	ITM2C/CDK5R1/VIM
GO:0019229	regulation of vasoconstriction	3/724	12/4527	0.298653	0.679667	0.596605	3	SNTA1/RHOA/HRH1
GO:0030837	negative regulation of actin filament polymerization	3/724	12/4527	0.298653	0.679667	0.596605	3	TMOD1/MTPN/PFN2
GO:0032507	maintenance of protein location in cell	3/724	12/4527	0.298653	0.679667	0.596605	3	KDELR2/ARL2/HSPA5
GO:0033555	multicellular organismal response to stress	3/724	12/4527	0.298653	0.679667	0.596605	3	NR4A2/GABRA5/THBS1
GO:0034381	plasma lipoprotein particle clearance	3/724	12/4527	0.298653	0.679667	0.596605	3	HNRNPK/DGAT2/ANXA2
GO:0035304	regulation of protein dephosphorylation	3/724	12/4527	0.298653	0.679667	0.596605	3	FKBP1B/FKBP1A/CDCA2
GO:0035794	positive regulation of mitochondrial membrane permeability	3/724	12/4527	0.298653	0.679667	0.596605	3	EYA2/ACAA2/PPIF
GO:0042982	amyloid precursor protein metabolic process	3/724	12/4527	0.298653	0.679667	0.596605	3	FKBP1A/BACE1/ITM2B
GO:0043551	regulation of phosphatidylinositol 3-kinase activity	3/724	12/4527	0.298653	0.679667	0.596605	3	CDC42/PIK3R1/FGF2
GO:0044275	cellular carbohydrate catabolic process	3/724	12/4527	0.298653	0.679667	0.596605	3	GK5/PPP1R3B/GPD2
GO:0045428	regulation of nitric oxide biosynthetic process	3/724	12/4527	0.298653	0.679667	0.596605	3	DDAH1/ESR1/ATP2B4
GO:0045744	negative regulation of G protein-coupled receptor signaling pathway	3/724	12/4527	0.298653	0.679667	0.596605	3	ATP2B4/APLN/ARRB1
GO:0046173	polyol biosynthetic process	3/724	12/4527	0.298653	0.679667	0.596605	3	QDPR/IMPA1/FGF2
GO:0046605	regulation of centrosome cycle	3/724	12/4527	0.298653	0.679667	0.596605	3	CHMP2B/VPS4B/ROCK2
GO:0046635	positive regulation of alpha-beta T cell activation	3/724	12/4527	0.298653	0.679667	0.596605	3	AP3B1/RHOA/NFKBIZ
GO:0046637	regulation of alpha-beta T cell differentiation	3/724	12/4527	0.298653	0.679667	0.596605	3	AP3B1/RHOA/NFKBIZ
GO:0060147	regulation of posttranscriptional gene silencing	3/724	12/4527	0.298653	0.679667	0.596605	3	FXR1/TRIM71/ESR1
GO:0060419	heart growth	3/724	12/4527	0.298653	0.679667	0.596605	3	TGFBR1/FGF2/S1PR1
GO:0060761	negative regulation of response to cytokine stimulus	3/724	12/4527	0.298653	0.679667	0.596605	3	MAPK7/PPP2CB/CNOT7
GO:0060964	regulation of gene silencing by miRNA	3/724	12/4527	0.298653	0.679667	0.596605	3	FXR1/TRIM71/ESR1
GO:0099175	regulation of postsynapse organization	3/724	12/4527	0.298653	0.679667	0.596605	3	FYN/VPS35/CDK5R1
GO:0120009	intermembrane lipid transfer	3/724	12/4527	0.298653	0.679667	0.596605	3	PITPNA/PITPNB/GLTP
GO:0120193	tight junction organization	3/724	12/4527	0.298653	0.679667	0.596605	3	SNAI2/ARL2/TGFBR1
GO:1900368	regulation of RNA interference	3/724	12/4527	0.298653	0.679667	0.596605	3	FXR1/TRIM71/ESR1
GO:1900407	regulation of cellular response to oxidative stress	3/724	12/4527	0.298653	0.679667	0.596605	3	FBXW7/MAPK7/AIFM2
GO:1902475	L-alpha-amino acid transmembrane transport	3/724	12/4527	0.298653	0.679667	0.596605	3	SLC15A4/SLC25A29/SLC1A4
GO:2000781	positive regulation of double-strand break repair	3/724	12/4527	0.298653	0.679667	0.596605	3	WDR48/MMS19/ACTB
GO:0002062	chondrocyte differentiation	5/724	23/4527	0.302176	0.680668	0.597483	5	NFIB/SNAI2/PTHLH/TGFBR1/NPPC
GO:0006606	protein import into nucleus	5/724	23/4527	0.302176	0.680668	0.597483	5	NUTF2/RAN/CHP1/PPP3R1/PIK3R1
GO:0010595	positive regulation of endothelial cell migration	5/724	23/4527	0.302176	0.680668	0.597483	5	ITGB1BP1/GATA3/PRKCA/FGF2/MET
GO:0010927	cellular component assembly involved in morphogenesis	5/724	23/4527	0.302176	0.680668	0.597483	5	TBPL1/CFL2/TBC1D20/MEF2A/TPPP
GO:0032481	positive regulation of type I interferon production	5/724	23/4527	0.302176	0.680668	0.597483	5	IRF1/G3BP1/FLOT1/POLR3F/TRIM56
GO:0035195	gene silencing by miRNA	5/724	23/4527	0.302176	0.680668	0.597483	5	FXR1/TRIM71/ESR1/AGO3/AGO2
GO:0043401	steroid hormone mediated signaling pathway	5/724	23/4527	0.302176	0.680668	0.597483	5	DNAJA1/RBFOX2/ABHD2/ESR1/RHOA
GO:0050803	regulation of synapse structure or activity	5/724	23/4527	0.302176	0.680668	0.597483	5	BDNF/FYN/VPS35/RHOA/CDK5R1
GO:0051101	regulation of DNA binding	5/724	23/4527	0.302176	0.680668	0.597483	5	FBXW7/TRAF6/HAND1/GATA3/PAX6
GO:0051170	import into nucleus	5/724	23/4527	0.302176	0.680668	0.597483	5	NUTF2/RAN/CHP1/PPP3R1/PIK3R1
GO:0090559	regulation of membrane permeability	5/724	23/4527	0.302176	0.680668	0.597483	5	EYA2/ACAA2/LAPTM5/PPIF/BCL2
GO:1903844	regulation of cellular response to transforming growth factor beta stimulus	5/724	23/4527	0.302176	0.680668	0.597483	5	SPRY2/CITED2/SPRY1/CAV2/HSPA5
GO:0071840	cellular component organization or biogenesis	218/724	1324/4527	0.302957	0.681845	0.598516	218	EIF3B/ROCK1/FKBP1B/CISD2/RHOU/TMOD1/KIF2A/RBBP4/AP3B1/TMED9/BDNF/MMGT1/REEP5/PITPNA/PCGF3/CHMP2B/CHCHD6/SDC2/EMC7/EYA2/GMFB/SNRPF/ADCYAP1/CXCL10/FKBP1A/BLOC1S6/ENY2/TBPL1/PITPNB/TUBG1/MTPN/ETF1/RAD21/FBXW7/DNM1L/CYP26B1/SNAP25/ARPC2/RAB30/RAN/MSN/PEX13/NR4A2/COX7A2L/ARL3/PIP4K2C/ITM2C/RAB5A/VPS4B/CFL2/SPRY2/EIF3J/PFN2/CNN2/CNN3/DNAJB14/NFIB/DNAJB1/TMEFF2/CAND1/SMARCB1/SUV39H2/CYLD/GSN/STXBP6/RAB1…
GO:0072594	establishment of protein localization to organelle	13/724	69/4527	0.304209	0.684083	0.600481	13	AP3B1/NUTF2/FBXW7/RAN/PEX13/DNAJA1/PEX19/PEX5/CHP1/HSPA5/PPP3R1/PIK3R1/TRAM1
GO:0044248	cellular catabolic process	82/724	486/4527	0.307442	0.690767	0.606347	82	CISD2/PNRC2/TRIM9/TBC1D14/ERLIN2/FBXL2/GK5/CHMP2B/SKP1/UBE2G2/SPTLC1/UBE2W/NAPEPLD/FEM1C/ETF1/FBXW7/DNM1L/CYP26B1/MSN/PEX13/PIP4K2C/YOD1/RGP1/VPS4B/UBE2H/ENPP4/TRIB3/DDAH1/CYLD/STX17/KLHL3/ENTPD5/USP42/SNAP29/USP33/CASC3/RHBDF1/HACE1/PPP2CB/IDE/USP2/ACAA2/VPS35/TMEM129/PSMC6/GPC1/UBE4A/USP1/PEX5/SOCS5/DCP1B/PPP1R3B/ACOX1/FBXO9/CTSH/ABHD2/VMP1/CNOT7/RNF126/VCP/ATG13/DLST/OMA1/KLHDC10/PISD/USP14/GP…
GO:0022407	regulation of cell-cell adhesion	15/724	81/4527	0.309076	0.693262	0.608538	15	IRF1/AP3B1/DUSP10/TRAF6/MAPK7/FLOT1/CITED2/GATA3/CEBPB/RHOA/FUT9/NFKBIZ/PRKG1/PRKCA/CD28
GO:0051656	establishment of organelle localization	15/724	81/4527	0.309076	0.693262	0.608538	15	AP3B1/TMED9/CHMP2B/BLOC1S6/RAN/VPS4B/SPRY2/RAB11A/RAB11B/CDC42/AP3M1/SDAD1/HIF1A/GJA1/AP3D1
GO:0046942	carboxylic acid transport	9/724	46/4527	0.309542	0.69372	0.60894	9	CTNS/ABCG2/SLC6A13/SLC26A2/SLC15A4/SLC25A29/SLC16A1/SLC1A4/GJA1
GO:0071396	cellular response to lipid	17/724	93/4527	0.312407	0.699549	0.614057	17	CYP26B1/MSN/TRAF6/DDIT4/DNAJA1/SNAI2/RBFOX2/SBNO2/ABHD2/ESR1/DGAT2/RHOA/MAPK1/AQP1/PRKCA/GNAI1/VIM
GO:0007605	sensory perception of sound	6/724	29/4527	0.314305	0.702054	0.616255	6	SPRY2/SOBP/GABRA5/SNAI2/TFAP2A/CLIC5
GO:0016236	macroautophagy	10/724	52/4527	0.314321	0.702054	0.616255	10	CHMP2B/SPTLC1/PIP4K2C/YOD1/STX17/SNAP29/VMP1/VCP/ATG13/PAFAH1B2
GO:0031396	regulation of protein ubiquitination	10/724	52/4527	0.314321	0.702054	0.616255	10	FKBP1A/FBXW7/SPRY2/TRIB3/NXN/DNAJA1/FYN/CHP1/HSPA5/TGFBR1
GO:0043408	regulation of MAPK cascade	23/724	129/4527	0.317063	0.707581	0.621107	23	ADCYAP1/DUSP10/FBXW7/TRAF6/SPRY2/CYLD/STK38/LAMTOR3/CDC42/DNAJA1/RAF1/ITGB1BP1/SPRY1/PDGFA/SPRY4/CAV2/MAP2K6/TGFBR1/CHRNA7/RAP1A/PRKCA/IGF1R/FGF2
GO:0140352	export from cell	27/724	153/4527	0.31765	0.707735	0.621242	27	FKBP1B/RPH3AL/ADCYAP1/RAB15/BLOC1S6/BACE1/DNM1L/SNAP25/RAB5A/VPS4B/PFN2/RAB11B/RHBDF1/SERP1/RAF1/HMGN3/LIN7C/MYH10/SLC9A1/AQP1/VAMP2/RAP1A/EDNRB/SYT1/GJA1/SV2A/CPE
GO:0042180	cellular ketone metabolic process	11/724	58/4527	0.318087	0.707735	0.621242	11	ELOVL5/ERLIN2/TRIB3/AIFM2/INSIG1/COQ7/EGR1/ATP2B4/ACADVL/EDNRB/TPI1
GO:0001933	negative regulation of protein phosphorylation	12/724	64/4527	0.321084	0.707735	0.621242	12	FKBP1A/DUSP10/SPRY2/TRIB3/STK38/DDIT4/DNAJA1/IMPACT/DUSP6/SOCS5/ITGB1BP1/CHP1
GO:0001836	release of cytochrome c from mitochondria	4/724	18/4527	0.322424	0.707735	0.621242	4	DNM1L/PPIF/IGF1/BCL2
GO:0001892	embryonic placenta development	4/724	18/4527	0.322424	0.707735	0.621242	4	RSPO3/CITED2/HAND1/MAPK1
GO:0001938	positive regulation of endothelial cell proliferation	4/724	18/4527	0.322424	0.707735	0.621242	4	CAV2/TGFBR1/PRKCA/FGF2
GO:0007229	integrin-mediated signaling pathway	4/724	18/4527	0.322424	0.707735	0.621242	4	NME2/CDC42/PHACTR4/ITGB1BP1
GO:0009116	nucleoside metabolic process	4/724	18/4527	0.322424	0.707735	0.621242	4	PRPS1/BLOC1S6/ENPP4/AMD1
GO:0010717	regulation of epithelial to mesenchymal transition	4/724	18/4527	0.322424	0.707735	0.621242	4	SPRY2/SPRY1/TGFBR1/PPP2CA
GO:0030177	positive regulation of Wnt signaling pathway	4/724	18/4527	0.322424	0.707735	0.621242	4	RSPO3/ATP6AP2/GID8/FGF2
GO:0035023	regulation of Rho protein signal transduction	4/724	18/4527	0.322424	0.707735	0.621242	4	CDC42SE2/CDC42SE1/FLOT1/DLC1
GO:0042398	cellular modified amino acid biosynthetic process	4/724	18/4527	0.322424	0.707735	0.621242	4	GCLM/GSS/PTDSS1/FPGS
GO:0042572	retinol metabolic process	4/724	18/4527	0.322424	0.707735	0.621242	4	DGAT2/LIPE/RDH10/TTR
GO:0046902	regulation of mitochondrial membrane permeability	4/724	18/4527	0.322424	0.707735	0.621242	4	EYA2/ACAA2/PPIF/BCL2
GO:0098739	import across plasma membrane	4/724	18/4527	0.322424	0.707735	0.621242	4	FYN/SLC6A13/SLC15A4/SLC1A4
GO:1900182	positive regulation of protein localization to nucleus	4/724	18/4527	0.322424	0.707735	0.621242	4	RAN/FYN/PIK3R1/CDK1
GO:0051403	stress-activated MAPK cascade	7/724	35/4527	0.322742	0.707735	0.621242	7	DUSP10/CYLD/DNAJA1/MAPK1/MAP2K6/IGF1R/CASR
GO:0060401	cytosolic calcium ion transport	7/724	35/4527	0.322742	0.707735	0.621242	7	FKBP1B/CXCL10/FKBP1A/FYN/AFG3L2/ITPR3/FGF2
GO:0071383	cellular response to steroid hormone stimulus	7/724	35/4527	0.322742	0.707735	0.621242	7	DDIT4/DNAJA1/RBFOX2/ABHD2/ESR1/RHOA/AQP1
GO:0071674	mononuclear cell migration	7/724	35/4527	0.322742	0.707735	0.621242	7	CXCL10/MSN/CDC42/GATA3/RHOA/MAPK1/S1PR1
GO:0099111	microtubule-based transport	7/724	35/4527	0.322742	0.707735	0.621242	7	AP3B1/BLOC1S6/AP3M1/TMEM108/HIF1A/GJA1/AP3D1
GO:0062197	cellular response to chemical stress	13/724	70/4527	0.323482	0.70877	0.622151	13	FBXW7/NR4A2/SIGMAR1/MAPK7/NFE2L1/AIFM2/DNAJA1/IMPACT/PPIF/PPARGC1A/MAPK1/AQP1/PIK3CA
GO:2001233	regulation of apoptotic signaling pathway	15/724	82/4527	0.326944	0.715764	0.62829	15	FBXW7/DNM1L/NR4A2/ITM2C/ITPRIP/MAPK7/DNAJA1/HNRNPK/GCLM/ACAA2/RAF1/SNAI2/PPIF/TGFBR1/IGF1
GO:0070201	regulation of establishment of protein localization	19/724	106/4527	0.330446	0.722835	0.634496	19	FKBP1B/UBE2G2/FBXW7/DNM1L/SNAP25/RAN/YOD1/GAPVD1/RHBDF1/DNAJA1/SERP1/FYN/HMGN3/ITGB1BP1/CHP1/INSIG1/MYH10/PIK3R1/CDK5R1
GO:0032940	secretion by cell	26/724	148/4527	0.331013	0.723053	0.634688	26	FKBP1B/RPH3AL/ADCYAP1/RAB15/BLOC1S6/BACE1/DNM1L/SNAP25/RAB5A/VPS4B/PFN2/RAB11B/RHBDF1/SERP1/RAF1/HMGN3/LIN7C/MYH10/AQP1/VAMP2/RAP1A/EDNRB/SYT1/GJA1/SV2A/CPE
GO:0032268	regulation of cellular protein metabolic process	81/724	483/4527	0.331092	0.723053	0.634688	81	EIF3B/FKBP1B/WDR48/CHTOP/CKS1B/PUS7/ADCYAP1/FKBP1A/DUSP10/HBS1L/ETF1/FBXW7/MOB3B/MSN/RGP1/TRAF6/SPRY2/PFN2/TRIB3/CREBL2/NSUN3/STK38/FLOT1/TRIM71/CASC3/NXN/DDIT4/RHBDF1/DNAJA1/SERP1/SNTA1/FYN/CCND1/VPS35/RAF1/PSMC6/IMPACT/LPCAT3/DUSP6/CDCA2/RAP2C/SOCS5/DCP1B/ITGB1BP1/TMEM98/CHP1/LAPTM5/DPH3/CTSH/EIF1/DCUN1D5/CNOT7/EMP2/ATG13/PDGFA/DCUN1D3/QKI/EIF5A/HSPA5/AGO3/RPS6KB1/AGO2/RHOA/MAPK1/MAP2K6/ANXA2/T…
GO:0018193	peptidyl-amino acid modification	44/724	257/4527	0.33193	0.724286	0.63577	44	RANBP2/FKBP1B/METTL21A/ZDHHC20/NME2/SUMO1/FKBP1A/ENY2/FBXW7/TPST2/SETD6/SPRY2/PFN2/FKBP2/MAPK7/CREBL2/SUV39H2/EZH1/DDIT4/SNTA1/FYN/RAF1/PPWD1/RAP2C/SOCS5/POGLUT1/DPH3/CNOT7/STT3A/PPIF/RPS6KB1/MAPK1/MAP2K6/TGFBR1/PIK3CA/GALNT1/CDK5R1/ATP2B4/NMT2/IGF1R/UBE2K/CDK1/ACTB/MET
GO:0046879	hormone secretion	9/724	47/4527	0.333405	0.726307	0.637544	9	FKBP1B/ADCYAP1/RAB11B/SERP1/RAF1/HMGN3/AQP1/GJA1/CPE
GO:0048638	regulation of developmental growth	9/724	47/4527	0.333405	0.726307	0.637544	9	DUSP10/SERP1/AFG3L2/PEX5/DNM2/TGFBR1/PIK3CA/CDK5R1/FGF2
GO:0009612	response to mechanical stimulus	5/724	24/4527	0.336044	0.729058	0.639959	5	CNN2/FYN/RAF1/AQP1/PIK3CA
GO:0014902	myotube differentiation	5/724	24/4527	0.336044	0.729058	0.639959	5	CXCL10/CYP26B1/FLOT1/CAV2/ITGB1
GO:0035051	cardiocyte differentiation	5/724	24/4527	0.336044	0.729058	0.639959	5	CDC42/CITED2/MEF2A/MAPK1/CXADR
GO:0062207	regulation of pattern recognition receptor signaling pathway	5/724	24/4527	0.336044	0.729058	0.639959	5	IRF1/ZDHHC5/FLOT1/SLC15A4/ESR1
GO:0072676	lymphocyte migration	5/724	24/4527	0.336044	0.729058	0.639959	5	CXCL10/MSN/GATA3/RHOA/S1PR1
GO:1901564	organonitrogen compound metabolic process	260/724	1592/4527	0.338045	0.731	0.641664	260	EIF3B/ROCK1/RANBP2/FKBP1B/PRPS1/ORMDL1/KLHL36/OSTC/RBBP4/TRIM9/AP3B1/WDR48/QDPR/ELOVL5/CHTOP/ERLIN2/FBXL2/PCGF3/CHMP2B/CKS1B/METTL21A/ADI1/ZDHHC20/PUS7/NME2/SKP1/EYA2/ADCYAP1/SUMO1/FKBP1A/UBE2G2/BLOC1S6/BACE1/SPTLC1/ELOVL7/ENY2/TBPL1/PDHB/KCMF1/UBE2W/NAPEPLD/FEM1C/DUSP10/UBE2N/MTPN/HBS1L/ETF1/UBE2D2/FBXW7/MOB3B/CDC27/RAN/MSN/MRPL35/NR4A2/TPST2/YOD1/ABHD3/SETD6/RCE1/RGP1/VPS4B/UBE2H/TRAF6/TRIM45/S…
GO:0010605	negative regulation of macromolecule metabolic process	81/724	484/4527	0.338808	0.731	0.641664	81	IRF1/FKBP1B/PNRC2/SAP18/PUS7/FKBP1A/DUSP10/ETF1/FBXW7/NR4A2/ZBTB6/RGP1/MYNN/TRAF6/SPRY2/ZBTB18/CXXC5/TRIB3/DNAJB1/TMEFF2/SUV39H2/FXR1/STK38/TRIM71/CASC3/NXN/DDIT4/DNAJA1/HNRNPK/SNTA1/FYN/CCND1/PPP2CB/USP2/CITED2/SNAI2/PHF6/HAND1/IMPACT/FOXP1/DUSP6/LHX9/RBFOX2/SOCS5/DCP1B/E2F6/OVOL1/ITGB1BP1/TMEM98/CHP1/ITM2B/TSN/CNOT7/SRSF6/SRSF7/BHLHE40/TFAP2A/GATA3/DCUN1D3/ETV6/ESR1/MEF2A/AGO3/AGO2/CEBPB/PAX6/A…
GO:0031647	regulation of protein stability	14/724	77/4527	0.344194	0.731	0.641664	14	FBXW7/PFN2/CREBL2/FLOT1/USP33/USP2/VPS35/PEX19/CHP1/CTSH/NLK/MAPK1/PIK3R1/CREB1
GO:0008360	regulation of cell shape	6/724	30/4527	0.344715	0.731	0.641664	6	CDC42SE2/RHOU/CDC42SE1/FYN/MYH10/MYO10
GO:0009755	hormone-mediated signaling pathway	6/724	30/4527	0.344715	0.731	0.641664	6	DNAJA1/RBFOX2/ABHD2/ESR1/RHOA/PRLR
GO:0042158	lipoprotein biosynthetic process	6/724	30/4527	0.344715	0.731	0.641664	6	ZDHHC20/DPM1/PIGM/ATG13/NMT2/PPM1A
GO:0044706	multi-multicellular organism process	6/724	30/4527	0.344715	0.731	0.641664	6	CITED2/VMP1/EMP2/ESR1/B4GALT1/GJA1
GO:0060402	calcium ion transport into cytosol	6/724	30/4527	0.344715	0.731	0.641664	6	FKBP1B/CXCL10/FKBP1A/FYN/ITPR3/FGF2
GO:1900180	regulation of protein localization to nucleus	6/724	30/4527	0.344715	0.731	0.641664	6	RAN/FYN/TMEM98/CHP1/PIK3R1/CDK1
GO:0033554	cellular response to stress	68/724	405/4527	0.34502	0.731	0.641664	68	FKBP1B/RBPJ/WDR48/SHISA5/ERLIN2/CHCHD6/EYA2/SUMO1/UBE2G2/UBE2W/DUSP10/FBXW7/NR4A2/YOD1/TRAF6/SIGMAR1/ZMAT3/TRIB3/RNF138/DNAJB1/MAPK7/DDAH1/CYLD/NFE2L1/AIFM2/MMS19/FLOT1/USP33/SMARCAD1/RAD23B/RAD51D/DDIT4/DNAJA1/HNRNPK/NSMCE4A/CCND1/PPP2CB/CITED2/SNAI2/TMEM129/PSMC6/UBE4A/IMPACT/AK4/USP1/LPCAT3/QRICH1/HP1BP3/DCUN1D5/RNF126/VCP/ATG13/OMA1/HSPA5/PPIF/PPARGC1A/CEBPB/MAPK1/VAPB/MAP2K6/AQP1/PIK3R1/PIK3…
GO:0045785	positive regulation of cell adhesion	15/724	83/4527	0.345054	0.731	0.641664	15	ROCK1/AP3B1/DUSP10/TRAF6/CDC42/FLOT1/CITED2/TFE3/ITGB1BP1/ARL2/GATA3/RHOA/NFKBIZ/PRKCA/CD28
GO:1903530	regulation of secretion by cell	16/724	89/4527	0.345668	0.731	0.641664	16	FKBP1B/RPH3AL/ADCYAP1/RAB15/BACE1/DNM1L/RAB5A/VPS4B/PFN2/RHBDF1/SERP1/HMGN3/MYH10/RAP1A/SYT1/GJA1
GO:0006029	proteoglycan metabolic process	3/724	13/4527	0.345972	0.731	0.641664	3	GPC1/DSE/GLCE
GO:0007156	homophilic cell adhesion via plasma membrane adhesion molecules	3/724	13/4527	0.345972	0.731	0.641664	3	IGSF11/CDH6/CDH3
GO:0007520	myoblast fusion	3/724	13/4527	0.345972	0.731	0.641664	3	CXCL10/FLOT1/ITGB1
GO:0010769	regulation of cell morphogenesis involved in differentiation	3/724	13/4527	0.345972	0.731	0.641664	3	CDC42/ITGB1BP1/SPRY4
GO:0014743	regulation of muscle hypertrophy	3/724	13/4527	0.345972	0.731	0.641664	3	MTPN/ATP2B4/PRKCA
GO:0015807	L-amino acid transport	3/724	13/4527	0.345972	0.731	0.641664	3	CTNS/SLC25A29/SLC1A4
GO:0030902	hindbrain development	3/724	13/4527	0.345972	0.731	0.641664	3	HSPA5/CDK5R1/FGF2
GO:0032526	response to retinoic acid	3/724	13/4527	0.345972	0.731	0.641664	3	CYP26B1/CTSH/AQP1
GO:0035196	production of miRNAs involved in gene silencing by miRNA	3/724	13/4527	0.345972	0.731	0.641664	3	TRIM71/ESR1/AGO2
GO:0042311	vasodilation	3/724	13/4527	0.345972	0.731	0.641664	3	VAMP2/PRKG1/CASR
GO:0045010	actin nucleation	3/724	13/4527	0.345972	0.731	0.641664	3	GMFB/GSN/ARF1
GO:0046328	regulation of JNK cascade	3/724	13/4527	0.345972	0.731	0.641664	3	CYLD/DNAJA1/IGF1R
GO:0046683	response to organophosphorus	3/724	13/4527	0.345972	0.731	0.641664	3	RAP1B/AQP1/RAP1A
GO:0048704	embryonic skeletal system morphogenesis	3/724	13/4527	0.345972	0.731	0.641664	3	TFAP2A/RDH10/TGFBR1
GO:0060966	regulation of gene silencing by RNA	3/724	13/4527	0.345972	0.731	0.641664	3	FXR1/TRIM71/ESR1
GO:0062208	positive regulation of pattern recognition receptor signaling pathway	3/724	13/4527	0.345972	0.731	0.641664	3	ZDHHC5/FLOT1/SLC15A4
GO:0072332	intrinsic apoptotic signaling pathway by p53 class mediator	3/724	13/4527	0.345972	0.731	0.641664	3	SHISA5/DDIT4/HNRNPK
GO:0090090	negative regulation of canonical Wnt signaling pathway	3/724	13/4527	0.345972	0.731	0.641664	3	CYLD/G3BP1/SNAI2
GO:0097300	programmed necrotic cell death	3/724	13/4527	0.345972	0.731	0.641664	3	DNM1L/CYLD/PPIF
GO:1902743	regulation of lamellipodium organization	3/724	13/4527	0.345972	0.731	0.641664	3	ARPC2/CDC42/PIK3CA
GO:0010942	positive regulation of cell death	21/724	119/4527	0.346277	0.731	0.641664	21	SAP18/BACE1/FBXW7/DNM1L/ITM2C/RBM5/DDIT4/DNAJA1/FYN/SLC6A13/LAPTM5/QRICH1/OMA1/DCUN1D3/EIF5A/TGFBR1/CDK5R1/B4GALT1/FOXL2/FRZB/BTG1
GO:0031400	negative regulation of protein modification process	18/724	101/4527	0.346321	0.731	0.641664	18	FKBP1B/FKBP1A/DUSP10/SPRY2/TRIB3/STK38/NXN/DDIT4/DNAJA1/SNTA1/FYN/IMPACT/DUSP6/SOCS5/ITGB1BP1/CHP1/DCUN1D3/TPPP
GO:0009056	catabolic process	99/724	596/4527	0.348228	0.734439	0.644683	99	PTER/CISD2/PLCXD3/PNRC2/TRIM9/NUDT3/TBC1D14/ERLIN2/FBXL2/GK5/CHMP2B/SKP1/UBE2G2/SPTLC1/UBE2W/NAPEPLD/FEM1C/ETF1/FBXW7/DNM1L/CYP26B1/MSN/PEX13/PIP4K2C/YOD1/RGP1/VPS4B/UBE2H/ENPP4/TRIB3/ENPP6/DDAH1/CYLD/STX17/KLHL3/ENTPD5/USP42/SNAP29/USP33/CASC3/DDIT4/RHBDF1/HACE1/FYN/PPP2CB/IDE/USP2/ACAA2/VPS35/TMEM129/PSMC6/GPC1/UBE4A/USP1/PEX5/SOCS5/DCP1B/PPP1R3B/ACOX1/FBXO9/CTSH/STX5/ABHD2/VMP1/CNOT7/RNF126/VC…
GO:0031098	stress-activated protein kinase signaling cascade	7/724	36/4527	0.350571	0.738206	0.647989	7	DUSP10/CYLD/DNAJA1/MAPK1/MAP2K6/IGF1R/CASR
GO:0071248	cellular response to metal ion	7/724	36/4527	0.350571	0.738206	0.647989	7	SUMO1/TFAP2A/PPIF/MEF2A/MAPK1/AQP1/KCNH1
GO:1901576	organic substance biosynthetic process	200/724	1222/4527	0.353645	0.744088	0.653152	200	EIF3B/IRF1/ARID5B/PRPS1/OSTC/RBBP4/RBPJ/AP3B1/QDPR/CEBPG/SCD5/ELOVL5/ERLIN2/CKS1B/ADI1/ZDHHC20/PUS7/NME2/ADCYAP1/CDCA7/MAT2B/ELOVL7/ENY2/TBPL1/GPBP1/PDHB/CTNS/AK5/MTPN/HBS1L/ETF1/RAD21/ETV1/MRPL35/SMAD4/NR4A2/ZBTB6/PIP4K2C/SETD6/RNF141/MYNN/MYCBP/TRAF6/EIF3J/ZBTB18/CXXC5/NFIB/TRIB3/DNAJB1/TMEFF2/MAPK7/SMARCB1/CREBL2/SUV39H2/CYLD/TEFM/DPM1/NSUN3/MMS19/PKNOX1/ENTPD5/FLOT1/ZNF567/TRIM71/CASC3/GFPT2/…
GO:0007033	vacuole organization	8/724	42/4527	0.354663	0.745045	0.653993	8	AP3B1/PIP4K2C/STX17/HOOK3/ATP6AP2/LAPTM5/VMP1/ATG13
GO:0030072	peptide hormone secretion	8/724	42/4527	0.354663	0.745045	0.653993	8	FKBP1B/ADCYAP1/RAB11B/SERP1/RAF1/HMGN3/AQP1/CPE
GO:0007596	blood coagulation	10/724	54/4527	0.359651	0.74596	0.654795	10	AP3B1/BLOC1S6/ENPP4/PDGFA/ANXA2/PROS1/PRKG1/PRKCA/FUNDC2/ANXA5
GO:0007599	hemostasis	10/724	54/4527	0.359651	0.74596	0.654795	10	AP3B1/BLOC1S6/ENPP4/PDGFA/ANXA2/PROS1/PRKG1/PRKCA/FUNDC2/ANXA5
GO:0016485	protein processing	10/724	54/4527	0.359651	0.74596	0.654795	10	BACE1/RCE1/AFG3L2/LPCAT3/TMEM98/CTSH/OMA1/PISD/ECE1/CPE
GO:0051222	positive regulation of protein transport	10/724	54/4527	0.359651	0.74596	0.654795	10	FBXW7/DNM1L/RAN/SERP1/FYN/ITGB1BP1/CHP1/MYH10/PIK3R1/CDK5R1
GO:0019318	hexose metabolic process	11/724	60/4527	0.361123	0.74596	0.654795	11	PDHB/PGM1/SERP1/PPP1R3B/DLAT/OMA1/PIK3CA/B4GALT1/TPI1/IGF1/PTH
GO:0034599	cellular response to oxidative stress	11/724	60/4527	0.361123	0.74596	0.654795	11	FBXW7/NR4A2/SIGMAR1/MAPK7/NFE2L1/AIFM2/IMPACT/PPIF/PPARGC1A/MAPK1/AQP1
GO:0006635	fatty acid beta-oxidation	4/724	19/4527	0.361594	0.74596	0.654795	4	ACAA2/PEX5/ACOX1/ACADVL
GO:0007040	lysosome organization	4/724	19/4527	0.361594	0.74596	0.654795	4	AP3B1/HOOK3/ATP6AP2/LAPTM5
GO:0007173	epidermal growth factor receptor signaling pathway	4/724	19/4527	0.361594	0.74596	0.654795	4	FBXW7/RHBDF1/SOCS5/RNF126
GO:0010811	positive regulation of cell-substrate adhesion	4/724	19/4527	0.361594	0.74596	0.654795	4	ROCK1/CDC42/ITGB1BP1/ARL2
GO:0014066	regulation of phosphatidylinositol 3-kinase signaling	4/724	19/4527	0.361594	0.74596	0.654795	4	FBXL2/ENTPD5/PDGFA/FGF2
GO:0016525	negative regulation of angiogenesis	4/724	19/4527	0.361594	0.74596	0.654795	4	CXCL10/SPRY2/THBS2/ATP2B4
GO:0030518	intracellular steroid hormone receptor signaling pathway	4/724	19/4527	0.361594	0.74596	0.654795	4	DNAJA1/RBFOX2/ESR1/RHOA
GO:0031532	actin cytoskeleton reorganization	4/724	19/4527	0.361594	0.74596	0.654795	4	CDC42/RHOA/CXADR/S1PR1
GO:0032091	negative regulation of protein binding	4/724	19/4527	0.361594	0.74596	0.654795	4	USP33/ITGB1BP1/PTPRF/ACTB
GO:0034121	regulation of toll-like receptor signaling pathway	4/724	19/4527	0.361594	0.74596	0.654795	4	IRF1/FLOT1/SLC15A4/ESR1
GO:0034341	response to interferon-gamma	4/724	19/4527	0.361594	0.74596	0.654795	4	IRF1/CDC42/CDC42EP2/VIM
GO:0042310	vasoconstriction	4/724	19/4527	0.361594	0.74596	0.654795	4	SNTA1/RHOA/EDNRB/HRH1
GO:0048167	regulation of synaptic plasticity	4/724	19/4527	0.361594	0.74596	0.654795	4	SNAP25/ARF1/MAPK1/YWHAG
GO:0080171	lytic vacuole organization	4/724	19/4527	0.361594	0.74596	0.654795	4	AP3B1/HOOK3/ATP6AP2/LAPTM5
GO:0097006	regulation of plasma lipoprotein particle levels	4/724	19/4527	0.361594	0.74596	0.654795	4	HNRNPK/LPCAT3/DGAT2/ANXA2
GO:2000181	negative regulation of blood vessel morphogenesis	4/724	19/4527	0.361594	0.74596	0.654795	4	CXCL10/SPRY2/THBS2/ATP2B4
GO:0007018	microtubule-based movement	12/724	66/4527	0.362138	0.74596	0.654795	12	KIF3C/KIF2A/AP3B1/BLOC1S6/DNAJA1/AP3M1/TMEM108/SORD/ATP2B4/HIF1A/GJA1/AP3D1
GO:0071214	cellular response to abiotic stimulus	12/724	66/4527	0.362138	0.74596	0.654795	12	CCND2/CNN2/RAB11B/CDC25A/IMPACT/CHP1/GATA3/SLC9A1/MMP2/AQP1/PIK3CA/GJA1
GO:0104004	cellular response to environmental stimulus	12/724	66/4527	0.362138	0.74596	0.654795	12	CCND2/CNN2/RAB11B/CDC25A/IMPACT/CHP1/GATA3/SLC9A1/MMP2/AQP1/PIK3CA/GJA1
GO:0006887	exocytosis	13/724	72/4527	0.362803	0.746148	0.654961	13	RPH3AL/RAB15/BACE1/SNAP25/RAB5A/VPS4B/PFN2/RAB11B/LIN7C/VAMP2/RAP1A/SYT1/SV2A
GO:0044262	cellular carbohydrate metabolic process	13/724	72/4527	0.362803	0.746148	0.654961	13	GK5/PPP1CB/DDIT4/PPP1R3B/GNPTG/GPD2/DGAT2/FUT9/IMPA1/B4GALT1/IGF1/HAS2/PTH
GO:0007610	behavior	17/724	96/4527	0.363205	0.746148	0.654961	17	TMOD1/CCND2/BLOC1S6/SNAP25/PEX13/NR4A2/CALB1/SOBP/GABRA5/USP2/GAD1/ATAD1/HTR2A/EGR1/APLN/THBS1/ZFX
GO:0046034	ATP metabolic process	16/724	90/4527	0.363356	0.746148	0.654961	16	COX6B1/AK5/DNM1L/COX7A2L/TEFM/ENTPD5/DDIT4/AK4/PPIF/PPARGC1A/RHOA/HIF1A/TPI1/COX8A/CDK1/AK2
GO:0001523	retinoid metabolic process	5/724	25/4527	0.370196	0.756673	0.664199	5	CYP26B1/DGAT2/LIPE/RDH10/TTR
GO:0001824	blastocyst development	5/724	25/4527	0.370196	0.756673	0.664199	5	SMIM14/CITED2/PHF6/HAND1/TGFBR1
GO:0007098	centrosome cycle	5/724	25/4527	0.370196	0.756673	0.664199	5	CHMP2B/VPS4B/USP33/ARL2/ROCK2
GO:0016101	diterpenoid metabolic process	5/724	25/4527	0.370196	0.756673	0.664199	5	CYP26B1/DGAT2/LIPE/RDH10/TTR
GO:0019395	fatty acid oxidation	5/724	25/4527	0.370196	0.756673	0.664199	5	PEX13/ACAA2/PEX5/ACOX1/ACADVL
GO:0051209	release of sequestered calcium ion into cytosol	5/724	25/4527	0.370196	0.756673	0.664199	5	FKBP1B/CXCL10/FKBP1A/ITPR3/FGF2
GO:0006091	generation of precursor metabolites and energy	26/724	151/4527	0.372018	0.759813	0.666955	26	COX6B1/PGLS/PDHB/COX7A2L/PPP1CB/SUCLG2/AIFM2/TEFM/ENTPD5/DDIT4/IDE/AK4/PPP1R3B/ACOX1/DLAT/DLST/PPIF/PPARGC1A/RHOA/PIK3CA/HIF1A/TPI1/IGF1/COX8A/CDK1/PTH
GO:0008277	regulation of G protein-coupled receptor signaling pathway	6/724	31/4527	0.375381	0.764323	0.670914	6	ADCYAP1/USP33/ATP2B4/APLN/PRKCA/ARRB1
GO:1901888	regulation of cell junction assembly	6/724	31/4527	0.375381	0.764323	0.670914	6	ROCK1/BDNF/SNAI2/ITGB1BP1/RAP1B/RAP1A
GO:1903008	organelle disassembly	6/724	31/4527	0.375381	0.764323	0.670914	6	CISD2/FBXW7/DNM1L/STX5/VCP/CDK1
GO:1903321	negative regulation of protein modification by small protein conjugation or removal	6/724	31/4527	0.375381	0.764323	0.670914	6	SPRY2/NXN/DNAJA1/FYN/CHP1/DCUN1D3
GO:0006996	organelle organization	137/724	835/4527	0.375972	0.764543	0.671107	137	ROCK1/CISD2/RHOU/TMOD1/KIF2A/RBBP4/AP3B1/TMED9/MMGT1/REEP5/PCGF3/CHMP2B/CHCHD6/EMC7/EYA2/GMFB/BLOC1S6/ENY2/TBPL1/TUBG1/MTPN/RAD21/FBXW7/DNM1L/CYP26B1/ARPC2/RAB30/RAN/MSN/PEX13/COX7A2L/ARL3/PIP4K2C/VPS4B/CFL2/SPRY2/PFN2/CNN2/CNN3/TMEFF2/SMARCB1/SUV39H2/CYLD/GSN/STXBP6/SNX11/STX17/G3BP1/SLAIN2/SMARCD1/EZH1/CDC42/REEP2/SNAP29/USP33/SMARCAD1/RAD51D/PCGF5/HACE1/SURF4/GCLM/HOOK3/PPP2CB/TMEM135/ACAA2/VP…
GO:0097190	apoptotic signaling pathway	22/724	127/4527	0.376066	0.764543	0.671107	22	SHISA5/EYA2/FBXW7/DNM1L/NR4A2/ITM2C/ITPRIP/TRIB3/MAPK7/DDIT4/DNAJA1/HNRNPK/GCLM/ACAA2/RAF1/SNAI2/QRICH1/PPIF/TGFBR1/UACA/IGF1/BCL2
GO:0008380	RNA splicing	20/724	115/4527	0.377953	0.766236	0.672593	20	SAP18/SNRPF/LSM5/CWC15/RBM5/CASC3/HNRNPK/RTCB/SMNDC1/PPWD1/RBFOX2/SRSF2/SRSF6/SRSF7/HNRNPF/HNRNPA1/QKI/PIK3R1/PTBP1/HSPA8
GO:0015850	organic hydroxy compound transport	7/724	37/4527	0.378634	0.766236	0.672593	7	VPS4B/LPCAT3/SLC16A1/ANXA2/AQP1/SLC6A2/ACTB
GO:0050679	positive regulation of epithelial cell proliferation	7/724	37/4527	0.378634	0.766236	0.672593	7	NME2/CDC42/CAV2/TGFBR1/PRKCA/B4GALT1/FGF2
GO:0090092	regulation of transmembrane receptor protein serine/threonine kinase signaling pathway	7/724	37/4527	0.378634	0.766236	0.672593	7	FKBP1A/SPRY2/CITED2/SPRY1/CAV2/HSPA5/TGFBR1
GO:0097191	extrinsic apoptotic signaling pathway	7/724	37/4527	0.378634	0.766236	0.672593	7	EYA2/ITM2C/ITPRIP/MAPK7/GCLM/RAF1/TGFBR1
GO:1902904	negative regulation of supramolecular fiber organization	7/724	37/4527	0.378634	0.766236	0.672593	7	TMOD1/GMFB/MTPN/PFN2/TMEFF2/MAPRE1/PIK3CA
GO:0050877	nervous system process	31/724	182/4527	0.379375	0.766293	0.672644	31	FKBP1B/CHMP2B/CCND2/BLOC1S6/TMEM100/SNAP25/CALB1/SPRY2/SOBP/FYN/GABRA5/SNAI2/PEX5/TMEM98/TMEM108/ATAD1/TFAP2A/SLC1A4/RDH10/AQP1/CHRNA7/PDE6D/KCNJ2/IMPG1/CNGA3/CLIC5/RGS9/TPPP/PRPH2/LUM/APP
GO:0002221	pattern recognition receptor signaling pathway	8/724	43/4527	0.380688	0.766293	0.672644	8	IRF1/AP3B1/TLR10/ZDHHC5/FLOT1/CLPB/SLC15A4/ESR1
GO:0002790	peptide secretion	8/724	43/4527	0.380688	0.766293	0.672644	8	FKBP1B/ADCYAP1/RAB11B/SERP1/RAF1/HMGN3/AQP1/CPE
GO:0016051	carbohydrate biosynthetic process	8/724	43/4527	0.380688	0.766293	0.672644	8	FUT9/IMPA1/B4GALT1/TPI1/IGF1/HAS2/CLTC/PTH
GO:0033500	carbohydrate homeostasis	8/724	43/4527	0.380688	0.766293	0.672644	8	FKBP1B/RAB11B/RAF1/HMGN3/PIK3R1/PIK3CA/HIF1A/CEBPA
GO:0042593	glucose homeostasis	8/724	43/4527	0.380688	0.766293	0.672644	8	FKBP1B/RAB11B/RAF1/HMGN3/PIK3R1/PIK3CA/HIF1A/CEBPA
GO:0043270	positive regulation of ion transport	8/724	43/4527	0.380688	0.766293	0.672644	8	CXCL10/SCN4B/STAC/CHP1/VMP1/STC1/CACNB3/IGF1
GO:0007389	pattern specification process	10/724	55/4527	0.382648	0.767367	0.673586	10	GPR161/CYP26B1/CITED2/HAND1/POGLUT1/SPRY1/STC1/TGFBR1/GJA1/FGF2
GO:0050817	coagulation	10/724	55/4527	0.382648	0.767367	0.673586	10	AP3B1/BLOC1S6/ENPP4/PDGFA/ANXA2/PROS1/PRKG1/PRKCA/FUNDC2/ANXA5
GO:0016049	cell growth	13/724	73/4527	0.382743	0.767367	0.673586	13	BDNF/MTPN/CDC42/IMPACT/DNM2/TMEM108/DCUN1D5/DCUN1D3/TGFBR1/CDK5R1/ALCAM/GJA1/FRZB
GO:0007178	transmembrane receptor protein serine/threonine kinase signaling pathway	11/724	61/4527	0.382951	0.767367	0.673586	11	FKBP1A/TMEM100/SMAD4/SPRY2/CITED2/SMAD2/SPRY1/CAV2/HSPA5/TGFBR1/VIM
GO:0048732	gland development	12/724	67/4527	0.382959	0.767367	0.673586	12	MSN/CITED2/RAF1/ESR1/CEBPB/MAPK1/TGFBR1/PIK3CA/CEBPA/GJA1/FRZB/FGF2
GO:0071900	regulation of protein serine/threonine kinase activity	12/724	67/4527	0.382959	0.767367	0.673586	12	CKS1B/TRAF6/SPRY2/STK38/DNAJA1/CCND1/PDGFA/RHOA/MAP2K6/PPP2CA/CDK5R1/ATP2B4
GO:0001676	long-chain fatty acid metabolic process	3/724	14/4527	0.392962	0.773945	0.67936	3	ELOVL5/SLC27A1/QKI
GO:0006611	protein export from nucleus	3/724	14/4527	0.392962	0.773945	0.67936	3	NUTF2/RAN/CHP1
GO:0009309	amine biosynthetic process	3/724	14/4527	0.392962	0.773945	0.67936	3	NR4A2/GATA3/ODC1
GO:0030216	keratinocyte differentiation	3/724	14/4527	0.392962	0.773945	0.67936	3	NME2/CYP26B1/SRSF6
GO:0030301	cholesterol transport	3/724	14/4527	0.392962	0.773945	0.67936	3	VPS4B/LPCAT3/ANXA2
GO:0033209	tumor necrosis factor-mediated signaling pathway	3/724	14/4527	0.392962	0.773945	0.67936	3	CYLD/PPP2CB/UBE2K
GO:0033627	cell adhesion mediated by integrin	3/724	14/4527	0.392962	0.773945	0.67936	3	SNAI2/ITGB1BP1/ITGB1
GO:0042401	cellular biogenic amine biosynthetic process	3/724	14/4527	0.392962	0.773945	0.67936	3	NR4A2/GATA3/ODC1
GO:0043242	negative regulation of protein-containing complex disassembly	3/724	14/4527	0.392962	0.773945	0.67936	3	TMOD1/MTPN/PIK3CA
GO:0043388	positive regulation of DNA binding	3/724	14/4527	0.392962	0.773945	0.67936	3	TRAF6/GATA3/PAX6
GO:0046620	regulation of organ growth	3/724	14/4527	0.392962	0.773945	0.67936	3	SERP1/TGFBR1/FGF2
GO:0048144	fibroblast proliferation	3/724	14/4527	0.392962	0.773945	0.67936	3	PDGFA/ESR1/AQP1
GO:0048145	regulation of fibroblast proliferation	3/724	14/4527	0.392962	0.773945	0.67936	3	PDGFA/ESR1/AQP1
GO:0050873	brown fat cell differentiation	3/724	14/4527	0.392962	0.773945	0.67936	3	NAPEPLD/DUSP10/TFE3
GO:0061097	regulation of protein tyrosine kinase activity	3/724	14/4527	0.392962	0.773945	0.67936	3	FBXW7/RAP2C/SOCS5
GO:0061756	leukocyte adhesion to vascular endothelial cell	3/724	14/4527	0.392962	0.773945	0.67936	3	TRAF6/RHOA/FUT9
GO:0072028	nephron morphogenesis	3/724	14/4527	0.392962	0.773945	0.67936	3	KLHL3/GATA3/FGF2
GO:0072078	nephron tubule morphogenesis	3/724	14/4527	0.392962	0.773945	0.67936	3	KLHL3/GATA3/FGF2
GO:0072088	nephron epithelium morphogenesis	3/724	14/4527	0.392962	0.773945	0.67936	3	KLHL3/GATA3/FGF2
GO:0080164	regulation of nitric oxide metabolic process	3/724	14/4527	0.392962	0.773945	0.67936	3	DDAH1/ESR1/ATP2B4
GO:0090199	regulation of release of cytochrome c from mitochondria	3/724	14/4527	0.392962	0.773945	0.67936	3	DNM1L/PPIF/IGF1
GO:1902882	regulation of response to oxidative stress	3/724	14/4527	0.392962	0.773945	0.67936	3	FBXW7/MAPK7/AIFM2
GO:1904019	epithelial cell apoptotic process	3/724	14/4527	0.392962	0.773945	0.67936	3	MAPK7/ANGPTL4/GATA3
GO:1901575	organic substance catabolic process	83/724	504/4527	0.399362	0.780897	0.685462	83	PLCXD3/PNRC2/TRIM9/NUDT3/ERLIN2/FBXL2/GK5/CHMP2B/SKP1/UBE2G2/UBE2W/NAPEPLD/FEM1C/ETF1/FBXW7/CYP26B1/MSN/PEX13/YOD1/RGP1/VPS4B/UBE2H/ENPP4/ENPP6/DDAH1/CYLD/KLHL3/ENTPD5/USP42/USP33/CASC3/DDIT4/RHBDF1/HACE1/FYN/PPP2CB/IDE/USP2/ACAA2/VPS35/TMEM129/PSMC6/GPC1/UBE4A/USP1/PEX5/SOCS5/DCP1B/PPP1R3B/ACOX1/FBXO9/CTSH/STX5/ABHD2/CNOT7/RNF126/VCP/DLST/OMA1/KLHDC10/PISD/USP14/GPD2/AGO3/AGO2/DDHD1/LIPE/ANXA2/P…
GO:0001503	ossification	15/724	86/4527	0.400405	0.780897	0.685462	15	TRAF6/SNAI2/FSTL3/SLC26A2/SBNO2/TFAP2A/RHOA/MAPK1/MAP2K6/PTHLH/NPPC/GJA1/FGF2/S1PR1/CASR
GO:0050673	epithelial cell proliferation	15/724	86/4527	0.400405	0.780897	0.685462	15	NME2/DUSP10/NFIB/CDC42/SNAI2/ITGB1BP1/SRSF6/CAV2/ESR1/CEBPB/MAPK1/TGFBR1/PRKCA/B4GALT1/FGF2
GO:0000045	autophagosome assembly	4/724	20/4527	0.40068	0.780897	0.685462	4	PIP4K2C/STX17/VMP1/ATG13
GO:0002456	T cell mediated immunity	4/724	20/4527	0.40068	0.780897	0.685462	4	TRAF6/CTSH/EMP2/STX7
GO:0019882	antigen processing and presentation	4/724	20/4527	0.40068	0.780897	0.685462	4	AP3B1/RAB4A/TRAF6/IDE
GO:0034502	protein localization to chromosome	4/724	20/4527	0.40068	0.780897	0.685462	4	RAD21/VCP/ESR1/CDK1
GO:0042476	odontogenesis	4/724	20/4527	0.40068	0.780897	0.685462	4	TRAF6/HAND1/TFAP2A/RHOA
GO:1901343	negative regulation of vasculature development	4/724	20/4527	0.40068	0.780897	0.685462	4	CXCL10/SPRY2/THBS2/ATP2B4
GO:1905037	autophagosome organization	4/724	20/4527	0.40068	0.780897	0.685462	4	PIP4K2C/STX17/VMP1/ATG13
GO:0006869	lipid transport	14/724	80/4527	0.401627	0.780897	0.685462	14	PITPNA/PITPNB/VPS4B/PLEKHA8/SIGMAR1/ABCG2/SURF4/SAR1B/LPCAT3/SLC27A1/VMP1/RPS6KB1/GLTP/ANXA2
GO:0042692	muscle cell differentiation	12/724	68/4527	0.403893	0.780897	0.685462	12	CXCL10/CYP26B1/CFL2/FLOT1/AFG3L2/QKI/CAV2/MEF2A/PTBP1/ITGB1/EDNRB/CXADR
GO:0001890	placenta development	5/724	26/4527	0.404359	0.780897	0.685462	5	RSPO3/RTCB/CITED2/HAND1/MAPK1
GO:0002429	immune response-activating cell surface receptor signaling pathway	5/724	26/4527	0.404359	0.780897	0.685462	5	TRAF6/ELF1/GATA3/MAPK1/NFKBIZ
GO:0002757	immune response-activating signal transduction	5/724	26/4527	0.404359	0.780897	0.685462	5	TRAF6/ELF1/GATA3/MAPK1/NFKBIZ
GO:0009749	response to glucose	5/724	26/4527	0.404359	0.780897	0.685462	5	FKBP1B/RAB11B/RAF1/HMGN3/PIK3CA
GO:0015914	phospholipid transport	5/724	26/4527	0.404359	0.780897	0.685462	5	PITPNA/PITPNB/PLEKHA8/VMP1/GLTP
GO:0019079	viral genome replication	5/724	26/4527	0.404359	0.780897	0.685462	5	RAB5A/CDC42/CNOT7/TBC1D20/VAPB
GO:0031397	negative regulation of protein ubiquitination	5/724	26/4527	0.404359	0.780897	0.685462	5	SPRY2/NXN/DNAJA1/FYN/CHP1
GO:0032479	regulation of type I interferon production	5/724	26/4527	0.404359	0.780897	0.685462	5	IRF1/G3BP1/FLOT1/POLR3F/TRIM56
GO:0034440	lipid oxidation	5/724	26/4527	0.404359	0.780897	0.685462	5	PEX13/ACAA2/PEX5/ACOX1/ACADVL
GO:0043487	regulation of RNA stability	5/724	26/4527	0.404359	0.780897	0.685462	5	DCP1B/CNOT7/AGO3/AGO2/VIM
GO:0061013	regulation of mRNA catabolic process	5/724	26/4527	0.404359	0.780897	0.685462	5	DCP1B/CNOT7/AGO3/AGO2/VIM
GO:1903313	positive regulation of mRNA metabolic process	5/724	26/4527	0.404359	0.780897	0.685462	5	NUDT21/DCP1B/CNOT7/AGO3/AGO2
GO:1903531	negative regulation of secretion by cell	5/724	26/4527	0.404359	0.780897	0.685462	5	FKBP1B/VPS4B/RHBDF1/RAP1A/GJA1
GO:0016071	mRNA metabolic process	31/724	184/4527	0.404936	0.780897	0.685462	31	PNRC2/AP3B1/SAP18/PUS7/SNRPF/LSM5/ETF1/CWC15/RBM5/CASC3/HNRNPK/SMNDC1/NUDT21/PPWD1/RBFOX2/DCP1B/SRSF2/CNOT7/SRSF6/SRSF7/HNRNPF/TRMT6/HNRNPA1/QKI/AGO3/AGO2/ANXA2/CSTF2/PTBP1/HSPA8/VIM
GO:0022402	cell cycle process	38/724	227/4527	0.405106	0.780897	0.685462	38	ROCK1/KIF2A/CHMP2B/CKS1B/RAD21/FBXW7/CYP26B1/RAN/ARL3/VPS4B/SPRY2/CDC42/TRIM71/USP33/SMARCAD1/CCND1/MCMBP/E2F6/OVOL1/ARL2/CDK4/DCUN1D3/CAV2/RHOA/MYH10/ARPP19/PPP2CA/CDK5R1/ATP2B4/ANXA11/ROCK2/RASA1/GNAI1/GJA1/CLTC/CDK1/CD28/TPPP
GO:0032943	mononuclear cell proliferation	10/724	56/4527	0.405753	0.780897	0.685462	10	IRF1/FKBP1B/AZI2/FKBP1A/MSN/TRAF6/FYN/CEBPB/GJA1/CD28
GO:0034504	protein localization to nucleus	10/724	56/4527	0.405753	0.780897	0.685462	10	TOR1AIP1/NUTF2/RAN/FYN/TMEM98/CHP1/ARL2/PPP3R1/PIK3R1/CDK1
GO:0046651	lymphocyte proliferation	10/724	56/4527	0.405753	0.780897	0.685462	10	IRF1/FKBP1B/AZI2/FKBP1A/MSN/TRAF6/FYN/CEBPB/GJA1/CD28
GO:0007249	I-kappaB kinase/NF-kappaB signaling	9/724	50/4527	0.406421	0.780897	0.685462	9	FKBP1A/TRAF6/FYN/ESR1/RHOA/PPM1A/IKBKB/EDNRB/GJA1
GO:0033993	response to lipid	22/724	129/4527	0.406486	0.780897	0.685462	22	DUSP10/CYP26B1/MSN/VPS4B/TRAF6/DDIT4/DNAJA1/SNAI2/RBFOX2/SBNO2/CTSH/ABHD2/ESR1/DGAT2/RHOA/MAPK1/AQP1/TGFBR1/PRKCA/GNAI1/VIM/SCD
GO:0007051	spindle organization	7/724	38/4527	0.406781	0.780897	0.685462	7	KIF2A/CHMP2B/VPS4B/RHOA/GNAI1/CLTC/TPPP
GO:0006119	oxidative phosphorylation	8/724	44/4527	0.406809	0.780897	0.685462	8	COX6B1/COX7A2L/TEFM/AK4/PPIF/RHOA/COX8A/CDK1
GO:1903532	positive regulation of secretion by cell	8/724	44/4527	0.406809	0.780897	0.685462	8	ADCYAP1/RAB15/DNM1L/RAB5A/VPS4B/SERP1/MYH10/SYT1
GO:0005975	carbohydrate metabolic process	27/724	160/4527	0.412059	0.790401	0.693806	27	PGLS/GK5/PDHB/PPP1CB/PGM1/ENTPD5/DDIT4/SERP1/CTBS/B4GALT3/PPP1R3B/DLAT/GNPTG/OMA1/GPD2/ST6GAL2/DGAT2/FUT9/PIK3CA/IMPA1/HIF1A/B4GALT1/TPI1/IGF1/HAS2/CLTC/PTH
GO:0051046	regulation of secretion	18/724	105/4527	0.413494	0.792579	0.695718	18	FKBP1B/RPH3AL/ADCYAP1/RAB15/BACE1/DNM1L/RAB5A/VPS4B/PFN2/RHBDF1/SERP1/HMGN3/STC1/MYH10/AQP1/RAP1A/SYT1/GJA1
GO:0045935	positive regulation of nucleobase-containing compound metabolic process	57/724	345/4527	0.41433	0.793607	0.69662	57	IRF1/ARID5B/RBPJ/AP3B1/WDR48/NME2/ADCYAP1/ENY2/GPBP1/ETV1/NR4A2/MYCBP/TRAF6/NFIB/MAPK7/SMARCB1/CREBL2/MMS19/PKNOX1/ENTPD5/PCGF5/HNRNPK/ACTN4/CITED2/RAF1/TFE3/NUDT21/HAND1/HMGN3/RAP2C/DCP1B/ITGB1BP1/QRICH1/CNOT7/TFAP2A/ELF1/GATA3/ETV6/ESR1/MEF2A/EGR1/AGO3/AGO2/PPARGC1A/MAPK1/PAX6/ANXA2/TGFBR1/PIK3R1/IKBKB/HIF1A/FOXL2/CREB1/CEBPA/FGF2/ACTB/LUM
GO:0009058	biosynthetic process	203/724	1252/4527	0.416825	0.797811	0.70031	203	EIF3B/IRF1/ARID5B/PRPS1/OSTC/RBBP4/RBPJ/AP3B1/QDPR/CEBPG/SCD5/ELOVL5/ERLIN2/CKS1B/ADI1/ZDHHC20/PUS7/NME2/ADCYAP1/CDCA7/MAT2B/ELOVL7/ENY2/TBPL1/GPBP1/PDHB/CTNS/AK5/MTPN/HBS1L/ETF1/RAD21/ETV1/MRPL35/SMAD4/NR4A2/ZBTB6/PIP4K2C/SETD6/RNF141/MYNN/MYCBP/TRAF6/EIF3J/ZBTB18/CXXC5/NFIB/TRIB3/DNAJB1/TMEFF2/MAPK7/SMARCB1/DDAH1/CREBL2/SUV39H2/CYLD/TEFM/DPM1/NSUN3/MMS19/PKNOX1/ENTPD5/FLOT1/ZNF567/TRIM71/CASC3/…
GO:1903706	regulation of hemopoiesis	13/724	75/4527	0.422909	0.80887	0.710017	13	IRF1/AP3B1/TCTA/DUSP10/FBXW7/CYP26B1/TRAF6/TFE3/GATA3/CEBPB/RHOA/NFKBIZ/PRKCA
GO:0046649	lymphocyte activation	21/724	124/4527	0.423879	0.809848	0.710875	21	IRF1/FKBP1B/AZI2/AP3B1/FKBP1A/BLOC1S6/DUSP10/CYP26B1/MSN/TRAF6/PKNOX1/FYN/TMEM98/SLC15A4/GATA3/CEBPB/RHOA/NFKBIZ/CXADR/GJA1/CD28
GO:0044255	cellular lipid metabolic process	45/724	272/4527	0.425841	0.809848	0.710875	45	ORMDL1/SCD5/ELOVL5/ERLIN2/BLOC1S6/SPTLC1/ELOVL7/NAPEPLD/CYP26B1/PEX13/PIP4K2C/ABHD3/TRIB3/MBLAC2/DPM1/ACAA2/FADS2/GAL3ST4/LPCAT3/PEX5/ACOX1/SLC27A1/SERINC2/INSIG1/PTDSS1/PIGM/ABHD2/PDGFA/PISD/GPAM/QKI/DGAT2/PEMT/LIPE/FUT9/RDH10/PI4KA/PIK3R1/PIK3CA/ACADVL/PLCD1/IMPA1/FGF2/TTR/SCD
GO:0050678	regulation of epithelial cell proliferation	11/724	63/4527	0.426875	0.809848	0.710875	11	NME2/DUSP10/NFIB/CDC42/SNAI2/SRSF6/CAV2/TGFBR1/PRKCA/B4GALT1/FGF2
GO:0006633	fatty acid biosynthetic process	10/724	57/4527	0.428887	0.809848	0.710875	10	SCD5/ELOVL5/ERLIN2/ELOVL7/TRIB3/FADS2/INSIG1/QKI/ACADVL/SCD
GO:0045055	regulated exocytosis	9/724	51/4527	0.430906	0.809848	0.710875	9	RAB15/BACE1/RAB5A/PFN2/RAB11B/VAMP2/RAP1A/SYT1/SV2A
GO:0046483	heterocycle metabolic process	183/724	1130/4527	0.431753	0.809848	0.710875	183	IRF1/ARID5B/PRPS1/RBBP4/RBPJ/PNRC2/AP3B1/WDR48/NUDT3/QDPR/CEBPG/ELOVL5/CKS1B/SAP18/PUS7/NME2/EYA2/SNRPF/ADCYAP1/LSM5/CDCA7/BLOC1S6/ELOVL7/ENY2/TBPL1/GPBP1/PDHB/AK5/UBE2W/MTPN/ETF1/RAD21/FBXW7/ETV1/RAN/SMAD4/NR4A2/ZBTB6/SETD6/RNF141/MYNN/MYCBP/TRAF6/ZBTB18/ENPP4/CXXC5/NFIB/TRIB3/RNF138/DNAJB1/MAPK7/SMARCB1/CREBL2/SUV39H2/CYLD/CWC15/RBM5/G3BP1/TEFM/NSUN3/MMS19/PKNOX1/ENTPD5/FLOT1/ZNF567/TRIM71/CASC…
GO:0030335	positive regulation of cell migration	17/724	100/4527	0.432815	0.809848	0.710875	17	CXCL10/DNM1L/SPRY2/SNAI2/ITGB1BP1/CTSH/PDGFA/GATA3/HSPA5/RHOA/MAPK1/AQP1/TGFBR1/PRKCA/ITGB1/FGF2/MET
GO:0097529	myeloid leukocyte migration	8/724	45/4527	0.432911	0.809848	0.710875	8	CXCL10/DNM1L/JAGN1/MAPK1/PTGER4/EDNRB/CXADR/HRH1
GO:0048583	regulation of response to stimulus	124/724	763/4527	0.433464	0.809848	0.710875	124	CDC42SE2/IRF1/FKBP1B/FNDC4/GPR161/AP3B1/WDR48/FBXL2/ADCYAP1/CXCL10/FKBP1A/CDC42SE1/TMEM100/NAPEPLD/DUSP10/MTPN/FBXW7/DNM1L/CYP26B1/MOB3B/NR4A2/PIP4K2C/ITM2C/TLR10/HEXIM1/SETD6/RCAN1/TRAF6/SPRY2/ITPRIP/ENPP4/MAPK7/DDAH1/CYLD/RSPO3/AIFM2/G3BP1/STK38/MMS19/ZDHHC5/LAMTOR3/ENTPD5/CDC42/FLOT1/USP33/NXN/POLR3F/DDIT4/RHBDF1/DNAJA1/HNRNPK/NSMCE4A/FYN/GCLM/PPP2CB/ACAA2/VPS35/CITED2/RAF1/CLPB/SNAI2/GPC1/USP…
GO:0043122	regulation of I-kappaB kinase/NF-kappaB signaling	7/724	39/4527	0.434866	0.809848	0.710875	7	FKBP1A/TRAF6/FYN/ESR1/RHOA/PPM1A/GJA1
GO:0045732	positive regulation of protein catabolic process	7/724	39/4527	0.434866	0.809848	0.710875	7	FBXW7/MSN/VPS35/PSMC6/SOCS5/STX5/GJA1
GO:0009896	positive regulation of catabolic process	16/724	94/4527	0.435227	0.809848	0.710875	16	SPTLC1/FBXW7/MSN/PIP4K2C/ENTPD5/VPS35/PSMC6/SOCS5/DCP1B/STX5/CNOT7/ATG13/AGO3/AGO2/PAFAH1B2/GJA1
GO:0048285	organelle fission	16/724	94/4527	0.435227	0.809848	0.710875	16	ROCK1/KIF2A/AP3B1/CHMP2B/RAD21/DNM1L/CYP26B1/RAN/VPS4B/CDC42/TMEM135/VPS35/PEX19/CAV2/RHOA/CD28
GO:0015698	inorganic anion transport	6/724	33/4527	0.436702	0.809848	0.710875	6	SLC26A2/SLC1A4/VDAC3/SLC34A2/SLC4A4/CLIC5
GO:0017148	negative regulation of translation	6/724	33/4527	0.436702	0.809848	0.710875	6	PUS7/TRIM71/DCP1B/CNOT7/AGO3/AGO2
GO:0030073	insulin secretion	6/724	33/4527	0.436702	0.809848	0.710875	6	FKBP1B/ADCYAP1/RAB11B/SERP1/RAF1/HMGN3
GO:0032869	cellular response to insulin stimulus	6/724	33/4527	0.436702	0.809848	0.710875	6	PIP4K2C/TRIB3/CAV2/RPS6KB1/PIK3R1/IGF1R
GO:0033559	unsaturated fatty acid metabolic process	6/724	33/4527	0.436702	0.809848	0.710875	6	SCD5/ELOVL5/ELOVL7/FADS2/ACOX1/SCD
GO:0120254	olefinic compound metabolic process	6/724	33/4527	0.436702	0.809848	0.710875	6	EGR1/DGAT2/LIPE/RDH10/EDNRB/TTR
GO:0000082	G1/S transition of mitotic cell cycle	5/724	27/4527	0.438285	0.809848	0.710875	5	TRIM71/CCND1/E2F6/DCUN1D3/PPP2CA
GO:0002040	sprouting angiogenesis	5/724	27/4527	0.438285	0.809848	0.710875	5	FBXW7/RSPO3/ITGB1BP1/RHOA/FGF2
GO:0007160	cell-matrix adhesion	5/724	27/4527	0.438285	0.809848	0.710875	5	ROCK1/ITGB1BP1/EMP2/RHOA/RASA1
GO:0007369	gastrulation	5/724	27/4527	0.438285	0.809848	0.710875	5	MAPK7/HAND1/POGLUT1/APLN/GJA1
GO:0007565	female pregnancy	5/724	27/4527	0.438285	0.809848	0.710875	5	CITED2/VMP1/EMP2/ESR1/GJA1
GO:0009746	response to hexose	5/724	27/4527	0.438285	0.809848	0.710875	5	FKBP1B/RAB11B/RAF1/HMGN3/PIK3CA
GO:0031023	microtubule organizing center organization	5/724	27/4527	0.438285	0.809848	0.710875	5	CHMP2B/VPS4B/USP33/ARL2/ROCK2
GO:0032147	activation of protein kinase activity	5/724	27/4527	0.438285	0.809848	0.710875	5	MOB3B/TRAF6/ITGB1BP1/EMP2/PIK3CA
GO:0032606	type I interferon production	5/724	27/4527	0.438285	0.809848	0.710875	5	IRF1/G3BP1/FLOT1/POLR3F/TRIM56
GO:0034284	response to monosaccharide	5/724	27/4527	0.438285	0.809848	0.710875	5	FKBP1B/RAB11B/RAF1/HMGN3/PIK3CA
GO:0044703	multi-organism reproductive process	5/724	27/4527	0.438285	0.809848	0.710875	5	CITED2/VMP1/EMP2/ESR1/GJA1
GO:0048284	organelle fusion	5/724	27/4527	0.438285	0.809848	0.710875	5	STXBP6/AFG3L2/OMA1/CAV2/VAMP2
GO:0062013	positive regulation of small molecule metabolic process	5/724	27/4527	0.438285	0.809848	0.710875	5	ELOVL5/ENTPD5/PPARGC1A/IGF1/PTH
GO:0003300	cardiac muscle hypertrophy	3/724	15/4527	0.439025	0.809848	0.710875	3	MTPN/ATP2B4/PRKCA
GO:0006809	nitric oxide biosynthetic process	3/724	15/4527	0.439025	0.809848	0.710875	3	DDAH1/ESR1/ATP2B4
GO:0006890	retrograde vesicle-mediated transport, Golgi to endoplasmic reticulum	3/724	15/4527	0.439025	0.809848	0.710875	3	PITPNB/KDELR2/COPZ1
GO:0006906	vesicle fusion	3/724	15/4527	0.439025	0.809848	0.710875	3	STXBP6/CAV2/VAMP2
GO:0008344	adult locomotory behavior	3/724	15/4527	0.439025	0.809848	0.710875	3	TMOD1/CCND2/NR4A2
GO:0010921	regulation of phosphatase activity	3/724	15/4527	0.439025	0.809848	0.710875	3	FKBP1B/FKBP1A/CHP1
GO:0015918	sterol transport	3/724	15/4527	0.439025	0.809848	0.710875	3	VPS4B/LPCAT3/ANXA2
GO:0016239	positive regulation of macroautophagy	3/724	15/4527	0.439025	0.809848	0.710875	3	SPTLC1/PIP4K2C/PAFAH1B2
GO:0036473	cell death in response to oxidative stress	3/724	15/4527	0.439025	0.809848	0.710875	3	FBXW7/SIGMAR1/MAPK7
GO:0043255	regulation of carbohydrate biosynthetic process	3/724	15/4527	0.439025	0.809848	0.710875	3	IGF1/CLTC/PTH
GO:0045185	maintenance of protein location	3/724	15/4527	0.439025	0.809848	0.710875	3	KDELR2/ARL2/HSPA5
GO:0045911	positive regulation of DNA recombination	3/724	15/4527	0.439025	0.809848	0.710875	3	WDR48/MMS19/ACTB
GO:0048524	positive regulation of viral process	3/724	15/4527	0.439025	0.809848	0.710875	3	CNOT7/TBC1D20/VAPB
GO:0048709	oligodendrocyte differentiation	3/724	15/4527	0.439025	0.809848	0.710875	3	DUSP10/TMEM98/TPPP
GO:0071229	cellular response to acid chemical	3/724	15/4527	0.439025	0.809848	0.710875	3	LAMTOR3/PIK3CA/CAPN2
GO:0090174	organelle membrane fusion	3/724	15/4527	0.439025	0.809848	0.710875	3	STXBP6/CAV2/VAMP2
GO:0007088	regulation of mitotic nuclear division	4/724	21/4527	0.439317	0.809848	0.710875	4	RAD21/CDC42/CAV2/CD28
GO:0031099	regeneration	4/724	21/4527	0.439317	0.809848	0.710875	4	FKBP1B/DUSP10/CEBPB/GJA1
GO:0051205	protein insertion into membrane	4/724	21/4527	0.439317	0.809848	0.710875	4	MMGT1/EMC7/EMC3/TRAM1
GO:1901657	glycosyl compound metabolic process	4/724	21/4527	0.439317	0.809848	0.710875	4	PRPS1/BLOC1S6/ENPP4/AMD1
GO:0031331	positive regulation of cellular catabolic process	14/724	82/4527	0.440323	0.811137	0.712008	14	SPTLC1/FBXW7/MSN/PIP4K2C/ENTPD5/VPS35/PSMC6/SOCS5/DCP1B/CNOT7/ATG13/AGO3/AGO2/PAFAH1B2
GO:0010639	negative regulation of organelle organization	12/724	70/4527	0.445858	0.820763	0.720457	12	TMOD1/GMFB/MTPN/RAD21/PFN2/TMEFF2/ACAA2/MAPRE1/OMA1/PPIF/PIK3CA/IGF1
GO:0051604	protein maturation	11/724	64/4527	0.448831	0.825662	0.724757	11	BACE1/RCE1/MMS19/AFG3L2/LPCAT3/TMEM98/CTSH/OMA1/PISD/ECE1/CPE
GO:0032870	cellular response to hormone stimulus	17/724	101/4527	0.45032	0.827826	0.726656	17	NR4A2/PIP4K2C/TRIB3/DDIT4/DNAJA1/RBFOX2/CTSH/ABHD2/CAV2/ESR1/RPS6KB1/RHOA/AQP1/PIK3R1/IGF1R/PRLR/GNB1
GO:1901653	cellular response to peptide	10/724	58/4527	0.451971	0.830285	0.728815	10	NR4A2/PIP4K2C/TRIB3/FYN/CAV2/RPS6KB1/PIK3R1/IGF1R/GJA1/VIM
GO:0050878	regulation of body fluid levels	16/724	95/4527	0.453283	0.832118	0.730424	16	AP3B1/BLOC1S6/CYP26B1/ENPP4/EMP2/PDGFA/ANXA2/AQP1/PROS1/PRKG1/PRKCA/FUNDC2/ANXA5/NPR3/HAS2/GJA1
GO:1903362	regulation of cellular protein catabolic process	9/724	52/4527	0.455308	0.834932	0.732894	9	FBXW7/MSN/RGP1/RHBDF1/VPS35/PSMC6/SOCS5/ANXA2/UBE2K
GO:0044271	cellular nitrogen compound biosynthetic process	149/724	922/4527	0.455446	0.834932	0.732894	149	EIF3B/IRF1/ARID5B/PRPS1/RBBP4/RBPJ/AP3B1/QDPR/CEBPG/ELOVL5/CKS1B/PUS7/NME2/ADCYAP1/CDCA7/ELOVL7/ENY2/TBPL1/GPBP1/PDHB/AK5/MTPN/HBS1L/ETF1/RAD21/ETV1/MRPL35/SMAD4/NR4A2/ZBTB6/SETD6/RNF141/MYNN/MYCBP/TRAF6/EIF3J/ZBTB18/CXXC5/NFIB/TRIB3/DNAJB1/MAPK7/SMARCB1/DDAH1/CREBL2/SUV39H2/CYLD/TEFM/NSUN3/MMS19/PKNOX1/FLOT1/ZNF567/TRIM71/CASC3/GFPT2/POLR3F/PCGF5/HNRNPK/SERP1/GCLM/GSS/CCND1/PPP2CB/USP2/ACTN4/CIT…
GO:0030198	extracellular matrix organization	8/724	46/4527	0.458884	0.839375	0.736794	8	FLOT1/CRISPLD2/CAV2/ANXA2/TGFBR1/B4GALT1/HAS2/LUM
GO:0045229	external encapsulating structure organization	8/724	46/4527	0.458884	0.839375	0.736794	8	FLOT1/CRISPLD2/CAV2/ANXA2/TGFBR1/B4GALT1/HAS2/LUM
GO:0090304	nucleic acid metabolic process	155/724	960/4527	0.459213	0.839375	0.736794	155	IRF1/ARID5B/RBBP4/RBPJ/PNRC2/AP3B1/WDR48/NUDT3/CEBPG/CKS1B/SAP18/PUS7/NME2/EYA2/SNRPF/ADCYAP1/LSM5/CDCA7/ENY2/TBPL1/GPBP1/UBE2W/MTPN/ETF1/RAD21/FBXW7/ETV1/SMAD4/NR4A2/ZBTB6/SETD6/RNF141/MYNN/MYCBP/TRAF6/ZBTB18/CXXC5/NFIB/TRIB3/RNF138/DNAJB1/MAPK7/SMARCB1/CREBL2/SUV39H2/CYLD/CWC15/RBM5/G3BP1/TEFM/NSUN3/MMS19/PKNOX1/FLOT1/ZNF567/TRIM71/CASC3/SMARCAD1/RAD23B/RAD51D/POLR3F/PCGF5/HNRNPK/NSMCE4A/RBMS1/…
GO:0003002	regionalization	7/724	40/4527	0.462754	0.839375	0.736794	7	GPR161/CYP26B1/CITED2/POGLUT1/SPRY1/TGFBR1/FGF2
GO:0055067	monovalent inorganic cation homeostasis	7/724	40/4527	0.462754	0.839375	0.736794	7	ATP6AP2/CHP1/ATP6V1C1/MAPK1/SLC9A1/EDNRB/BCL2
GO:0042176	regulation of protein catabolic process	13/724	77/4527	0.463104	0.839375	0.736794	13	FBXW7/MSN/RGP1/RHBDF1/FYN/VPS35/PSMC6/SOCS5/STX5/ANXA2/ODC1/UBE2K/GJA1
GO:0043068	positive regulation of programmed cell death	18/724	108/4527	0.464465	0.839375	0.736794	18	SAP18/BACE1/FBXW7/DNM1L/ITM2C/RBM5/DNAJA1/LAPTM5/QRICH1/OMA1/DCUN1D3/EIF5A/TGFBR1/CDK5R1/B4GALT1/FOXL2/FRZB/BTG1
GO:0002224	toll-like receptor signaling pathway	6/724	34/4527	0.467001	0.839375	0.736794	6	IRF1/AP3B1/TLR10/FLOT1/SLC15A4/ESR1
GO:0002833	positive regulation of response to biotic stimulus	6/724	34/4527	0.467001	0.839375	0.736794	6	HEXIM1/TRAF6/POLR3F/SLC15A4/PRKCA/UBE2K
GO:0010634	positive regulation of epithelial cell migration	6/724	34/4527	0.467001	0.839375	0.736794	6	ITGB1BP1/CTSH/GATA3/PRKCA/FGF2/MET
GO:0044843	cell cycle G1/S phase transition	6/724	34/4527	0.467001	0.839375	0.736794	6	TRIM71/CCND1/E2F6/DCUN1D3/PPP2CA/ATP2B4
GO:0046578	regulation of Ras protein signal transduction	6/724	34/4527	0.467001	0.839375	0.736794	6	CDC42SE2/CDC42SE1/FLOT1/DLC1/SHOC2/RASA1
GO:0005996	monosaccharide metabolic process	11/724	65/4527	0.470696	0.839375	0.736794	11	PDHB/PGM1/SERP1/PPP1R3B/DLAT/OMA1/PIK3CA/B4GALT1/TPI1/IGF1/PTH
GO:0000956	nuclear-transcribed mRNA catabolic process	5/724	28/4527	0.471747	0.839375	0.736794	5	PNRC2/ETF1/CASC3/DCP1B/CNOT7
GO:0002768	immune response-regulating cell surface receptor signaling pathway	5/724	28/4527	0.471747	0.839375	0.736794	5	TRAF6/ELF1/GATA3/MAPK1/NFKBIZ
GO:0009743	response to carbohydrate	5/724	28/4527	0.471747	0.839375	0.736794	5	FKBP1B/RAB11B/RAF1/HMGN3/PIK3CA
GO:0031929	TOR signaling	5/724	28/4527	0.471747	0.839375	0.736794	5	LAMTOR3/DDIT4/FBXO9/GATA3/RPS6KB1
GO:0044106	cellular amine metabolic process	5/724	28/4527	0.471747	0.839375	0.736794	5	BLOC1S6/NR4A2/GATA3/ATP2B4/ODC1
GO:1903364	positive regulation of cellular protein catabolic process	5/724	28/4527	0.471747	0.839375	0.736794	5	FBXW7/MSN/VPS35/PSMC6/SOCS5
GO:0000226	microtubule cytoskeleton organization	20/724	121/4527	0.474317	0.839375	0.736794	20	ROCK1/KIF2A/CHMP2B/TUBG1/ARL3/VPS4B/SPRY2/CYLD/SLAIN2/USP33/CHP1/ARL2/MAPRE1/RHOA/CDK5R1/ROCK2/GNAI1/GJA1/CLTC/TPPP
GO:1901565	organonitrogen compound catabolic process	51/724	314/4527	0.475836	0.839375	0.736794	51	TRIM9/ERLIN2/FBXL2/CHMP2B/SKP1/UBE2G2/UBE2W/FEM1C/FBXW7/MSN/YOD1/RGP1/VPS4B/UBE2H/ENPP4/DDAH1/CYLD/KLHL3/USP42/USP33/RHBDF1/HACE1/FYN/PPP2CB/IDE/USP2/VPS35/TMEM129/PSMC6/GPC1/UBE4A/USP1/SOCS5/FBXO9/CTSH/STX5/RNF126/VCP/DLST/OMA1/KLHDC10/PISD/USP14/ANXA2/ATP2B4/PDE5A/ARRB1/ODC1/UBE2K/GJA1/FGF2
GO:0043170	macromolecule metabolic process	331/724	2062/4527	0.476115	0.839375	0.736794	331	EIF3B/IRF1/ROCK1/RANBP2/FKBP1B/ARID5B/KLHL36/OSTC/RBBP4/RBPJ/PNRC2/TRIM9/AP3B1/WDR48/NUDT3/CEBPG/CHTOP/ERLIN2/FBXL2/PCGF3/CHMP2B/CKS1B/METTL21A/SAP18/ZDHHC20/PUS7/NME2/SKP1/EYA2/SNRPF/ADCYAP1/LSM5/SUMO1/CDCA7/FKBP1A/UBE2G2/BLOC1S6/BACE1/ENY2/TBPL1/GPBP1/KCMF1/UBE2W/FEM1C/DUSP10/UBE2N/MTPN/HBS1L/ETF1/UBE2D2/RAD21/FBXW7/DNM1L/CYP26B1/ETV1/MOB3B/CDC27/MSN/MRPL35/SMAD4/NR4A2/ZBTB6/TPST2/YOD1/TLR10/SE…
GO:0001101	response to acid chemical	4/724	22/4527	0.477191	0.839375	0.736794	4	LAMTOR3/PIK3CA/ATP2B4/CAPN2
GO:0005977	glycogen metabolic process	4/724	22/4527	0.477191	0.839375	0.736794	4	PPP1CB/PPP1R3B/IGF1/PTH
GO:0006073	cellular glucan metabolic process	4/724	22/4527	0.477191	0.839375	0.736794	4	PPP1CB/PPP1R3B/IGF1/PTH
GO:0010522	regulation of calcium ion transport into cytosol	4/724	22/4527	0.477191	0.839375	0.736794	4	FKBP1B/CXCL10/FKBP1A/FYN
GO:0022408	negative regulation of cell-cell adhesion	4/724	22/4527	0.477191	0.839375	0.736794	4	IRF1/MAPK7/CEBPB/PRKG1
GO:0044042	glucan metabolic process	4/724	22/4527	0.477191	0.839375	0.736794	4	PPP1CB/PPP1R3B/IGF1/PTH
GO:0046467	membrane lipid biosynthetic process	4/724	22/4527	0.477191	0.839375	0.736794	4	DPM1/GAL3ST4/PIGM/FUT9
GO:0046916	cellular transition metal ion homeostasis	4/724	22/4527	0.477191	0.839375	0.736794	4	AP3B1/SLC30A7/ATP6V0A2/ATP6V1G1
GO:0050866	negative regulation of cell activation	4/724	22/4527	0.477191	0.839375	0.736794	4	IRF1/PDGFA/CEBPB/PRKG1
GO:0051225	spindle assembly	4/724	22/4527	0.477191	0.839375	0.736794	4	KIF2A/CHMP2B/VPS4B/RHOA
GO:1901616	organic hydroxy compound catabolic process	4/724	22/4527	0.477191	0.839375	0.736794	4	NUDT3/GK5/GPD2/IMPA1
GO:0003012	muscle system process	14/724	84/4527	0.478911	0.839375	0.736794	14	FKBP1B/FKBP1A/MTPN/SNTA1/STC1/RHOA/MAP2K6/PIK3CA/ATP2B4/ROCK2/PRKG1/PRKCA/KCNJ2/EDNRB
GO:0030217	T cell differentiation	9/724	53/4527	0.479538	0.839375	0.736794	9	IRF1/AP3B1/DUSP10/CYP26B1/PKNOX1/TMEM98/GATA3/RHOA/NFKBIZ
GO:0044242	cellular lipid catabolic process	9/724	53/4527	0.479538	0.839375	0.736794	9	NAPEPLD/CYP26B1/PEX13/ACAA2/PEX5/ACOX1/ABHD2/LIPE/ACADVL
GO:0051047	positive regulation of secretion	9/724	53/4527	0.479538	0.839375	0.736794	9	ADCYAP1/RAB15/DNM1L/RAB5A/VPS4B/SERP1/MYH10/AQP1/SYT1
GO:0006725	cellular aromatic compound metabolic process	185/724	1151/4527	0.482286	0.839375	0.736794	185	IRF1/ARID5B/PRPS1/RBBP4/RBPJ/PNRC2/AP3B1/WDR48/NUDT3/QDPR/CEBPG/ELOVL5/CKS1B/SAP18/PUS7/NME2/EYA2/SNRPF/ADCYAP1/LSM5/CDCA7/BLOC1S6/ELOVL7/ENY2/TBPL1/GPBP1/PDHB/CTNS/AK5/UBE2W/MTPN/ETF1/RAD21/FBXW7/ETV1/RAN/SMAD4/NR4A2/ZBTB6/SETD6/RNF141/MYNN/MYCBP/TRAF6/ZBTB18/ENPP4/CXXC5/NFIB/TRIB3/RNF138/DNAJB1/MAPK7/SMARCB1/CREBL2/SUV39H2/CYLD/CWC15/RBM5/G3BP1/TEFM/NSUN3/MMS19/PKNOX1/ENTPD5/FLOT1/ZNF567/TRIM71…
GO:0000422	autophagy of mitochondrion	3/724	16/4527	0.483681	0.839375	0.736794	3	CISD2/FBXW7/DNM1L
GO:0001657	ureteric bud development	3/724	16/4527	0.483681	0.839375	0.736794	3	CALB1/GATA3/FGF2
GO:0006414	translational elongation	3/724	16/4527	0.483681	0.839375	0.736794	3	HBS1L/DPH3/EIF5A
GO:0006476	protein deacetylation	3/724	16/4527	0.483681	0.839375	0.736794	3	RBBP4/SMARCAD1/TPPP
GO:0007062	sister chromatid cohesion	3/724	16/4527	0.483681	0.839375	0.736794	3	RAD21/FBXW7/MCMBP
GO:0007368	determination of left/right symmetry	3/724	16/4527	0.483681	0.839375	0.736794	3	CITED2/HAND1/GJA1
GO:0010569	regulation of double-strand break repair via homologous recombination	3/724	16/4527	0.483681	0.839375	0.736794	3	WDR48/MMS19/ACTB
GO:0032835	glomerulus development	3/724	16/4527	0.483681	0.839375	0.736794	3	EGR1/AQP1/EDNRB
GO:0034109	homotypic cell-cell adhesion	3/724	16/4527	0.483681	0.839375	0.736794	3	PRKG1/PRKCA/CXADR
GO:0040014	regulation of multicellular organism growth	3/724	16/4527	0.483681	0.839375	0.736794	3	AFG3L2/PEX5/PIK3CA
GO:0042306	regulation of protein import into nucleus	3/724	16/4527	0.483681	0.839375	0.736794	3	RAN/CHP1/PIK3R1
GO:0043406	positive regulation of MAP kinase activity	3/724	16/4527	0.483681	0.839375	0.736794	3	TRAF6/PDGFA/MAP2K6
GO:0048706	embryonic skeletal system development	3/724	16/4527	0.483681	0.839375	0.736794	3	TFAP2A/RDH10/TGFBR1
GO:0051438	regulation of ubiquitin-protein transferase activity	3/724	16/4527	0.483681	0.839375	0.736794	3	FBXW7/DNM1L/TRIB3
GO:0051899	membrane depolarization	3/724	16/4527	0.483681	0.839375	0.736794	3	SCN4B/GCLM/GJA1
GO:0061333	renal tubule morphogenesis	3/724	16/4527	0.483681	0.839375	0.736794	3	KLHL3/GATA3/FGF2
GO:0061726	mitochondrion disassembly	3/724	16/4527	0.483681	0.839375	0.736794	3	CISD2/FBXW7/DNM1L
GO:0072163	mesonephric epithelium development	3/724	16/4527	0.483681	0.839375	0.736794	3	CALB1/GATA3/FGF2
GO:0072164	mesonephric tubule development	3/724	16/4527	0.483681	0.839375	0.736794	3	CALB1/GATA3/FGF2
GO:2000401	regulation of lymphocyte migration	3/724	16/4527	0.483681	0.839375	0.736794	3	CXCL10/MSN/RHOA
GO:0043062	extracellular structure organization	8/724	47/4527	0.484623	0.839375	0.736794	8	FLOT1/CRISPLD2/CAV2/ANXA2/TGFBR1/B4GALT1/HAS2/LUM
GO:0050896	response to stimulus	291/724	1814/4527	0.486445	0.839375	0.736794	291	IAPP/CDC42SE2/IRF1/ROCK1/FKBP1B/FNDC4/PLCXD3/GPR161/RBPJ/AP3B1/WDR48/COTL1/SHISA5/ERLIN2/FBXL2/CHMP2B/CHCHD6/RAB4A/NME2/CCND2/EYA2/GMFB/ADCYAP1/CXCL10/SUMO1/FKBP1A/RAB15/UBE2G2/BLOC1S6/CDC42SE1/TMEM100/UBE2W/NAPEPLD/AMOTL1/DUSP10/MTPN/FBXW7/DNM1L/CYP26B1/MOB3B/RAB30/MSN/SMAD4/NR4A2/ARL3/PIP4K2C/ITM2C/YOD1/CALB1/TLR10/RAB5A/HEXIM1/SETD6/GAPVD1/RCAN1/MPZL1/VPS4B/TRAF6/JAGN1/SPRY2/CNN2/SIGMAR1/PPP1C…
GO:0006979	response to oxidative stress	16/724	97/4527	0.489239	0.839375	0.736794	16	FKBP1B/FBXW7/NR4A2/SIGMAR1/MAPK7/NFE2L1/AIFM2/GCLM/PPP2CB/IMPACT/GPX8/PPIF/PPARGC1A/MAPK1/AQP1/HIF1A
GO:0015748	organophosphate ester transport	7/724	41/4527	0.490322	0.839375	0.736794	7	PITPNA/PITPNB/PLEKHA8/SLC25A25/VMP1/GLTP/GJA1
GO:0016052	carbohydrate catabolic process	7/724	41/4527	0.490322	0.839375	0.736794	7	GK5/ENTPD5/DDIT4/PPP1R3B/GPD2/HIF1A/TPI1
GO:0032868	response to insulin	7/724	41/4527	0.490322	0.839375	0.736794	7	PIP4K2C/TRIB3/CAV2/RPS6KB1/PIK3R1/IGF1R/IGF1
GO:0071241	cellular response to inorganic substance	7/724	41/4527	0.490322	0.839375	0.736794	7	SUMO1/TFAP2A/PPIF/MEF2A/MAPK1/AQP1/KCNH1
GO:0000245	spliceosomal complex assembly	2/724	10/4527	0.491875	0.839375	0.736794	2	RBM5/SRSF6
GO:0002691	regulation of cellular extravasation	2/724	10/4527	0.491875	0.839375	0.736794	2	FUT9/PTGER4
GO:0002753	cytoplasmic pattern recognition receptor signaling pathway	2/724	10/4527	0.491875	0.839375	0.736794	2	CLPB/SLC15A4
GO:0005978	glycogen biosynthetic process	2/724	10/4527	0.491875	0.839375	0.736794	2	IGF1/PTH
GO:0006084	acetyl-CoA metabolic process	2/724	10/4527	0.491875	0.839375	0.736794	2	PDHB/DLST
GO:0006970	response to osmotic stress	2/724	10/4527	0.491875	0.839375	0.736794	2	AQP1/IGF1
GO:0008207	C21-steroid hormone metabolic process	2/724	10/4527	0.491875	0.839375	0.736794	2	EGR1/EDNRB
GO:0009250	glucan biosynthetic process	2/724	10/4527	0.491875	0.839375	0.736794	2	IGF1/PTH
GO:0009713	catechol-containing compound biosynthetic process	2/724	10/4527	0.491875	0.839375	0.736794	2	NR4A2/GATA3
GO:0010712	regulation of collagen metabolic process	2/724	10/4527	0.491875	0.839375	0.736794	2	ITGB1/VIM
GO:0010939	regulation of necrotic cell death	2/724	10/4527	0.491875	0.839375	0.736794	2	CYLD/SLC6A13
GO:0015865	purine nucleotide transport	2/724	10/4527	0.491875	0.839375	0.736794	2	SLC25A25/GJA1
GO:0015868	purine ribonucleotide transport	2/724	10/4527	0.491875	0.839375	0.736794	2	SLC25A25/GJA1
GO:0019933	cAMP-mediated signaling	2/724	10/4527	0.491875	0.839375	0.736794	2	ADCYAP1/GNAI1
GO:0030520	intracellular estrogen receptor signaling pathway	2/724	10/4527	0.491875	0.839375	0.736794	2	RBFOX2/ESR1
GO:0030574	collagen catabolic process	2/724	10/4527	0.491875	0.839375	0.736794	2	MMP2/ITGB1
GO:0032370	positive regulation of lipid transport	2/724	10/4527	0.491875	0.839375	0.736794	2	LPCAT3/ANXA2
GO:0032743	positive regulation of interleukin-2 production	2/724	10/4527	0.491875	0.839375	0.736794	2	TRAF6/CD28
GO:0034110	regulation of homotypic cell-cell adhesion	2/724	10/4527	0.491875	0.839375	0.736794	2	PRKG1/PRKCA
GO:0042423	catecholamine biosynthetic process	2/724	10/4527	0.491875	0.839375	0.736794	2	NR4A2/GATA3
GO:0042475	odontogenesis of dentin-containing tooth	2/724	10/4527	0.491875	0.839375	0.736794	2	TRAF6/HAND1
GO:0044070	regulation of anion transport	2/724	10/4527	0.491875	0.839375	0.736794	2	RAB11B/STC1
GO:0045047	protein targeting to ER	2/724	10/4527	0.491875	0.839375	0.736794	2	HSPA5/TRAM1
GO:0046850	regulation of bone remodeling	2/724	10/4527	0.491875	0.839375	0.736794	2	GJA1/S1PR1
GO:0048002	antigen processing and presentation of peptide antigen	2/724	10/4527	0.491875	0.839375	0.736794	2	TRAF6/IDE
GO:0048246	macrophage chemotaxis	2/724	10/4527	0.491875	0.839375	0.736794	2	MAPK1/EDNRB
GO:0048844	artery morphogenesis	2/724	10/4527	0.491875	0.839375	0.736794	2	CITED2/TGFBR1
GO:0050906	detection of stimulus involved in sensory perception	2/724	10/4527	0.491875	0.839375	0.736794	2	FYN/PRPH2
GO:0051293	establishment of spindle localization	2/724	10/4527	0.491875	0.839375	0.736794	2	SPRY2/GJA1
GO:0060996	dendritic spine development	2/724	10/4527	0.491875	0.839375	0.736794	2	CDC42/CDK5R1
GO:0070296	sarcoplasmic reticulum calcium ion transport	2/724	10/4527	0.491875	0.839375	0.736794	2	PLN/FKBP1B
GO:0070542	response to fatty acid	2/724	10/4527	0.491875	0.839375	0.736794	2	DGAT2/SCD
GO:0071108	protein K48-linked deubiquitination	2/724	10/4527	0.491875	0.839375	0.736794	2	YOD1/USP33
GO:0072599	establishment of protein localization to endoplasmic reticulum	2/724	10/4527	0.491875	0.839375	0.736794	2	HSPA5/TRAM1
GO:0090277	positive regulation of peptide hormone secretion	2/724	10/4527	0.491875	0.839375	0.736794	2	ADCYAP1/SERP1
GO:0097345	mitochondrial outer membrane permeabilization	2/724	10/4527	0.491875	0.839375	0.736794	2	EYA2/ACAA2
GO:0120192	tight junction assembly	2/724	10/4527	0.491875	0.839375	0.736794	2	SNAI2/ARL2
GO:1902110	positive regulation of mitochondrial membrane permeability involved in apoptotic process	2/724	10/4527	0.491875	0.839375	0.736794	2	EYA2/ACAA2
GO:1903201	regulation of oxidative stress-induced cell death	2/724	10/4527	0.491875	0.839375	0.736794	2	FBXW7/MAPK7
GO:2000134	negative regulation of G1/S transition of mitotic cell cycle	2/724	10/4527	0.491875	0.839375	0.736794	2	CCND1/DCUN1D3
GO:2000378	negative regulation of reactive oxygen species metabolic process	2/724	10/4527	0.491875	0.839375	0.736794	2	TFAP2A/RHOA
GO:2000403	positive regulation of lymphocyte migration	2/724	10/4527	0.491875	0.839375	0.736794	2	CXCL10/RHOA
GO:0009306	protein secretion	11/724	66/4527	0.492408	0.839375	0.736794	11	FKBP1B/ADCYAP1/BLOC1S6/DNM1L/RAB11B/RHBDF1/SERP1/RAF1/HMGN3/MYH10/EDNRB
GO:0044772	mitotic cell cycle phase transition	11/724	66/4527	0.492408	0.839375	0.736794	11	CKS1B/RAD21/VPS4B/TRIM71/CCND1/E2F6/CDK4/DCUN1D3/ARPP19/PPP2CA/CDK1
GO:0009266	response to temperature stimulus	6/724	35/4527	0.496848	0.845312	0.742006	6	SUMO1/DNAJA1/TMEM135/VCP/DNAJA2/ACADVL
GO:0034249	negative regulation of cellular amide metabolic process	6/724	35/4527	0.496848	0.845312	0.742006	6	PUS7/TRIM71/DCP1B/CNOT7/AGO3/AGO2
GO:0097530	granulocyte migration	6/724	35/4527	0.496848	0.845312	0.742006	6	DNM1L/JAGN1/MAPK1/PTGER4/CXADR/HRH1
GO:0050863	regulation of T cell activation	10/724	60/4527	0.49769	0.845658	0.742309	10	IRF1/AP3B1/DUSP10/CYP26B1/TRAF6/GATA3/CEBPB/RHOA/NFKBIZ/CD28
GO:1904951	positive regulation of establishment of protein localization	10/724	60/4527	0.49769	0.845658	0.742309	10	FBXW7/DNM1L/RAN/SERP1/FYN/ITGB1BP1/CHP1/MYH10/PIK3R1/CDK5R1
GO:0019058	viral life cycle	9/724	54/4527	0.503516	0.851847	0.747742	9	CHMP2B/RAB5A/VPS4B/CDC42/CNOT7/TBC1D20/CAV2/VAPB/ITGB1
GO:0000724	double-strand break repair via homologous recombination	5/724	29/4527	0.504548	0.851847	0.747742	5	WDR48/RNF138/MMS19/RAD51D/ACTB
GO:0000725	recombinational repair	5/724	29/4527	0.504548	0.851847	0.747742	5	WDR48/RNF138/MMS19/RAD51D/ACTB
GO:0006721	terpenoid metabolic process	5/724	29/4527	0.504548	0.851847	0.747742	5	CYP26B1/DGAT2/LIPE/RDH10/TTR
GO:0009064	glutamine family amino acid metabolic process	5/724	29/4527	0.504548	0.851847	0.747742	5	BLOC1S6/DDAH1/GFPT2/GCLM/ATP2B4
GO:0009308	amine metabolic process	5/724	29/4527	0.504548	0.851847	0.747742	5	BLOC1S6/NR4A2/GATA3/ATP2B4/ODC1
GO:0030833	regulation of actin filament polymerization	5/724	29/4527	0.504548	0.851847	0.747742	5	TMOD1/MTPN/ARPC2/PFN2/RASA1
GO:0050921	positive regulation of chemotaxis	5/724	29/4527	0.504548	0.851847	0.747742	5	CXCL10/DNM1L/MAPK1/FGF2/MET
GO:0055076	transition metal ion homeostasis	5/724	29/4527	0.504548	0.851847	0.747742	5	AP3B1/SLC30A7/SLC25A37/ATP6V0A2/ATP6V1G1
GO:0060759	regulation of response to cytokine stimulus	5/724	29/4527	0.504548	0.851847	0.747742	5	MAPK7/CYLD/PPP2CB/CNOT7/UBE2K
GO:1901652	response to peptide	12/724	73/4527	0.508187	0.857444	0.752655	12	NR4A2/PIP4K2C/TRIB3/FYN/CAV2/RPS6KB1/PIK3R1/IGF1R/CREB1/IGF1/GJA1/VIM
GO:0006479	protein methylation	8/724	48/4527	0.510033	0.858918	0.753948	8	CHTOP/METTL21A/ETF1/SETD6/SUV39H2/EZH1/PCMTD1/PRDM6
GO:0008213	protein alkylation	8/724	48/4527	0.510033	0.858918	0.753948	8	CHTOP/METTL21A/ETF1/SETD6/SUV39H2/EZH1/PCMTD1/PRDM6
GO:0033673	negative regulation of kinase activity	8/724	48/4527	0.510033	0.858918	0.753948	8	DUSP10/PIP4K2C/TRIB3/STK38/DNAJA1/SOCS5/ITGB1BP1/CHP1
GO:0035592	establishment of protein localization to extracellular region	11/724	67/4527	0.513907	0.861279	0.756021	11	FKBP1B/ADCYAP1/BLOC1S6/DNM1L/RAB11B/RHBDF1/SERP1/RAF1/HMGN3/MYH10/EDNRB
GO:0072330	monocarboxylic acid biosynthetic process	11/724	67/4527	0.513907	0.861279	0.756021	11	SCD5/ELOVL5/ERLIN2/ELOVL7/TRIB3/FADS2/INSIG1/QKI/RDH10/ACADVL/SCD
GO:0000018	regulation of DNA recombination	4/724	23/4527	0.514036	0.861279	0.756021	4	WDR48/MMS19/SLC15A4/ACTB
GO:0006112	energy reserve metabolic process	4/724	23/4527	0.514036	0.861279	0.756021	4	PPP1CB/PPP1R3B/IGF1/PTH
GO:0021782	glial cell development	4/724	23/4527	0.514036	0.861279	0.756021	4	NDRG1/PPP3R1/TPPP/VIM
GO:0035303	regulation of dephosphorylation	4/724	23/4527	0.514036	0.861279	0.756021	4	FKBP1B/FKBP1A/CDCA2/CHP1
GO:0051783	regulation of nuclear division	4/724	23/4527	0.514036	0.861279	0.756021	4	RAD21/CDC42/CAV2/CD28
GO:2001243	negative regulation of intrinsic apoptotic signaling pathway	4/724	23/4527	0.514036	0.861279	0.756021	4	MAPK7/DNAJA1/SNAI2/PPIF
GO:0006413	translational initiation	6/724	36/4527	0.526104	0.872715	0.766059	6	EIF3B/EIF3J/IMPACT/EIF1/AGO2/EIF4E
GO:0042157	lipoprotein metabolic process	6/724	36/4527	0.526104	0.872715	0.766059	6	ZDHHC20/DPM1/PIGM/ATG13/NMT2/PPM1A
GO:0051056	regulation of small GTPase mediated signal transduction	6/724	36/4527	0.526104	0.872715	0.766059	6	CDC42SE2/CDC42SE1/FLOT1/DLC1/SHOC2/RASA1
GO:0001823	mesonephros development	3/724	17/4527	0.52656	0.872715	0.766059	3	CALB1/GATA3/FGF2
GO:0001952	regulation of cell-matrix adhesion	3/724	17/4527	0.52656	0.872715	0.766059	3	ROCK1/ITGB1BP1/RASA1
GO:0006942	regulation of striated muscle contraction	3/724	17/4527	0.52656	0.872715	0.766059	3	FKBP1B/STC1/KCNJ2
GO:0009145	purine nucleoside triphosphate biosynthetic process	3/724	17/4527	0.52656	0.872715	0.766059	3	NME2/AK4/PPARGC1A
GO:0009206	purine ribonucleoside triphosphate biosynthetic process	3/724	17/4527	0.52656	0.872715	0.766059	3	NME2/AK4/PPARGC1A
GO:0009855	determination of bilateral symmetry	3/724	17/4527	0.52656	0.872715	0.766059	3	CITED2/HAND1/GJA1
GO:0014896	muscle hypertrophy	3/724	17/4527	0.52656	0.872715	0.766059	3	MTPN/ATP2B4/PRKCA
GO:0014897	striated muscle hypertrophy	3/724	17/4527	0.52656	0.872715	0.766059	3	MTPN/ATP2B4/PRKCA
GO:0015718	monocarboxylic acid transport	3/724	17/4527	0.52656	0.872715	0.766059	3	ABCG2/SLC6A13/SLC16A1
GO:0046209	nitric oxide metabolic process	3/724	17/4527	0.52656	0.872715	0.766059	3	DDAH1/ESR1/ATP2B4
GO:0050891	multicellular organismal water homeostasis	3/724	17/4527	0.52656	0.872715	0.766059	3	CYP26B1/AQP1/HAS2
GO:0051279	regulation of release of sequestered calcium ion into cytosol	3/724	17/4527	0.52656	0.872715	0.766059	3	FKBP1B/CXCL10/FKBP1A
GO:0060041	retina development in camera-type eye	3/724	17/4527	0.52656	0.872715	0.766059	3	CALB1/GPM6A/PRPH2
GO:1904589	regulation of protein import	3/724	17/4527	0.52656	0.872715	0.766059	3	RAN/CHP1/PIK3R1
GO:0022409	positive regulation of cell-cell adhesion	9/724	55/4527	0.527164	0.872715	0.766059	9	AP3B1/DUSP10/TRAF6/FLOT1/CITED2/GATA3/RHOA/NFKBIZ/CD28
GO:0022604	regulation of cell morphogenesis	9/724	55/4527	0.527164	0.872715	0.766059	9	CDC42SE2/RHOU/CDC42SE1/CDC42/FYN/ITGB1BP1/SPRY4/MYH10/MYO10
GO:0032102	negative regulation of response to external stimulus	12/724	74/4527	0.528585	0.872715	0.766059	12	FNDC4/DUSP10/VPS35/LPCAT3/CNOT7/PDGFA/GATA3/ANXA2/PTGER4/PROS1/PRKG1/FGF2
GO:0006402	mRNA catabolic process	8/724	49/4527	0.535026	0.872715	0.766059	8	PNRC2/ETF1/CASC3/DCP1B/CNOT7/AGO3/AGO2/VIM
GO:0051146	striated muscle cell differentiation	8/724	49/4527	0.535026	0.872715	0.766059	8	CXCL10/CYP26B1/CFL2/FLOT1/CAV2/MEF2A/ITGB1/CXADR
GO:0071692	protein localization to extracellular region	11/724	68/4527	0.535138	0.872715	0.766059	11	FKBP1B/ADCYAP1/BLOC1S6/DNM1L/RAB11B/RHBDF1/SERP1/RAF1/HMGN3/MYH10/EDNRB
GO:0051345	positive regulation of hydrolase activity	14/724	87/4527	0.535834	0.872715	0.766059	14	ADCYAP1/RGP1/ARL1/ELMOD2/LAPTM5/CTSH/TBC1D20/CAV2/ESR1/RHOA/RASA1/RAP1A/FOXL2/FGF2
GO:0048534	hematopoietic or lymphoid organ development	27/724	169/4527	0.53608	0.872715	0.766059	27	IRF1/AZI2/AP3B1/TCTA/PUS7/DUSP10/FBXW7/CYP26B1/TRAF6/JAGN1/CNN2/PKNOX1/CITED2/RAF1/TFE3/NUDT21/TMEM98/SBNO2/GATA3/ETV6/CEBPB/RHOA/MAPK1/NFKBIZ/TGFBR1/PRKCA/CEBPA
GO:0006090	pyruvate metabolic process	5/724	30/4527	0.536515	0.872715	0.766059	5	PDHB/ENTPD5/DDIT4/HIF1A/TPI1
GO:0035264	multicellular organism growth	5/724	30/4527	0.536515	0.872715	0.766059	5	SP2/AFG3L2/PEX5/PIK3CA/ZFX
GO:0046165	alcohol biosynthetic process	5/724	30/4527	0.536515	0.872715	0.766059	5	QDPR/ERLIN2/LPCAT3/IMPA1/FGF2
GO:0046631	alpha-beta T cell activation	5/724	30/4527	0.536515	0.872715	0.766059	5	IRF1/AP3B1/TMEM98/RHOA/NFKBIZ
GO:0051048	negative regulation of secretion	5/724	30/4527	0.536515	0.872715	0.766059	5	FKBP1B/VPS4B/RHBDF1/RAP1A/GJA1
GO:2000147	positive regulation of cell motility	17/724	106/4527	0.53679	0.872715	0.766059	17	CXCL10/DNM1L/SPRY2/SNAI2/ITGB1BP1/CTSH/PDGFA/GATA3/HSPA5/RHOA/MAPK1/AQP1/TGFBR1/PRKCA/ITGB1/FGF2/MET
GO:1903037	regulation of leukocyte cell-cell adhesion	10/724	62/4527	0.54236	0.872715	0.766059	10	IRF1/AP3B1/DUSP10/TRAF6/GATA3/CEBPB/RHOA/FUT9/NFKBIZ/CD28
GO:0006469	negative regulation of protein kinase activity	7/724	43/4527	0.544047	0.872715	0.766059	7	DUSP10/TRIB3/STK38/DNAJA1/SOCS5/ITGB1BP1/CHP1
GO:0008154	actin polymerization or depolymerization	7/724	43/4527	0.544047	0.872715	0.766059	7	TMOD1/MTPN/ARPC2/CFL2/PFN2/PIK3CA/RASA1
GO:0050870	positive regulation of T cell activation	7/724	43/4527	0.544047	0.872715	0.766059	7	AP3B1/DUSP10/TRAF6/GATA3/RHOA/NFKBIZ/CD28
GO:0001732	formation of cytoplasmic translation initiation complex	2/724	11/4527	0.545241	0.872715	0.766059	2	EIF3B/EIF3J
GO:0001954	positive regulation of cell-matrix adhesion	2/724	11/4527	0.545241	0.872715	0.766059	2	ROCK1/ITGB1BP1
GO:0001960	negative regulation of cytokine-mediated signaling pathway	2/724	11/4527	0.545241	0.872715	0.766059	2	PPP2CB/CNOT7
GO:0002793	positive regulation of peptide secretion	2/724	11/4527	0.545241	0.872715	0.766059	2	ADCYAP1/SERP1
GO:0003254	regulation of membrane depolarization	2/724	11/4527	0.545241	0.872715	0.766059	2	GCLM/GJA1
GO:0006506	GPI anchor biosynthetic process	2/724	11/4527	0.545241	0.872715	0.766059	2	DPM1/PIGM
GO:0006862	nucleotide transport	2/724	11/4527	0.545241	0.872715	0.766059	2	SLC25A25/GJA1
GO:0007080	mitotic metaphase plate congression	2/724	11/4527	0.545241	0.872715	0.766059	2	CHMP2B/VPS4B
GO:0007340	acrosome reaction	2/724	11/4527	0.545241	0.872715	0.766059	2	ABHD2/B4GALT1
GO:0009409	response to cold	2/724	11/4527	0.545241	0.872715	0.766059	2	TMEM135/ACADVL
GO:0010324	membrane invagination	2/724	11/4527	0.545241	0.872715	0.766059	2	CDC42/RHOA
GO:0014855	striated muscle cell proliferation	2/724	11/4527	0.545241	0.872715	0.766059	2	TGFBR1/FGF2
GO:0015804	neutral amino acid transport	2/724	11/4527	0.545241	0.872715	0.766059	2	CTNS/SLC1A4
GO:0016575	histone deacetylation	2/724	11/4527	0.545241	0.872715	0.766059	2	RBBP4/SMARCAD1
GO:0016925	protein sumoylation	2/724	11/4527	0.545241	0.872715	0.766059	2	RANBP2/SUMO1
GO:0031648	protein destabilization	2/724	11/4527	0.545241	0.872715	0.766059	2	FBXW7/CTSH
GO:0032941	secretion by tissue	2/724	11/4527	0.545241	0.872715	0.766059	2	AQP1/GJA1
GO:0033619	membrane protein proteolysis	2/724	11/4527	0.545241	0.872715	0.766059	2	AFG3L2/CTSH
GO:0042044	fluid transport	2/724	11/4527	0.545241	0.872715	0.766059	2	AQP1/HAS2
GO:0042149	cellular response to glucose starvation	2/724	11/4527	0.545241	0.872715	0.766059	2	IMPACT/HSPA5
GO:0042307	positive regulation of protein import into nucleus	2/724	11/4527	0.545241	0.872715	0.766059	2	RAN/PIK3R1
GO:0042558	pteridine-containing compound metabolic process	2/724	11/4527	0.545241	0.872715	0.766059	2	QDPR/FPGS
GO:0042987	amyloid precursor protein catabolic process	2/724	11/4527	0.545241	0.872715	0.766059	2	FKBP1A/BACE1
GO:0044788	modulation by host of viral process	2/724	11/4527	0.545241	0.872715	0.766059	2	TBC1D20/CAV2
GO:0046888	negative regulation of hormone secretion	2/724	11/4527	0.545241	0.872715	0.766059	2	FKBP1B/GJA1
GO:0050435	amyloid-beta metabolic process	2/724	11/4527	0.545241	0.872715	0.766059	2	BACE1/IDE
GO:0051291	protein heterooligomerization	2/724	11/4527	0.545241	0.872715	0.766059	2	NUDT21/PRPH2
GO:0051653	spindle localization	2/724	11/4527	0.545241	0.872715	0.766059	2	SPRY2/GJA1
GO:0051893	regulation of focal adhesion assembly	2/724	11/4527	0.545241	0.872715	0.766059	2	ROCK1/ITGB1BP1
GO:0051937	catecholamine transport	2/724	11/4527	0.545241	0.872715	0.766059	2	SLC6A2/ACTB
GO:0055006	cardiac cell development	2/724	11/4527	0.545241	0.872715	0.766059	2	MEF2A/CXADR
GO:0055013	cardiac muscle cell development	2/724	11/4527	0.545241	0.872715	0.766059	2	MEF2A/CXADR
GO:0060350	endochondral bone morphogenesis	2/724	11/4527	0.545241	0.872715	0.766059	2	STC1/NPPC
GO:0072523	purine-containing compound catabolic process	2/724	11/4527	0.545241	0.872715	0.766059	2	ENPP4/PDE5A
GO:0090109	regulation of cell-substrate junction assembly	2/724	11/4527	0.545241	0.872715	0.766059	2	ROCK1/ITGB1BP1
GO:0090503	RNA phosphodiester bond hydrolysis, exonucleolytic	2/724	11/4527	0.545241	0.872715	0.766059	2	ISG20L2/CNOT7
GO:1901861	regulation of muscle tissue development	2/724	11/4527	0.545241	0.872715	0.766059	2	FLOT1/GJA1
GO:1903307	positive regulation of regulated secretory pathway	2/724	11/4527	0.545241	0.872715	0.766059	2	RAB15/SYT1
GO:2000404	regulation of T cell migration	2/724	11/4527	0.545241	0.872715	0.766059	2	CXCL10/RHOA
GO:0043410	positive regulation of MAPK cascade	15/724	94/4527	0.548118	0.874989	0.768056	15	ADCYAP1/FBXW7/TRAF6/SPRY2/LAMTOR3/CDC42/RAF1/PDGFA/CAV2/MAP2K6/TGFBR1/CHRNA7/RAP1A/PRKCA/FGF2
GO:0044237	cellular metabolic process	395/724	2476/4527	0.548474	0.874989	0.768056	395	COX6B1/EIF3B/IRF1/ROCK1/RANBP2/FKBP1B/ARID5B/CISD2/PRPS1/ORMDL1/KLHL36/OSTC/RBBP4/RBPJ/PNRC2/TRIM9/AP3B1/WDR48/NUDT3/TBC1D14/QDPR/CEBPG/SCD5/ELOVL5/CHTOP/ERLIN2/FBXL2/PGLS/GK5/PCGF3/CHMP2B/CKS1B/METTL21A/ADI1/SAP18/ZDHHC20/PUS7/NME2/SKP1/EYA2/SNRPF/ADCYAP1/LSM5/SUMO1/CDCA7/FKBP1A/UBE2G2/BLOC1S6/BACE1/LMO4/MAT2B/SPTLC1/ELOVL7/ENY2/TBPL1/GPBP1/PDHB/CTNS/KCMF1/AK5/UBE2W/NAPEPLD/FEM1C/DUSP10/UBE2N/MT…
GO:0008585	female gonad development	4/724	24/4527	0.549635	0.874989	0.768056	4	ESR1/CEBPB/FOXL2/ZFX
GO:0030168	platelet activation	4/724	24/4527	0.549635	0.874989	0.768056	4	PDGFA/PRKG1/PRKCA/FUNDC2
GO:0046545	development of primary female sexual characteristics	4/724	24/4527	0.549635	0.874989	0.768056	4	ESR1/CEBPB/FOXL2/ZFX
GO:0046632	alpha-beta T cell differentiation	4/724	24/4527	0.549635	0.874989	0.768056	4	AP3B1/TMEM98/RHOA/NFKBIZ
GO:0046660	female sex differentiation	4/724	24/4527	0.549635	0.874989	0.768056	4	ESR1/CEBPB/FOXL2/ZFX
GO:0046889	positive regulation of lipid biosynthetic process	4/724	24/4527	0.549635	0.874989	0.768056	4	ELOVL5/CREBL2/SLC27A1/CREB1
GO:0071675	regulation of mononuclear cell migration	4/724	24/4527	0.549635	0.874989	0.768056	4	CXCL10/MSN/RHOA/MAPK1
GO:1901617	organic hydroxy compound biosynthetic process	9/724	56/4527	0.550413	0.875702	0.768682	9	QDPR/ERLIN2/CTNS/NR4A2/SNAI2/LPCAT3/GATA3/IMPA1/FGF2
GO:0006629	lipid metabolic process	63/724	397/4527	0.551313	0.876608	0.769477	63	PLCXD3/ORMDL1/SCD5/ELOVL5/ERLIN2/BLOC1S6/SPTLC1/ELOVL7/NAPEPLD/CYP26B1/PEX13/PIP4K2C/ABHD3/CERS2/TRIB3/MBLAC2/ENPP6/CREBL2/NFE2L1/DPM1/CDC42/ACAA2/FADS2/SNAI2/GAL3ST4/LPCAT3/PEX5/ACOX1/SLC27A1/SERINC2/INSIG1/ANGPTL4/PTDSS1/PIGM/ABHD2/OMA1/PDGFA/PISD/GPAM/QKI/ESR1/EGR1/DGAT2/PEMT/DDHD1/LIPE/FUT9/RDH10/PAFAH1B2/PI4KA/PIK3R1/PIK3CA/ACADVL/PLCD1/IMPA1/B4GALT1/EDNRB/CREB1/BCAT2/FGF2/TTR/SCD/PAM
GO:0043065	positive regulation of apoptotic process	17/724	107/4527	0.553659	0.87981	0.772287	17	SAP18/BACE1/FBXW7/DNM1L/ITM2C/RBM5/DNAJA1/QRICH1/OMA1/DCUN1D3/EIF5A/TGFBR1/CDK5R1/B4GALT1/FOXL2/FRZB/BTG1
GO:0051235	maintenance of location	11/724	69/4527	0.556049	0.882548	0.774691	11	FKBP1B/CXCL10/FKBP1A/SLC30A7/KDELR2/ARL2/HSPA5/DGAT2/ITPR3/ANXA5/FGF2
GO:0097193	intrinsic apoptotic signaling pathway	11/724	69/4527	0.556049	0.882548	0.774691	11	SHISA5/FBXW7/DNM1L/TRIB3/MAPK7/DDIT4/DNAJA1/HNRNPK/SNAI2/QRICH1/PPIF
GO:0002520	immune system development	28/724	177/4527	0.558598	0.886064	0.777777	28	IRF1/AZI2/AP3B1/TCTA/PUS7/DUSP10/FBXW7/CYP26B1/TRAF6/JAGN1/CNN2/PKNOX1/CITED2/RAF1/TFE3/NUDT21/TMEM98/SBNO2/SLC15A4/GATA3/ETV6/CEBPB/RHOA/MAPK1/NFKBIZ/TGFBR1/PRKCA/CEBPA
GO:0006457	protein folding	8/724	50/4527	0.559522	0.886554	0.778207	8	RANBP2/FKBP2/DNAJB14/ENTPD5/DNAJA1/PEX19/PFDN4/DNAJA2
GO:0050865	regulation of cell activation	16/724	101/4527	0.559577	0.886554	0.778207	16	IRF1/AP3B1/BLOC1S6/DUSP10/CYP26B1/TRAF6/SLC15A4/PDGFA/GATA3/CEBPB/RHOA/NFKBIZ/PRKG1/PRKCA/FUNDC2/CD28
GO:0006935	chemotaxis	18/724	114/4527	0.564373	0.891465	0.782518	18	CXCL10/DNM1L/NFIB/CMTM8/USP33/LHX9/PDGFA/RHOA/MAPK1/CDK5R1/EDNRB/CXADR/ALCAM/HRH1/FGF2/S1PR1/PGF/MET
GO:0048871	multicellular organismal homeostasis	15/724	95/4527	0.565899	0.891465	0.782518	15	NAPEPLD/CYP26B1/TRAF6/CTSH/OMA1/EGR1/PPARGC1A/MAP2K6/AQP1/PIK3CA/ACADVL/CXADR/HAS2/GJA1/S1PR1
GO:0032101	regulation of response to external stimulus	32/724	203/4527	0.567282	0.891465	0.782518	32	FKBP1B/FNDC4/CXCL10/NAPEPLD/DUSP10/DNM1L/TLR10/HEXIM1/SETD6/TRAF6/ENPP4/CYLD/POLR3F/VPS35/SNAI2/LPCAT3/ELMOD2/SLC15A4/CNOT7/PDGFA/GATA3/ESR1/MAPK1/NFKBIZ/ANXA2/PTGER4/PROS1/PRKG1/PRKCA/UBE2K/FGF2/MET
GO:0002690	positive regulation of leukocyte chemotaxis	3/724	18/4527	0.567388	0.891465	0.782518	3	CXCL10/DNM1L/MAPK1
GO:0006835	dicarboxylic acid transport	3/724	18/4527	0.567388	0.891465	0.782518	3	SLC26A2/SLC1A4/GJA1
GO:0009799	specification of symmetry	3/724	18/4527	0.567388	0.891465	0.782518	3	CITED2/HAND1/GJA1
GO:0021953	central nervous system neuron differentiation	3/724	18/4527	0.567388	0.891465	0.782518	3	NR4A2/NFIB/PEX5
GO:0022612	gland morphogenesis	3/724	18/4527	0.567388	0.891465	0.782518	3	MSN/ESR1/CEBPB
GO:0030104	water homeostasis	3/724	18/4527	0.567388	0.891465	0.782518	3	CYP26B1/AQP1/HAS2
GO:0030199	collagen fibril organization	3/724	18/4527	0.567388	0.891465	0.782518	3	ANXA2/TGFBR1/LUM
GO:0031663	lipopolysaccharide-mediated signaling pathway	3/724	18/4527	0.567388	0.891465	0.782518	3	TRAF6/MAPK1/PRKCA
GO:0034340	response to type I interferon	3/724	18/4527	0.567388	0.891465	0.782518	3	TRIM56/CNOT7/UBE2K
GO:0061077	chaperone-mediated protein folding	3/724	18/4527	0.567388	0.891465	0.782518	3	FKBP2/DNAJB14/PEX19
GO:2001057	reactive nitrogen species metabolic process	3/724	18/4527	0.567388	0.891465	0.782518	3	DDAH1/ESR1/ATP2B4
GO:0009411	response to UV	7/724	44/4527	0.570011	0.895013	0.785633	7	CCND1/CDC25A/IMPACT/USP1/DCUN1D3/MMP2/AQP1
GO:0051272	positive regulation of cellular component movement	17/724	108/4527	0.570322	0.895013	0.785633	17	CXCL10/DNM1L/SPRY2/SNAI2/ITGB1BP1/CTSH/PDGFA/GATA3/HSPA5/RHOA/MAPK1/AQP1/TGFBR1/PRKCA/ITGB1/FGF2/MET
GO:0042330	taxis	18/724	115/4527	0.580443	0.908111	0.79713	18	CXCL10/DNM1L/NFIB/CMTM8/USP33/LHX9/PDGFA/RHOA/MAPK1/CDK5R1/EDNRB/CXADR/ALCAM/HRH1/FGF2/S1PR1/PGF/MET
GO:0071345	cellular response to cytokine stimulus	23/724	147/4527	0.58223	0.908111	0.79713	23	IRF1/FKBP1A/UBE2G2/TRAF6/JAGN1/SPRY2/CYLD/CDC42/GCLM/PPP2CB/SBNO2/CNOT7/CDC42EP2/SRSF7/SPRY4/HSPA5/EGR1/RHOA/MAPK1/IKBKB/PRLR/UBE2K/VIM
GO:0071222	cellular response to lipopolysaccharide	6/724	38/4527	0.582371	0.908111	0.79713	6	TRAF6/SBNO2/RHOA/MAPK1/PRKCA/VIM
GO:0007259	receptor signaling pathway via JAK-STAT	4/724	25/4527	0.583814	0.908111	0.79713	4	FYN/SOCS5/CNOT7/CDK5R1
GO:0010822	positive regulation of mitochondrion organization	4/724	25/4527	0.583814	0.908111	0.79713	4	DNM1L/VPS35/PPIF/PPARGC1A
GO:0031398	positive regulation of protein ubiquitination	4/724	25/4527	0.583814	0.908111	0.79713	4	FKBP1A/FBXW7/TRIB3/HSPA5
GO:1901222	regulation of NIK/NF-kappaB signaling	4/724	25/4527	0.583814	0.908111	0.79713	4	TRAF6/CYLD/RHOA/PPM1A
GO:1905952	regulation of lipid localization	4/724	25/4527	0.583814	0.908111	0.79713	4	SURF4/SAR1B/LPCAT3/ANXA2
GO:0050727	regulation of inflammatory response	12/724	77/4527	0.587994	0.908111	0.79713	12	FNDC4/NAPEPLD/DUSP10/TLR10/SETD6/CYLD/VPS35/LPCAT3/GATA3/ESR1/NFKBIZ/PTGER4
GO:0016042	lipid catabolic process	14/724	90/4527	0.590686	0.908111	0.79713	14	PLCXD3/NAPEPLD/CYP26B1/PEX13/ENPP6/ACAA2/PEX5/ACOX1/ABHD2/DDHD1/LIPE/PAFAH1B2/ACADVL/PLCD1
GO:0006325	chromatin organization	16/724	103/4527	0.593468	0.908111	0.79713	16	RBBP4/PCGF3/EYA2/ENY2/SMARCB1/SUV39H2/SMARCD1/EZH1/SMARCAD1/PCGF5/PRDM6/HMGN3/HP1BP3/EIF1/NAP1L5/PIK3CA
GO:0000096	sulfur amino acid metabolic process	2/724	12/4527	0.594558	0.908111	0.79713	2	ADI1/GCLM
GO:0001704	formation of primary germ layer	2/724	12/4527	0.594558	0.908111	0.79713	2	HAND1/GJA1
GO:0003151	outflow tract morphogenesis	2/724	12/4527	0.594558	0.908111	0.79713	2	CDC42/CITED2
GO:0006220	pyrimidine nucleotide metabolic process	2/724	12/4527	0.594558	0.908111	0.79713	2	NME2/TBPL1
GO:0006378	mRNA polyadenylation	2/724	12/4527	0.594558	0.908111	0.79713	2	NUDT21/CSTF2
GO:0008053	mitochondrial fusion	2/724	12/4527	0.594558	0.908111	0.79713	2	AFG3L2/OMA1
GO:0008625	extrinsic apoptotic signaling pathway via death domain receptors	2/724	12/4527	0.594558	0.908111	0.79713	2	ITPRIP/RAF1
GO:0009065	glutamine family amino acid catabolic process	2/724	12/4527	0.594558	0.908111	0.79713	2	DDAH1/ATP2B4
GO:0009187	cyclic nucleotide metabolic process	2/724	12/4527	0.594558	0.908111	0.79713	2	PDE5A/NPPC
GO:0010507	negative regulation of autophagy	2/724	12/4527	0.594558	0.908111	0.79713	2	TBC1D14/BCL2
GO:0015844	monoamine transport	2/724	12/4527	0.594558	0.908111	0.79713	2	SLC6A2/ACTB
GO:0015909	long-chain fatty acid transport	2/724	12/4527	0.594558	0.908111	0.79713	2	SLC27A1/RPS6KB1
GO:0032623	interleukin-2 production	2/724	12/4527	0.594558	0.908111	0.79713	2	TRAF6/CD28
GO:0032663	regulation of interleukin-2 production	2/724	12/4527	0.594558	0.908111	0.79713	2	TRAF6/CD28
GO:0034123	positive regulation of toll-like receptor signaling pathway	2/724	12/4527	0.594558	0.908111	0.79713	2	FLOT1/SLC15A4
GO:0035520	monoubiquitinated protein deubiquitination	2/724	12/4527	0.594558	0.908111	0.79713	2	ENY2/USP1
GO:0038034	signal transduction in absence of ligand	2/724	12/4527	0.594558	0.908111	0.79713	2	EYA2/MAPK7
GO:0042461	photoreceptor cell development	2/724	12/4527	0.594558	0.908111	0.79713	2	ARL3/PRPH2
GO:0042509	regulation of tyrosine phosphorylation of STAT protein	2/724	12/4527	0.594558	0.908111	0.79713	2	FYN/CNOT7
GO:0042698	ovulation cycle	2/724	12/4527	0.594558	0.908111	0.79713	2	ESR1/EGR1
GO:0045912	negative regulation of carbohydrate metabolic process	2/724	12/4527	0.594558	0.908111	0.79713	2	DDIT4/CLTC
GO:0048661	positive regulation of smooth muscle cell proliferation	2/724	12/4527	0.594558	0.908111	0.79713	2	GJA1/FGF2
GO:0050868	negative regulation of T cell activation	2/724	12/4527	0.594558	0.908111	0.79713	2	IRF1/CEBPB
GO:0051384	response to glucocorticoid	2/724	12/4527	0.594558	0.908111	0.79713	2	DDIT4/AQP1
GO:0055117	regulation of cardiac muscle contraction	2/724	12/4527	0.594558	0.908111	0.79713	2	FKBP1B/STC1
GO:0060395	SMAD protein signal transduction	2/724	12/4527	0.594558	0.908111	0.79713	2	TGFBR1/VIM
GO:0060675	ureteric bud morphogenesis	2/724	12/4527	0.594558	0.908111	0.79713	2	GATA3/FGF2
GO:0070527	platelet aggregation	2/724	12/4527	0.594558	0.908111	0.79713	2	PRKG1/PRKCA
GO:0070633	transepithelial transport	2/724	12/4527	0.594558	0.908111	0.79713	2	AQP1/ACTB
GO:0097192	extrinsic apoptotic signaling pathway in absence of ligand	2/724	12/4527	0.594558	0.908111	0.79713	2	EYA2/MAPK7
GO:1900744	regulation of p38MAPK cascade	2/724	12/4527	0.594558	0.908111	0.79713	2	DUSP10/CYLD
GO:1901998	toxin transport	2/724	12/4527	0.594558	0.908111	0.79713	2	HSPA5/COPZ1
GO:1902807	negative regulation of cell cycle G1/S phase transition	2/724	12/4527	0.594558	0.908111	0.79713	2	CCND1/DCUN1D3
GO:1904591	positive regulation of protein import	2/724	12/4527	0.594558	0.908111	0.79713	2	RAN/PIK3R1
GO:1905517	macrophage migration	2/724	12/4527	0.594558	0.908111	0.79713	2	MAPK1/EDNRB
GO:0002685	regulation of leukocyte migration	7/724	45/4527	0.595266	0.908111	0.79713	7	CXCL10/DNM1L/MSN/RHOA/MAPK1/FUT9/PTGER4
GO:2001242	regulation of intrinsic apoptotic signaling pathway	7/724	45/4527	0.595266	0.908111	0.79713	7	FBXW7/DNM1L/MAPK7/DNAJA1/HNRNPK/SNAI2/PPIF
GO:0018212	peptidyl-tyrosine modification	9/724	58/4527	0.595466	0.908111	0.79713	9	FBXW7/TPST2/FYN/RAP2C/SOCS5/CNOT7/MAP2K6/IGF1R/MET
GO:0007159	leukocyte cell-cell adhesion	11/724	71/4527	0.596726	0.908431	0.797411	11	IRF1/AP3B1/DUSP10/MSN/TRAF6/GATA3/CEBPB/RHOA/FUT9/NFKBIZ/CD28
GO:0034308	primary alcohol metabolic process	5/724	32/4527	0.59739	0.908431	0.797411	5	DGAT2/LIPE/RDH10/EDNRB/TTR
GO:0043405	regulation of MAP kinase activity	5/724	32/4527	0.59739	0.908431	0.797411	5	TRAF6/STK38/DNAJA1/PDGFA/MAP2K6
GO:0071356	cellular response to tumor necrosis factor	5/724	32/4527	0.59739	0.908431	0.797411	5	CYLD/PPP2CB/MAPK1/IKBKB/UBE2K
GO:0072331	signal transduction by p53 class mediator	5/724	32/4527	0.59739	0.908431	0.797411	5	SHISA5/HEXIM1/DDIT4/HNRNPK/SNAI2
GO:0051090	regulation of DNA-binding transcription factor activity	13/724	84/4527	0.598535	0.90965	0.798481	13	ARID5B/MTPN/SETD6/TRAF6/CYLD/FLOT1/PPP2CB/HAND1/CHP1/BHLHE40/ESR1/PPARGC1A/ANXA4
GO:0034097	response to cytokine	25/724	161/4527	0.599344	0.910357	0.799101	25	IRF1/FKBP1A/UBE2G2/TRAF6/JAGN1/SPRY2/MAPK7/CYLD/CDC42/GCLM/PPP2CB/TRIM56/SBNO2/CNOT7/CDC42EP2/SRSF7/SPRY4/HSPA5/EGR1/RHOA/MAPK1/IKBKB/PRLR/UBE2K/VIM
GO:0006066	alcohol metabolic process	15/724	97/4527	0.600646	0.910507	0.799233	15	NUDT3/QDPR/ERLIN2/GK5/NFE2L1/LPCAT3/GPD2/DGAT2/LIPE/RDH10/ACADVL/IMPA1/EDNRB/FGF2/TTR
GO:0010876	lipid localization	15/724	97/4527	0.600646	0.910507	0.799233	15	PITPNA/PITPNB/VPS4B/PLEKHA8/SIGMAR1/ABCG2/SURF4/SAR1B/LPCAT3/SLC27A1/VMP1/RPS6KB1/DGAT2/GLTP/ANXA2
GO:0010629	negative regulation of gene expression	27/724	174/4527	0.60231	0.910507	0.799233	27	PNRC2/SAP18/PUS7/ETF1/FBXW7/FXR1/TRIM71/CASC3/HNRNPK/FYN/PPP2CB/CITED2/DCP1B/TMEM98/TSN/CNOT7/SRSF6/SRSF7/ESR1/AGO3/AGO2/PIK3CA/CHRNA7/ATP2B4/ANXA4/GJA1/VIM
GO:0046903	secretion	27/724	174/4527	0.60231	0.910507	0.799233	27	FKBP1B/RPH3AL/ADCYAP1/RAB15/BLOC1S6/BACE1/DNM1L/SNAP25/RAB5A/VPS4B/PFN2/RAB11B/RHBDF1/SERP1/RAF1/HMGN3/LIN7C/STC1/MYH10/AQP1/VAMP2/RAP1A/EDNRB/SYT1/GJA1/SV2A/CPE
GO:0040017	positive regulation of locomotion	17/724	110/4527	0.602929	0.910507	0.799233	17	CXCL10/DNM1L/SPRY2/SNAI2/ITGB1BP1/CTSH/PDGFA/GATA3/HSPA5/RHOA/MAPK1/AQP1/TGFBR1/PRKCA/ITGB1/FGF2/MET
GO:0006081	cellular aldehyde metabolic process	3/724	19/4527	0.605974	0.910507	0.799233	3	RDH10/EDNRB/TPI1
GO:0009161	ribonucleoside monophosphate metabolic process	3/724	19/4527	0.605974	0.910507	0.799233	3	PRPS1/IMPDH1/AK2
GO:0009201	ribonucleoside triphosphate biosynthetic process	3/724	19/4527	0.605974	0.910507	0.799233	3	NME2/AK4/PPARGC1A
GO:0019233	sensory perception of pain	3/724	19/4527	0.605974	0.910507	0.799233	3	TMEM100/FYN/AQP1
GO:0019827	stem cell population maintenance	3/724	19/4527	0.605974	0.910507	0.799233	3	SETD6/RAF1/CDH2
GO:0035601	protein deacylation	3/724	19/4527	0.605974	0.910507	0.799233	3	RBBP4/SMARCAD1/TPPP
GO:0043502	regulation of muscle adaptation	3/724	19/4527	0.605974	0.910507	0.799233	3	MTPN/ATP2B4/PRKCA
GO:0046189	phenol-containing compound biosynthetic process	3/724	19/4527	0.605974	0.910507	0.799233	3	CTNS/NR4A2/GATA3
GO:0050714	positive regulation of protein secretion	3/724	19/4527	0.605974	0.910507	0.799233	3	DNM1L/SERP1/MYH10
GO:0050768	negative regulation of neurogenesis	3/724	19/4527	0.605974	0.910507	0.799233	3	TMEM98/PAX6/CDK5R1
GO:0051851	modulation by host of symbiont process	3/724	19/4527	0.605974	0.910507	0.799233	3	NAPEPLD/TBC1D20/CAV2
GO:0071277	cellular response to calcium ion	3/724	19/4527	0.605974	0.910507	0.799233	3	PPIF/MEF2A/KCNH1
GO:0098727	maintenance of cell number	3/724	19/4527	0.605974	0.910507	0.799233	3	SETD6/RAF1/CDH2
GO:1901796	regulation of signal transduction by p53 class mediator	3/724	19/4527	0.605974	0.910507	0.799233	3	HEXIM1/HNRNPK/SNAI2
GO:0010038	response to metal ion	8/724	52/4527	0.606749	0.910601	0.799316	8	SUMO1/TFAP2A/PPIF/MEF2A/MAPK1/AQP1/KCNH1/CASR
GO:0006807	nitrogen compound metabolic process	353/724	2225/4527	0.606788	0.910601	0.799316	353	EIF3B/IRF1/ROCK1/RANBP2/FKBP1B/ARID5B/PRPS1/ORMDL1/KLHL36/OSTC/RBBP4/RBPJ/PNRC2/TRIM9/AP3B1/WDR48/NUDT3/QDPR/CEBPG/ELOVL5/CHTOP/ERLIN2/FBXL2/PCGF3/CHMP2B/CKS1B/METTL21A/ADI1/SAP18/ZDHHC20/PUS7/NME2/SKP1/EYA2/SNRPF/ADCYAP1/LSM5/SUMO1/CDCA7/FKBP1A/UBE2G2/BLOC1S6/BACE1/SPTLC1/ELOVL7/ENY2/TBPL1/GPBP1/PDHB/KCMF1/AK5/UBE2W/NAPEPLD/FEM1C/DUSP10/UBE2N/MTPN/HBS1L/ETF1/UBE2D2/RAD21/FBXW7/ETV1/MOB3B/CDC27/R…
GO:0051249	regulation of lymphocyte activation	12/724	78/4527	0.607068	0.910601	0.799316	12	IRF1/AP3B1/BLOC1S6/DUSP10/CYP26B1/TRAF6/SLC15A4/GATA3/CEBPB/RHOA/NFKBIZ/CD28
GO:0006639	acylglycerol metabolic process	6/724	39/4527	0.60919	0.913268	0.801656	6	SLC27A1/INSIG1/ABHD2/GPAM/DGAT2/LIPE
GO:0001936	regulation of endothelial cell proliferation	4/724	26/4527	0.616442	0.915846	0.80392	4	CAV2/TGFBR1/PRKCA/FGF2
GO:0001959	regulation of cytokine-mediated signaling pathway	4/724	26/4527	0.616442	0.915846	0.80392	4	CYLD/PPP2CB/CNOT7/UBE2K
GO:0006096	glycolytic process	4/724	26/4527	0.616442	0.915846	0.80392	4	ENTPD5/DDIT4/HIF1A/TPI1
GO:0006664	glycolipid metabolic process	4/724	26/4527	0.616442	0.915846	0.80392	4	DPM1/GAL3ST4/PIGM/FUT9
GO:0006757	ATP generation from ADP	4/724	26/4527	0.616442	0.915846	0.80392	4	ENTPD5/DDIT4/HIF1A/TPI1
GO:0009408	response to heat	4/724	26/4527	0.616442	0.915846	0.80392	4	SUMO1/DNAJA1/VCP/DNAJA2
GO:0010675	regulation of cellular carbohydrate metabolic process	4/724	26/4527	0.616442	0.915846	0.80392	4	DDIT4/PPP1R3B/IGF1/PTH
GO:0030278	regulation of ossification	4/724	26/4527	0.616442	0.915846	0.80392	4	TFAP2A/MAPK1/GJA1/S1PR1
GO:0030879	mammary gland development	4/724	26/4527	0.616442	0.915846	0.80392	4	ESR1/MAPK1/GJA1/FGF2
GO:0038061	NIK/NF-kappaB signaling	4/724	26/4527	0.616442	0.915846	0.80392	4	TRAF6/CYLD/RHOA/PPM1A
GO:0051592	response to calcium ion	4/724	26/4527	0.616442	0.915846	0.80392	4	PPIF/MEF2A/KCNH1/CASR
GO:0070585	protein localization to mitochondrion	4/724	26/4527	0.616442	0.915846	0.80392	4	AP3B1/FBXW7/DNM1L/DNAJA1
GO:0097305	response to alcohol	4/724	26/4527	0.616442	0.915846	0.80392	4	FYN/TGFBR1/GNAI1/GNB1
GO:0097696	receptor signaling pathway via STAT	4/724	26/4527	0.616442	0.915846	0.80392	4	FYN/SOCS5/CNOT7/CDK5R1
GO:1902806	regulation of cell cycle G1/S phase transition	4/724	26/4527	0.616442	0.915846	0.80392	4	CCND1/DCUN1D3/PPP2CA/ATP2B4
GO:1903509	liposaccharide metabolic process	4/724	26/4527	0.616442	0.915846	0.80392	4	DPM1/GAL3ST4/PIGM/FUT9
GO:0031348	negative regulation of defense response	7/724	46/4527	0.619745	0.919722	0.807322	7	FNDC4/DUSP10/VPS35/LPCAT3/CNOT7/GATA3/PTGER4
GO:1901990	regulation of mitotic cell cycle phase transition	7/724	46/4527	0.619745	0.919722	0.807322	7	RAD21/VPS4B/CCND1/CDK4/DCUN1D3/PPP2CA/CDK1
GO:0001659	temperature homeostasis	5/724	33/4527	0.626084	0.923927	0.811013	5	NAPEPLD/EGR1/MAP2K6/ACADVL/GJA1
GO:0006338	chromatin remodeling	5/724	33/4527	0.626084	0.923927	0.811013	5	RBBP4/SMARCB1/SMARCAD1/HP1BP3/NAP1L5
GO:0030031	cell projection assembly	16/724	105/4527	0.626228	0.923927	0.811013	16	ARPC2/ARL3/PFN2/CYLD/GSN/CDC42/SNAP29/TMEM216/MAPRE1/EMP2/GPM6A/VDAC3/TGFBR1/PIK3CA/MYO10/S1PR1
GO:0120031	plasma membrane bounded cell projection assembly	16/724	105/4527	0.626228	0.923927	0.811013	16	ARPC2/ARL3/PFN2/CYLD/GSN/CDC42/SNAP29/TMEM216/MAPRE1/EMP2/GPM6A/VDAC3/TGFBR1/PIK3CA/MYO10/S1PR1
GO:0009725	response to hormone	20/724	131/4527	0.628432	0.923927	0.811013	20	NR4A2/PIP4K2C/TRIB3/DDIT4/DNAJA1/CITED2/RBFOX2/CTSH/ABHD2/CAV2/ESR1/RPS6KB1/RHOA/AQP1/PIK3R1/IGF1R/CREB1/PRLR/IGF1/GNB1
GO:0090257	regulation of muscle system process	8/724	53/4527	0.629364	0.923927	0.811013	8	FKBP1B/MTPN/STC1/RHOA/ATP2B4/PRKG1/PRKCA/KCNJ2
GO:0044238	primary metabolic process	385/724	2430/4527	0.631667	0.923927	0.811013	385	EIF3B/IRF1/ROCK1/RANBP2/FKBP1B/ARID5B/PLCXD3/PRPS1/ORMDL1/KLHL36/OSTC/RBBP4/RBPJ/PNRC2/TRIM9/AP3B1/WDR48/NUDT3/CEBPG/SCD5/ELOVL5/CHTOP/ERLIN2/FBXL2/PGLS/GK5/PCGF3/CHMP2B/CKS1B/METTL21A/ADI1/SAP18/ZDHHC20/PUS7/NME2/SKP1/EYA2/SNRPF/ADCYAP1/LSM5/SUMO1/CDCA7/FKBP1A/UBE2G2/BLOC1S6/BACE1/SPTLC1/ELOVL7/ENY2/TBPL1/GPBP1/PDHB/KCMF1/AK5/UBE2W/NAPEPLD/FEM1C/DUSP10/UBE2N/MTPN/HBS1L/ETF1/UBE2D2/RAD21/FBXW7/CY…
GO:0032103	positive regulation of response to external stimulus	15/724	99/4527	0.634129	0.923927	0.811013	15	FKBP1B/CXCL10/NAPEPLD/DNM1L/TLR10/HEXIM1/TRAF6/POLR3F/SLC15A4/MAPK1/NFKBIZ/PRKCA/UBE2K/FGF2/MET
GO:0044770	cell cycle phase transition	13/724	86/4527	0.634421	0.923927	0.811013	13	CKS1B/RAD21/VPS4B/TRIM71/CCND1/E2F6/OVOL1/CDK4/DCUN1D3/ARPP19/PPP2CA/ATP2B4/CDK1
GO:0006638	neutral lipid metabolic process	6/724	40/4527	0.635031	0.923927	0.811013	6	SLC27A1/INSIG1/ABHD2/GPAM/DGAT2/LIPE
GO:0045834	positive regulation of lipid metabolic process	6/724	40/4527	0.635031	0.923927	0.811013	6	ELOVL5/CREBL2/CDC42/SLC27A1/CREB1/FGF2
GO:0044092	negative regulation of molecular function	35/724	228/4527	0.635867	0.923927	0.811013	35	PLN/FKBP1B/SUMO1/FKBP1A/DUSP10/FBXW7/PIP4K2C/SETD6/SPRY2/ITPRIP/TRIB3/CAND1/CYLD/STK38/USP33/DNAJA1/PPP2CB/PEX19/HAND1/SOCS5/ITGB1BP1/CHP1/PTPRF/ARL2/ANGPTL4/BHLHE40/PPIF/ESR1/ANXA2/ARPP19/ATP2B4/PDE6D/ANXA4/IGF1/ACTB
GO:0002711	positive regulation of T cell mediated immunity	2/724	13/4527	0.639756	0.923927	0.811013	2	TRAF6/STX7
GO:0002762	negative regulation of myeloid leukocyte differentiation	2/724	13/4527	0.639756	0.923927	0.811013	2	TCTA/FBXW7
GO:0006505	GPI anchor metabolic process	2/724	13/4527	0.639756	0.923927	0.811013	2	DPM1/PIGM
GO:0006536	glutamate metabolic process	2/724	13/4527	0.639756	0.923927	0.811013	2	BLOC1S6/GCLM
GO:0006730	one-carbon metabolic process	2/724	13/4527	0.639756	0.923927	0.811013	2	MAT2B/FPGS
GO:0006754	ATP biosynthetic process	2/724	13/4527	0.639756	0.923927	0.811013	2	AK4/PPARGC1A
GO:0007260	tyrosine phosphorylation of STAT protein	2/724	13/4527	0.639756	0.923927	0.811013	2	FYN/CNOT7
GO:0007568	aging	2/724	13/4527	0.639756	0.923927	0.811013	2	CISD2/SERP1
GO:0019748	secondary metabolic process	2/724	13/4527	0.639756	0.923927	0.811013	2	CTNS/ARL1
GO:0033273	response to vitamin	2/724	13/4527	0.639756	0.923927	0.811013	2	FKBP1B/SNAI2
GO:0035850	epithelial cell differentiation involved in kidney development	2/724	13/4527	0.639756	0.923927	0.811013	2	GATA3/EDNRB
GO:0038066	p38MAPK cascade	2/724	13/4527	0.639756	0.923927	0.811013	2	DUSP10/CYLD
GO:0043330	response to exogenous dsRNA	2/724	13/4527	0.639756	0.923927	0.811013	2	FLOT1/MAPK1
GO:0043407	negative regulation of MAP kinase activity	2/724	13/4527	0.639756	0.923927	0.811013	2	STK38/DNAJA1
GO:0043631	RNA polyadenylation	2/724	13/4527	0.639756	0.923927	0.811013	2	NUDT21/CSTF2
GO:0045824	negative regulation of innate immune response	2/724	13/4527	0.639756	0.923927	0.811013	2	DUSP10/CNOT7
GO:0046461	neutral lipid catabolic process	2/724	13/4527	0.639756	0.923927	0.811013	2	ABHD2/LIPE
GO:0046464	acylglycerol catabolic process	2/724	13/4527	0.639756	0.923927	0.811013	2	ABHD2/LIPE
GO:0046530	photoreceptor cell differentiation	2/724	13/4527	0.639756	0.923927	0.811013	2	ARL3/PRPH2
GO:0048041	focal adhesion assembly	2/724	13/4527	0.639756	0.923927	0.811013	2	ROCK1/ITGB1BP1
GO:0048640	negative regulation of developmental growth	2/724	13/4527	0.639756	0.923927	0.811013	2	DUSP10/CDK5R1
GO:0060337	type I interferon signaling pathway	2/724	13/4527	0.639756	0.923927	0.811013	2	CNOT7/UBE2K
GO:0061515	myeloid cell development	2/724	13/4527	0.639756	0.923927	0.811013	2	FBXW7/CITED2
GO:0070613	regulation of protein processing	2/724	13/4527	0.639756	0.923927	0.811013	2	LPCAT3/TMEM98
GO:0071230	cellular response to amino acid stimulus	2/724	13/4527	0.639756	0.923927	0.811013	2	LAMTOR3/CAPN2
GO:0071357	cellular response to type I interferon	2/724	13/4527	0.639756	0.923927	0.811013	2	CNOT7/UBE2K
GO:0071622	regulation of granulocyte chemotaxis	2/724	13/4527	0.639756	0.923927	0.811013	2	DNM1L/MAPK1
GO:0072171	mesonephric tubule morphogenesis	2/724	13/4527	0.639756	0.923927	0.811013	2	GATA3/FGF2
GO:0150116	regulation of cell-substrate junction organization	2/724	13/4527	0.639756	0.923927	0.811013	2	ROCK1/ITGB1BP1
GO:1901661	quinone metabolic process	2/724	13/4527	0.639756	0.923927	0.811013	2	AIFM2/COQ7
GO:1902108	regulation of mitochondrial membrane permeability involved in apoptotic process	2/724	13/4527	0.639756	0.923927	0.811013	2	EYA2/ACAA2
GO:1903038	negative regulation of leukocyte cell-cell adhesion	2/724	13/4527	0.639756	0.923927	0.811013	2	IRF1/CEBPB
GO:1903317	regulation of protein maturation	2/724	13/4527	0.639756	0.923927	0.811013	2	LPCAT3/TMEM98
GO:2000242	negative regulation of reproductive process	2/724	13/4527	0.639756	0.923927	0.811013	2	OVOL1/GJA1
GO:0006631	fatty acid metabolic process	16/724	106/4527	0.642128	0.923927	0.811013	16	SCD5/ELOVL5/ERLIN2/ELOVL7/PEX13/TRIB3/MBLAC2/ACAA2/FADS2/PEX5/ACOX1/SLC27A1/INSIG1/QKI/ACADVL/SCD
GO:0006749	glutathione metabolic process	3/724	20/4527	0.642202	0.923927	0.811013	3	GCLM/GSS/CLIC5
GO:0008593	regulation of Notch signaling pathway	3/724	20/4527	0.642202	0.923927	0.811013	3	ITGB1BP1/POGLUT1/ARRB1
GO:0009066	aspartate family amino acid metabolic process	3/724	20/4527	0.642202	0.923927	0.811013	3	ADI1/BLOC1S6/DLST
GO:0030500	regulation of bone mineralization	3/724	20/4527	0.642202	0.923927	0.811013	3	TFAP2A/GJA1/S1PR1
GO:0046460	neutral lipid biosynthetic process	3/724	20/4527	0.642202	0.923927	0.811013	3	SLC27A1/GPAM/DGAT2
GO:0046463	acylglycerol biosynthetic process	3/724	20/4527	0.642202	0.923927	0.811013	3	SLC27A1/GPAM/DGAT2
GO:1901890	positive regulation of cell junction assembly	3/724	20/4527	0.642202	0.923927	0.811013	3	ROCK1/BDNF/ITGB1BP1
GO:1902106	negative regulation of leukocyte differentiation	3/724	20/4527	0.642202	0.923927	0.811013	3	IRF1/TCTA/FBXW7
GO:2000045	regulation of G1/S transition of mitotic cell cycle	3/724	20/4527	0.642202	0.923927	0.811013	3	CCND1/DCUN1D3/PPP2CA
GO:0050790	regulation of catalytic activity	73/724	471/4527	0.642459	0.923927	0.811013	73	FKBP1B/AP3B1/CKS1B/ADCYAP1/FKBP1A/LMO4/MAT2B/DUSP10/FBXW7/DNM1L/MOB3B/NR4A2/PIP4K2C/GAPVD1/RCAN1/RGP1/CALML4/TRAF6/SPRY2/ITPRIP/TRIB3/CAND1/AGFG1/SEC23B/TEFM/STK38/LAMTOR3/CDC42/DNAJA1/FYN/CCND1/RAF1/ARL1/ELMOD2/RAP2C/SOCS5/PHACTR4/DCP1B/PPP1R3B/ITGB1BP1/CHP1/LAPTM5/DLC1/ARL2/CTSH/ANGPTL4/CDC42EP2/EMP2/RASGEF1B/PDGFA/TBC1D20/CAV2/ESR1/ARHGDIA/RHOA/MAPK1/MAP2K6/TBC1D1/ANXA2/ARPP19/PPP3R1/PPP2CA/PI…
GO:0030099	myeloid cell differentiation	12/724	80/4527	0.64392	0.925526	0.812416	12	AP3B1/TCTA/FBXW7/TRAF6/JAGN1/PKNOX1/CITED2/TFE3/SBNO2/CEBPB/PRKCA/CEBPA
GO:0006576	cellular biogenic amine metabolic process	4/724	27/4527	0.647425	0.928047	0.814629	4	BLOC1S6/NR4A2/GATA3/ODC1
GO:0009267	cellular response to starvation	4/724	27/4527	0.647425	0.928047	0.814629	4	USP33/IMPACT/HSPA5/MAPK1
GO:0010508	positive regulation of autophagy	4/724	27/4527	0.647425	0.928047	0.814629	4	SPTLC1/PIP4K2C/ATG13/PAFAH1B2
GO:0031497	chromatin assembly	4/724	27/4527	0.647425	0.928047	0.814629	4	RBBP4/HP1BP3/NAP1L5/PIK3CA
GO:0045089	positive regulation of innate immune response	4/724	27/4527	0.647425	0.928047	0.814629	4	HEXIM1/POLR3F/SLC15A4/UBE2K
GO:0071496	cellular response to external stimulus	8/724	54/4527	0.651251	0.933025	0.818999	8	NR4A2/CNN2/USP33/SNAI2/IMPACT/HSPA5/MAPK1/AQP1
GO:1901566	organonitrogen compound biosynthetic process	78/724	504/4527	0.651928	0.933237	0.819185	78	EIF3B/PRPS1/OSTC/QDPR/ELOVL5/ADI1/ZDHHC20/PUS7/NME2/ELOVL7/TBPL1/PDHB/HBS1L/ETF1/MRPL35/NR4A2/EIF3J/DPM1/NSUN3/ENTPD5/TRIM71/CASC3/SERP1/GCLM/GSS/SLC25A37/ARG2/IMPACT/AK4/B4GALT3/MRPS23/DCP1B/DSE/CHP1/POGLUT1/DPH3/NMNAT2/PANK3/ITM2B/CMPK1/PTDSS1/EIF1/SLC25A39/PIGM/CNOT7/STT3A/ATG13/GALNT6/FPGS/GATA3/IMPDH1/ST6GAL2/QKI/EIF5A/ST8SIA4/AGO3/RPS6KB1/AGO2/PEMT/FUT10/PPARGC1A/FUT9/GALNT1/ATP2B4/NMT2/PPM…
GO:0001935	endothelial cell proliferation	5/724	34/4527	0.653513	0.933237	0.819185	5	ITGB1BP1/CAV2/TGFBR1/PRKCA/FGF2
GO:0008203	cholesterol metabolic process	5/724	34/4527	0.653513	0.933237	0.819185	5	ERLIN2/NFE2L1/LPCAT3/LIPE/ACADVL
GO:0022904	respiratory electron transport chain	5/724	34/4527	0.653513	0.933237	0.819185	5	COX7A2L/AIFM2/PPARGC1A/COX8A/CDK1
GO:0030041	actin filament polymerization	5/724	34/4527	0.653513	0.933237	0.819185	5	TMOD1/MTPN/ARPC2/PFN2/RASA1
GO:0030282	bone mineralization	5/724	34/4527	0.653513	0.933237	0.819185	5	SBNO2/TFAP2A/PTHLH/GJA1/S1PR1
GO:0016032	viral process	11/724	74/4527	0.654299	0.933857	0.819729	11	EIF3B/CHMP2B/RAB5A/HEXIM1/VPS4B/CDC42/CNOT7/TBC1D20/CAV2/VAPB/ITGB1
GO:0080134	regulation of response to stress	42/724	275/4527	0.657971	0.938592	0.823886	42	FKBP1B/FNDC4/WDR48/NAPEPLD/DUSP10/FBXW7/TLR10/HEXIM1/SETD6/ENPP4/MAPK7/DDAH1/CYLD/AIFM2/MMS19/POLR3F/DNAJA1/HNRNPK/NSMCE4A/VPS35/SNAI2/USP1/LPCAT3/ELMOD2/SLC15A4/CNOT7/SRSF6/PDGFA/GATA3/HSPA5/ESR1/NFKBIZ/ANXA2/PTGER4/PIK3R1/ATP2B4/PROS1/PRKG1/IGF1R/UBE2K/FGF2/ACTB
GO:0000819	sister chromatid segregation	6/724	41/4527	0.659839	0.940244	0.825336	6	CHMP2B/RAD21/FBXW7/RAN/VPS4B/MCMBP
GO:0045088	regulation of innate immune response	6/724	41/4527	0.659839	0.940244	0.825336	6	DUSP10/HEXIM1/POLR3F/SLC15A4/CNOT7/UBE2K
GO:0023056	positive regulation of signaling	45/724	295/4527	0.66526	0.944331	0.828923	45	ADCYAP1/FKBP1A/FBXW7/DNM1L/SNAP25/ITM2C/HEXIM1/TRAF6/SPRY2/RSPO3/ZDHHC5/LAMTOR3/CDC42/FLOT1/SERP1/FYN/VPS35/CITED2/RAF1/ITGB1BP1/ATP6AP2/POGLUT1/SHOC2/TMEM108/SLC15A4/PDGFA/GID8/VAMP3/GATA3/CAV2/RHOA/MAPK1/MAP2K6/ANXA2/TGFBR1/PIK3R1/PIK3CA/CHRNA7/RAP1A/PRKCA/PPM1A/SYT1/UBE2K/GJA1/FGF2
GO:0030595	leukocyte chemotaxis	7/724	48/4527	0.66616	0.944331	0.828923	7	CXCL10/DNM1L/MAPK1/EDNRB/CXADR/HRH1/S1PR1
GO:0031214	biomineral tissue development	7/724	48/4527	0.66616	0.944331	0.828923	7	ITGB1BP1/SBNO2/TFAP2A/PTHLH/ANXA2/GJA1/S1PR1
GO:0048545	response to steroid hormone	7/724	48/4527	0.66616	0.944331	0.828923	7	DDIT4/DNAJA1/RBFOX2/ABHD2/ESR1/RHOA/AQP1
GO:0048872	homeostasis of number of cells	7/724	48/4527	0.66616	0.944331	0.828923	7	AP3B1/NAPEPLD/PKNOX1/CITED2/LPCAT3/SLC15A4/ZFX
GO:0071375	cellular response to peptide hormone stimulus	7/724	48/4527	0.66616	0.944331	0.828923	7	NR4A2/PIP4K2C/TRIB3/CAV2/RPS6KB1/PIK3R1/IGF1R
GO:0110148	biomineralization	7/724	48/4527	0.66616	0.944331	0.828923	7	ITGB1BP1/SBNO2/TFAP2A/PTHLH/ANXA2/GJA1/S1PR1
GO:0006397	mRNA processing	20/724	134/4527	0.670476	0.944331	0.828923	20	SAP18/SNRPF/LSM5/CWC15/RBM5/CASC3/HNRNPK/SMNDC1/NUDT21/PPWD1/RBFOX2/SRSF2/SRSF6/SRSF7/HNRNPF/HNRNPA1/QKI/CSTF2/PTBP1/HSPA8
GO:0001909	leukocyte mediated cytotoxicity	3/724	21/4527	0.676016	0.944331	0.828923	3	CTSH/EMP2/STX7
GO:0006997	nucleus organization	3/724	21/4527	0.676016	0.944331	0.828923	3	CHMP2B/TBPL1/VPS4B
GO:0016241	regulation of macroautophagy	3/724	21/4527	0.676016	0.944331	0.828923	3	SPTLC1/PIP4K2C/PAFAH1B2
GO:0030307	positive regulation of cell growth	3/724	21/4527	0.676016	0.944331	0.828923	3	MTPN/CDC42/TGFBR1
GO:0046470	phosphatidylcholine metabolic process	3/724	21/4527	0.676016	0.944331	0.828923	3	ABHD3/LPCAT3/PEMT
GO:0048565	digestive tract development	3/724	21/4527	0.676016	0.944331	0.828923	3	YIPF6/C1GALT1/EDNRB
GO:0048659	smooth muscle cell proliferation	3/724	21/4527	0.676016	0.944331	0.828923	3	PRKG1/GJA1/FGF2
GO:0048660	regulation of smooth muscle cell proliferation	3/724	21/4527	0.676016	0.944331	0.828923	3	PRKG1/GJA1/FGF2
GO:0051961	negative regulation of nervous system development	3/724	21/4527	0.676016	0.944331	0.828923	3	TMEM98/PAX6/CDK5R1
GO:0070167	regulation of biomineral tissue development	3/724	21/4527	0.676016	0.944331	0.828923	3	TFAP2A/GJA1/S1PR1
GO:0110149	regulation of biomineralization	3/724	21/4527	0.676016	0.944331	0.828923	3	TFAP2A/GJA1/S1PR1
GO:1903707	negative regulation of hemopoiesis	3/724	21/4527	0.676016	0.944331	0.828923	3	IRF1/TCTA/FBXW7
GO:0051240	positive regulation of multicellular organismal process	40/724	264/4527	0.676212	0.944331	0.828923	40	NAP1L1/IRF1/AP3B1/BDNF/NME2/DUSP10/MTPN/TRAF6/ENPP4/G3BP1/FLOT1/POLR3F/SERP1/CITED2/LPCAT3/TRIM56/PEX5/CTSH/SPRY1/TFAP2A/GATA3/EGR1/CEBPB/RHOA/NFKBIZ/ANXA2/AQP1/TGFBR1/CHRNA7/APLN/PRKCA/HIF1A/FURIN/HRH1/GJA1/FGF2/CD28/BTG1/TPPP/LUM
GO:0002244	hematopoietic progenitor cell differentiation	4/724	28/4527	0.676705	0.944331	0.828923	4	AP3B1/PUS7/CITED2/NUDT21
GO:0002687	positive regulation of leukocyte migration	4/724	28/4527	0.676705	0.944331	0.828923	4	CXCL10/DNM1L/RHOA/MAPK1
GO:0034644	cellular response to UV	4/724	28/4527	0.676705	0.944331	0.828923	4	CDC25A/IMPACT/MMP2/AQP1
GO:0071621	granulocyte chemotaxis	4/724	28/4527	0.676705	0.944331	0.828923	4	DNM1L/MAPK1/CXADR/HRH1
GO:0090276	regulation of peptide hormone secretion	4/724	28/4527	0.676705	0.944331	0.828923	4	FKBP1B/ADCYAP1/SERP1/HMGN3
GO:0001558	regulation of cell growth	9/724	62/4527	0.678431	0.944331	0.828923	9	MTPN/CDC42/DNM2/DCUN1D5/DCUN1D3/TGFBR1/CDK5R1/GJA1/FRZB
GO:0043434	response to peptide hormone	9/724	62/4527	0.678431	0.944331	0.828923	9	NR4A2/PIP4K2C/TRIB3/CAV2/RPS6KB1/PIK3R1/IGF1R/CREB1/IGF1
GO:0060326	cell chemotaxis	9/724	62/4527	0.678431	0.944331	0.828923	9	CXCL10/DNM1L/MAPK1/EDNRB/CXADR/HRH1/FGF2/S1PR1/MET
GO:0140014	mitotic nuclear division	9/724	62/4527	0.678431	0.944331	0.828923	9	KIF2A/CHMP2B/RAD21/RAN/VPS4B/CDC42/CAV2/RHOA/CD28
GO:0016125	sterol metabolic process	5/724	35/4527	0.679623	0.944331	0.828923	5	ERLIN2/NFE2L1/LPCAT3/LIPE/ACADVL
GO:0016571	histone methylation	5/724	35/4527	0.679623	0.944331	0.828923	5	CHTOP/SETD6/SUV39H2/EZH1/PRDM6
GO:0034612	response to tumor necrosis factor	5/724	35/4527	0.679623	0.944331	0.828923	5	CYLD/PPP2CB/MAPK1/IKBKB/UBE2K
GO:0046883	regulation of hormone secretion	5/724	35/4527	0.679623	0.944331	0.828923	5	FKBP1B/ADCYAP1/SERP1/HMGN3/GJA1
GO:0051168	nuclear export	5/724	35/4527	0.679623	0.944331	0.828923	5	NUTF2/ENY2/RAN/CHP1/SDAD1
GO:0055001	muscle cell development	5/724	35/4527	0.679623	0.944331	0.828923	5	CFL2/AFG3L2/CAV2/MEF2A/CXADR
GO:0007044	cell-substrate junction assembly	2/724	14/4527	0.680888	0.944331	0.828923	2	ROCK1/ITGB1BP1
GO:0009156	ribonucleoside monophosphate biosynthetic process	2/724	14/4527	0.680888	0.944331	0.828923	2	PRPS1/IMPDH1
GO:0016574	histone ubiquitination	2/724	14/4527	0.680888	0.944331	0.828923	2	PCGF3/PCGF5
GO:0030488	tRNA methylation	2/724	14/4527	0.680888	0.944331	0.828923	2	NSUN3/TRMT6
GO:0034103	regulation of tissue remodeling	2/724	14/4527	0.680888	0.944331	0.828923	2	GJA1/S1PR1
GO:0045123	cellular extravasation	2/724	14/4527	0.680888	0.944331	0.828923	2	FUT9/PTGER4
GO:0045851	pH reduction	2/724	14/4527	0.680888	0.944331	0.828923	2	ATP6AP2/ATP6V1C1
GO:0048708	astrocyte differentiation	2/724	14/4527	0.680888	0.944331	0.828923	2	MAPK1/VIM
GO:0051250	negative regulation of lymphocyte activation	2/724	14/4527	0.680888	0.944331	0.828923	2	IRF1/CEBPB
GO:0051310	metaphase plate congression	2/724	14/4527	0.680888	0.944331	0.828923	2	CHMP2B/VPS4B
GO:0071677	positive regulation of mononuclear cell migration	2/724	14/4527	0.680888	0.944331	0.828923	2	CXCL10/RHOA
GO:0097306	cellular response to alcohol	2/724	14/4527	0.680888	0.944331	0.828923	2	GNAI1/GNB1
GO:0098586	cellular response to virus	2/724	14/4527	0.680888	0.944331	0.828923	2	CXCL10/CLPB
GO:1903573	negative regulation of response to endoplasmic reticulum stress	2/724	14/4527	0.680888	0.944331	0.828923	2	LPCAT3/HSPA5
GO:2000736	regulation of stem cell differentiation	2/724	14/4527	0.680888	0.944331	0.828923	2	PUS7/NUDT21
GO:0030097	hemopoiesis	24/724	161/4527	0.682391	0.94592	0.830318	24	IRF1/AZI2/AP3B1/TCTA/PUS7/DUSP10/FBXW7/CYP26B1/TRAF6/JAGN1/CNN2/PKNOX1/CITED2/TFE3/NUDT21/TMEM98/SBNO2/GATA3/ETV6/CEBPB/RHOA/NFKBIZ/PRKCA/CEBPA
GO:0006839	mitochondrial transport	6/724	42/4527	0.68357	0.946564	0.830883	6	EYA2/FBXW7/ACAA2/VPS35/PPIF/BCL2
GO:0071219	cellular response to molecule of bacterial origin	6/724	42/4527	0.68357	0.946564	0.830883	6	TRAF6/SBNO2/RHOA/MAPK1/PRKCA/VIM
GO:0002250	adaptive immune response	13/724	89/4527	0.685022	0.948079	0.832213	13	DUSP10/TRAF6/FYN/TFE3/ARG2/TMEM98/CTSH/SLC15A4/EMP2/STX7/NFKBIZ/ALCAM/CD46
GO:0051726	regulation of cell cycle	29/724	194/4527	0.687928	0.950732	0.834542	29	IRF1/CHMP2B/CKS1B/RAD21/VPS4B/BRINP1/CDC42/CCND1/USP2/CITED2/PHACTR4/OVOL1/CDK4/GATA3/DCUN1D3/CAV2/RHOA/PPP2CA/CDK5R1/ATP2B4/ROCK2/PRKCA/GRK5/GNAI1/FGF2/CLTC/CDK1/CD28/ACTB
GO:0032496	response to lipopolysaccharide	7/724	49/4527	0.688016	0.950732	0.834542	7	DUSP10/TRAF6/SBNO2/RHOA/MAPK1/PRKCA/VIM
GO:1903039	positive regulation of leukocyte cell-cell adhesion	7/724	49/4527	0.688016	0.950732	0.834542	7	AP3B1/DUSP10/TRAF6/GATA3/RHOA/NFKBIZ/CD28
GO:1903131	mononuclear cell differentiation	11/724	76/4527	0.690033	0.953022	0.836552	11	IRF1/AZI2/AP3B1/DUSP10/CYP26B1/TRAF6/PKNOX1/TMEM98/GATA3/RHOA/NFKBIZ
GO:0051251	positive regulation of lymphocyte activation	8/724	56/4527	0.692699	0.956206	0.839347	8	AP3B1/BLOC1S6/DUSP10/TRAF6/GATA3/RHOA/NFKBIZ/CD28
GO:0044260	cellular macromolecule metabolic process	217/724	1391/4527	0.698863	0.964213	0.846376	217	EIF3B/ROCK1/RANBP2/FKBP1B/KLHL36/OSTC/RBBP4/PNRC2/TRIM9/AP3B1/WDR48/CHTOP/ERLIN2/FBXL2/PCGF3/CHMP2B/CKS1B/METTL21A/ZDHHC20/PUS7/NME2/SKP1/EYA2/ADCYAP1/SUMO1/FKBP1A/UBE2G2/ENY2/KCMF1/UBE2W/FEM1C/DUSP10/UBE2N/HBS1L/ETF1/UBE2D2/FBXW7/MOB3B/CDC27/MSN/MRPL35/TPST2/YOD1/SETD6/RCE1/RGP1/VPS4B/UBE2H/TRAF6/TRIM45/SPRY2/EIF3J/PFN2/FKBP2/PPP1CB/RIMKLB/NFIB/TRIB3/RNF138/CAND1/MAPK7/DDAH1/CREBL2/SUV39H2/SUMF1…
GO:0002791	regulation of peptide secretion	4/724	29/4527	0.70425	0.968803	0.850405	4	FKBP1B/ADCYAP1/SERP1/HMGN3
GO:0006641	triglyceride metabolic process	4/724	29/4527	0.70425	0.968803	0.850405	4	SLC27A1/INSIG1/DGAT2/LIPE
GO:0030308	negative regulation of cell growth	4/724	29/4527	0.70425	0.968803	0.850405	4	DCUN1D3/CDK5R1/GJA1/FRZB
GO:0032872	regulation of stress-activated MAPK cascade	4/724	29/4527	0.70425	0.968803	0.850405	4	DUSP10/CYLD/DNAJA1/IGF1R
GO:0050918	positive chemotaxis	4/724	29/4527	0.70425	0.968803	0.850405	4	CXCL10/FGF2/PGF/MET
GO:0002819	regulation of adaptive immune response	5/724	36/4527	0.704385	0.968803	0.850405	5	DUSP10/TRAF6/SLC15A4/STX7/NFKBIZ
GO:0045927	positive regulation of growth	6/724	43/4527	0.706195	0.968939	0.850524	6	MTPN/CDC42/SERP1/PEX5/TGFBR1/FGF2
GO:0071478	cellular response to radiation	6/724	43/4527	0.706195	0.968939	0.850524	6	CCND2/CDC25A/IMPACT/GATA3/MMP2/AQP1
GO:0008037	cell recognition	3/724	22/4527	0.70741	0.968939	0.850524	3	MSN/CDK5R1/B4GALT1
GO:0043280	positive regulation of cysteine-type endopeptidase activity involved in apoptotic process	3/724	22/4527	0.70741	0.968939	0.850524	3	LAPTM5/CTSH/FOXL2
GO:0055072	iron ion homeostasis	3/724	22/4527	0.70741	0.968939	0.850524	3	SLC25A37/ATP6V0A2/ATP6V1G1
GO:1901800	positive regulation of proteasomal protein catabolic process	3/724	22/4527	0.70741	0.968939	0.850524	3	FBXW7/PSMC6/SOCS5
GO:1903052	positive regulation of proteolysis involved in cellular protein catabolic process	3/724	22/4527	0.70741	0.968939	0.850524	3	FBXW7/PSMC6/SOCS5
GO:1905897	regulation of response to endoplasmic reticulum stress	3/724	22/4527	0.70741	0.968939	0.850524	3	LPCAT3/HSPA5/PIK3R1
GO:0071216	cellular response to biotic stimulus	7/724	50/4527	0.708933	0.970524	0.851915	7	TRAF6/SBNO2/HSPA5/RHOA/MAPK1/PRKCA/VIM
GO:0018108	peptidyl-tyrosine phosphorylation	8/724	57/4527	0.712209	0.973013	0.8541	8	FBXW7/FYN/RAP2C/SOCS5/CNOT7/MAP2K6/IGF1R/MET
GO:0051348	negative regulation of transferase activity	8/724	57/4527	0.712209	0.973013	0.8541	8	DUSP10/PIP4K2C/TRIB3/STK38/DNAJA1/SOCS5/ITGB1BP1/CHP1
GO:0002831	regulation of response to biotic stimulus	9/724	64/4527	0.715801	0.973013	0.8541	9	DUSP10/HEXIM1/TRAF6/POLR3F/ELMOD2/SLC15A4/CNOT7/PRKCA/UBE2K
GO:0080135	regulation of cellular response to stress	19/724	131/4527	0.717538	0.973013	0.8541	19	FKBP1B/WDR48/DUSP10/FBXW7/MAPK7/DDAH1/CYLD/AIFM2/MMS19/DNAJA1/HNRNPK/NSMCE4A/SNAI2/USP1/LPCAT3/HSPA5/PIK3R1/IGF1R/ACTB
GO:0002183	cytoplasmic translational initiation	2/724	15/4527	0.718098	0.973013	0.8541	2	EIF3B/EIF3J
GO:0006584	catecholamine metabolic process	2/724	15/4527	0.718098	0.973013	0.8541	2	NR4A2/GATA3
GO:0006919	activation of cysteine-type endopeptidase activity involved in apoptotic process	2/724	15/4527	0.718098	0.973013	0.8541	2	LAPTM5/CTSH
GO:0009167	purine ribonucleoside monophosphate metabolic process	2/724	15/4527	0.718098	0.973013	0.8541	2	IMPDH1/AK2
GO:0009712	catechol-containing compound metabolic process	2/724	15/4527	0.718098	0.973013	0.8541	2	NR4A2/GATA3
GO:0014068	positive regulation of phosphatidylinositol 3-kinase signaling	2/724	15/4527	0.718098	0.973013	0.8541	2	PDGFA/FGF2
GO:0015908	fatty acid transport	2/724	15/4527	0.718098	0.973013	0.8541	2	SLC27A1/RPS6KB1
GO:0018198	peptidyl-cysteine modification	2/724	15/4527	0.718098	0.973013	0.8541	2	ZDHHC20/SNTA1
GO:0019432	triglyceride biosynthetic process	2/724	15/4527	0.718098	0.973013	0.8541	2	SLC27A1/DGAT2
GO:0030239	myofibril assembly	2/724	15/4527	0.718098	0.973013	0.8541	2	CFL2/MEF2A
GO:0042093	T-helper cell differentiation	2/724	15/4527	0.718098	0.973013	0.8541	2	TMEM98/NFKBIZ
GO:0046887	positive regulation of hormone secretion	2/724	15/4527	0.718098	0.973013	0.8541	2	ADCYAP1/SERP1
GO:0055002	striated muscle cell development	2/724	15/4527	0.718098	0.973013	0.8541	2	CFL2/MEF2A
GO:0055007	cardiac muscle cell differentiation	2/724	15/4527	0.718098	0.973013	0.8541	2	MEF2A/CXADR
GO:0071479	cellular response to ionizing radiation	2/724	15/4527	0.718098	0.973013	0.8541	2	CCND2/GATA3
GO:2000060	positive regulation of ubiquitin-dependent protein catabolic process	2/724	15/4527	0.718098	0.973013	0.8541	2	FBXW7/SOCS5
GO:0000375	RNA splicing, via transesterification reactions	11/724	78/4527	0.723452	0.978767	0.859151	11	SAP18/SNRPF/LSM5/CWC15/RBM5/CASC3/HNRNPK/SRSF2/SRSF6/SRSF7/PTBP1
GO:0000377	RNA splicing, via transesterification reactions with bulged adenosine as nucleophile	11/724	78/4527	0.723452	0.978767	0.859151	11	SAP18/SNRPF/LSM5/CWC15/RBM5/CASC3/HNRNPK/SRSF2/SRSF6/SRSF7/PTBP1
GO:0000398	mRNA splicing, via spliceosome	11/724	78/4527	0.723452	0.978767	0.859151	11	SAP18/SNRPF/LSM5/CWC15/RBM5/CASC3/HNRNPK/SRSF2/SRSF6/SRSF7/PTBP1
GO:0006950	response to stress	130/724	846/4527	0.725272	0.980728	0.860872	130	IRF1/FKBP1B/FNDC4/RBPJ/AP3B1/WDR48/COTL1/SHISA5/ERLIN2/CHMP2B/CHCHD6/EYA2/CXCL10/SUMO1/UBE2G2/BLOC1S6/UBE2W/NAPEPLD/DUSP10/FBXW7/CYP26B1/NR4A2/YOD1/TLR10/HEXIM1/SETD6/TRAF6/JAGN1/CNN2/SIGMAR1/ENPP4/ZMAT3/TRIB3/RNF138/DNAJB1/TMEFF2/MAPK7/DDAH1/CYLD/NFE2L1/AIFM2/G3BP1/CD163/MMS19/CDC42/FLOT1/USP33/SMARCAD1/RAD23B/RAD51D/POLR3F/DDIT4/DNAJA1/HNRNPK/NSMCE4A/GCLM/CCND1/PPP2CB/TMEM135/GABRA5/VPS35/CITED…
GO:1901360	organic cyclic compound metabolic process	189/724	1220/4527	0.726193	0.981186	0.861274	189	IRF1/ARID5B/PRPS1/RBBP4/RBPJ/PNRC2/AP3B1/WDR48/NUDT3/QDPR/CEBPG/ELOVL5/ERLIN2/CKS1B/SAP18/PUS7/NME2/EYA2/SNRPF/ADCYAP1/LSM5/CDCA7/BLOC1S6/ELOVL7/ENY2/TBPL1/GPBP1/PDHB/CTNS/AK5/UBE2W/MTPN/ETF1/RAD21/FBXW7/ETV1/RAN/SMAD4/NR4A2/ZBTB6/SETD6/RNF141/MYNN/MYCBP/TRAF6/ZBTB18/ENPP4/CXXC5/NFIB/TRIB3/RNF138/DNAJB1/MAPK7/SMARCB1/CREBL2/SUV39H2/CYLD/CWC15/NFE2L1/RBM5/G3BP1/TEFM/NSUN3/MMS19/PKNOX1/ENTPD5/FLOT1…
GO:0006720	isoprenoid metabolic process	5/724	37/4527	0.727781	0.981186	0.861274	5	CYP26B1/DGAT2/LIPE/RDH10/TTR
GO:0045930	negative regulation of mitotic cell cycle	5/724	37/4527	0.727781	0.981186	0.861274	5	RAD21/BRINP1/CCND1/OVOL1/DCUN1D3
GO:1902652	secondary alcohol metabolic process	5/724	37/4527	0.727781	0.981186	0.861274	5	ERLIN2/NFE2L1/LPCAT3/LIPE/ACADVL
GO:0006643	membrane lipid metabolic process	7/724	51/4527	0.728896	0.981186	0.861274	7	ORMDL1/SPTLC1/DPM1/GAL3ST4/SERINC2/PIGM/FUT9
GO:0051960	regulation of nervous system development	7/724	51/4527	0.728896	0.981186	0.861274	7	NAP1L1/BDNF/TMEM98/PAX6/ANXA2/CDK5R1/TPPP
GO:0006665	sphingolipid metabolic process	4/724	30/4527	0.730056	0.981186	0.861274	4	ORMDL1/SPTLC1/SERINC2/FUT9
GO:0018022	peptidyl-lysine methylation	4/724	30/4527	0.730056	0.981186	0.861274	4	METTL21A/SETD6/SUV39H2/EZH1
GO:0042594	response to starvation	4/724	30/4527	0.730056	0.981186	0.861274	4	USP33/IMPACT/HSPA5/MAPK1
GO:0052126	movement in host environment	4/724	30/4527	0.730056	0.981186	0.861274	4	CHMP2B/VPS4B/CAV2/ITGB1
GO:0070302	regulation of stress-activated protein kinase signaling cascade	4/724	30/4527	0.730056	0.981186	0.861274	4	DUSP10/CYLD/DNAJA1/IGF1R
GO:0090087	regulation of peptide transport	4/724	30/4527	0.730056	0.981186	0.861274	4	FKBP1B/ADCYAP1/SERP1/HMGN3
GO:0002460	adaptive immune response based on somatic recombination of immune receptors built from immunoglobulin superfamily domains	8/724	58/4527	0.730888	0.981806	0.861819	8	TRAF6/TMEM98/CTSH/SLC15A4/EMP2/STX7/NFKBIZ/CD46
GO:1901987	regulation of cell cycle phase transition	9/724	65/4527	0.733386	0.984241	0.863956	9	RAD21/VPS4B/CCND1/OVOL1/CDK4/DCUN1D3/PPP2CA/ATP2B4/CDK1
GO:0009913	epidermal cell differentiation	3/724	23/4527	0.736416	0.984241	0.863956	3	NME2/CYP26B1/SRSF6
GO:0046849	bone remodeling	3/724	23/4527	0.736416	0.984241	0.863956	3	TRAF6/GJA1/S1PR1
GO:0050796	regulation of insulin secretion	3/724	23/4527	0.736416	0.984241	0.863956	3	FKBP1B/SERP1/HMGN3
GO:0051702	biological process involved in interaction with symbiont	3/724	23/4527	0.736416	0.984241	0.863956	3	NAPEPLD/TBC1D20/CAV2
GO:0055123	digestive system development	3/724	23/4527	0.736416	0.984241	0.863956	3	YIPF6/C1GALT1/EDNRB
GO:0072655	establishment of protein localization to mitochondrion	3/724	23/4527	0.736416	0.984241	0.863956	3	AP3B1/FBXW7/DNAJA1
GO:0098732	macromolecule deacylation	3/724	23/4527	0.736416	0.984241	0.863956	3	RBBP4/SMARCAD1/TPPP
GO:2000377	regulation of reactive oxygen species metabolic process	3/724	23/4527	0.736416	0.984241	0.863956	3	TFAP2A/RHOA/VIM
GO:2000779	regulation of double-strand break repair	3/724	23/4527	0.736416	0.984241	0.863956	3	WDR48/MMS19/ACTB
GO:0031347	regulation of defense response	18/724	126/4527	0.738243	0.986186	0.865663	18	FNDC4/NAPEPLD/DUSP10/TLR10/HEXIM1/SETD6/CYLD/POLR3F/VPS35/LPCAT3/ELMOD2/SLC15A4/CNOT7/GATA3/ESR1/NFKBIZ/PTGER4/UBE2K
GO:0009416	response to light stimulus	11/724	79/4527	0.739262	0.987049	0.866421	11	PPP1CB/CCND1/USP2/CDC25A/IMPACT/USP1/BHLHE40/DCUN1D3/MMP2/AQP1/PRPH2
GO:0001775	cell activation	28/724	193/4527	0.746687	0.990523	0.86947	28	IRF1/FKBP1B/AZI2/AP3B1/CXCL10/FKBP1A/BLOC1S6/DUSP10/CYP26B1/MSN/TRAF6/PKNOX1/FYN/TMEM98/SLC15A4/PDGFA/GATA3/NDRG1/CEBPB/RHOA/NFKBIZ/TGFBR1/PRKG1/PRKCA/FUNDC2/CXADR/GJA1/CD28
GO:0006909	phagocytosis	7/724	52/4527	0.747897	0.990523	0.86947	7	CDC42SE2/CDC42SE1/RAB5A/CNN2/CDC42/DNM2/PIK3CA
GO:0071826	ribonucleoprotein complex subunit organization	7/724	52/4527	0.747897	0.990523	0.86947	7	EIF3B/SNRPF/EIF3J/RBM5/NUDT21/SRSF6/VCP
GO:0031668	cellular response to extracellular stimulus	6/724	45/4527	0.748072	0.990523	0.86947	6	NR4A2/USP33/SNAI2/IMPACT/HSPA5/MAPK1
GO:0045637	regulation of myeloid cell differentiation	6/724	45/4527	0.748072	0.990523	0.86947	6	TCTA/FBXW7/TRAF6/TFE3/CEBPB/PRKCA
GO:0006913	nucleocytoplasmic transport	8/724	59/4527	0.748727	0.990523	0.86947	8	NUTF2/ENY2/RAN/CHP1/ANP32B/SDAD1/PPP3R1/PIK3R1
GO:0051169	nuclear transport	8/724	59/4527	0.748727	0.990523	0.86947	8	NUTF2/ENY2/RAN/CHP1/ANP32B/SDAD1/PPP3R1/PIK3R1
GO:0030098	lymphocyte differentiation	9/724	66/4527	0.750227	0.990523	0.86947	9	IRF1/AP3B1/DUSP10/CYP26B1/PKNOX1/TMEM98/GATA3/RHOA/NFKBIZ
GO:0002287	alpha-beta T cell activation involved in immune response	2/724	16/4527	0.751586	0.990523	0.86947	2	TMEM98/NFKBIZ
GO:0002293	alpha-beta T cell differentiation involved in immune response	2/724	16/4527	0.751586	0.990523	0.86947	2	TMEM98/NFKBIZ
GO:0002294	CD4-positive, alpha-beta T cell differentiation involved in immune response	2/724	16/4527	0.751586	0.990523	0.86947	2	TMEM98/NFKBIZ
GO:0006879	cellular iron ion homeostasis	2/724	16/4527	0.751586	0.990523	0.86947	2	ATP6V0A2/ATP6V1G1
GO:0007584	response to nutrient	2/724	16/4527	0.751586	0.990523	0.86947	2	FKBP1B/SNAI2
GO:0007585	respiratory gaseous exchange by respiratory system	2/724	16/4527	0.751586	0.990523	0.86947	2	AP3B1/NR4A2
[truncated: 651 more rows]

## Sheet: Target_gene_MF
Table S4 GO analysis of target genes of DE miRNAs
ID	Description	GeneRatio	BgRatio	pvalue	p.adjust	qvalue	Count	geneID
GO:0019899	enzyme binding	78/631	337/3931	0.000246136	0.0528107	0.0468622	78	CDC42SE2/ROCK1/RBBP4/AP3B1/TBC1D14/RPH3AL/COTL1/ERLIN2/SUMO1/NUTF2/BACE1/CDC42SE1/DUSP10/FBXW7/DNM1L/MSN/YOD1/RGP1/TRAF6/SPRY2/PPP1CB/TRIB3/RNF138/DNAJB1/MAPK7/CYLD/STX17/MMS19/CDC42/FLOT1/USP33/DNAJA1/HACE1/SNTA1/FYN/GCLM/PEX19/CITED2/RAF1/CDC25A/NUDT21/HAND1/PEX5/PHACTR4/ITGB1BP1/CHP1/LAPTM5/SHOC2/TMEM106B/ARIH1/CDC42EP2/MAPRE1/TBC1D20/CAV2/HSPA5/ESR1/MEF2A/MAPK1/VAPB/MAP2K6/ARPP19/PPP3R1/PIK3R…
GO:0005488	binding	524/631	3059/3931	0.000255124	0.0528107	0.0468622	524	IAPP/PLN/EIF3B/CDC42SE2/IRF1/PTMA/PRRG1/ROCK1/RANBP2/FKBP1B/ARID5B/PTER/CISD2/PRPS1/RHOU/TMOD1/KIF3C/KLHL36/KIF2A/RBBP4/RBPJ/TRIM9/AP3B1/BCL2L2/WDR48/NUDT3/TMED9/TBC1D14/MMAB/CEBPG/RPH3AL/COTL1/CHTOP/CAPS/ERLIN2/FBXL2/YPEL2/GK5/PCGF3/CHMP2B/RAB4A/ADI1/ZDHHC20/PUS7/FHL5/NME2/EMC7/ADAT2/EYA2/GMFB/ADCYAP1/CXCL10/SUMO1/NUTF2/FKBP1A/RAB15/UBE2G2/BLOC1S6/BACE1/DENR/LMO4/SPTLC1/CDC42SE1/TBPL1/GPBP1/KCMF…
GO:0097110	scaffold protein binding	7/631	11/3931	0.000485005	0.0669307	0.0593918	7	CD163/FYN/PHF6/CAV2/PRKCA/GJA1/VIM
GO:0003925	G protein activity	9/631	19/3931	0.00135106	0.10852	0.0962965	9	RAB4A/RAB5A/RAB11A/RAB11B/CDC42/RAP2C/RHOA/RAP1B/RAP1A
GO:0140096	catalytic activity, acting on a protein	105/631	509/3931	0.00200945	0.10852	0.0962965	105	ROCK1/RANBP2/FKBP1B/TRIM9/METTL21A/ZDHHC20/NME2/EYA2/FKBP1A/UBE2G2/BACE1/KCMF1/UBE2W/PPM1L/DUSP10/UBE2N/UBE2D2/TPST2/YOD1/SETD6/RCE1/C1GALT1/UBE2H/TRAF6/FKBP2/PPP1CB/TRIM2/TRIB3/RNF138/MAPK7/CYLD/UBE2E3/DPM1/STK38/ZDHHC5/EZH1/CDC42/TRIM71/USP33/NXN/CSNK1G1/HACE1/FYN/TPP2/PPP2CB/IDE/USP2/RAF1/PRDM6/PPWD1/UBE4A/METAP1/USP1/SGK1/AFG3L2/DUSP6/TRIM56/TTL/DLAT/UBE2B/PTPRF/JOSD1/CDK4/CTSH/ARIH1/RNF126/N…
GO:0005515	protein binding	263/631	1436/3931	0.00205711	0.10852	0.0962965	263	IAPP/PLN/EIF3B/CDC42SE2/PTMA/ROCK1/FKBP1B/CISD2/PRPS1/TMOD1/KIF3C/KLHL36/KIF2A/RBBP4/RBPJ/AP3B1/BCL2L2/TMED9/TBC1D14/RPH3AL/COTL1/ERLIN2/FBXL2/CHMP2B/NME2/GMFB/ADCYAP1/CXCL10/SUMO1/NUTF2/FKBP1A/UBE2G2/BLOC1S6/BACE1/CDC42SE1/NAPEPLD/DUSP10/TUBG1/MTPN/FBXW7/DNM1L/SNAP25/GABPB2/RAN/MSN/YIPF6/NR4A2/ARL3/PIP4K2C/YOD1/TLR10/RAB5A/HEXIM1/GAPVD1/RGP1/VPS4B/CFL2/TRAF6/SPRY2/EIF3J/PFN2/CNN2/CNN3/PPP1CB/CXX…
GO:0019003	GDP binding	9/631	20/3931	0.00211167	0.10852	0.0962965	9	RAB4A/NME2/RAN/ARL3/RAB5A/RAB11B/ARL2/RAP1B/GNAI1
GO:0051020	GTPase binding	16/631	48/3931	0.00232579	0.10852	0.0962965	16	CDC42SE2/ROCK1/RPH3AL/NUTF2/CDC42SE1/DNM1L/RGP1/USP33/HACE1/RAF1/PEX5/CDC42EP2/TBC1D20/ROCK2/RASA1/RAP1A
GO:0031267	small GTPase binding	15/631	44/3931	0.0024626	0.10852	0.0962965	15	CDC42SE2/ROCK1/RPH3AL/NUTF2/CDC42SE1/DNM1L/RGP1/USP33/HACE1/RAF1/PEX5/CDC42EP2/TBC1D20/ROCK2/RAP1A
GO:0140110	transcription regulator activity	44/631	184/3931	0.00300214	0.10852	0.0962965	44	IRF1/ARID5B/RBPJ/CEBPG/NME2/ENY2/ETV1/NR4A2/MYCBP/CALCOCO1/NFIB/TRIB3/DNAJB1/CREBL2/MMS19/CCND1/ACTN4/CITED2/TFE3/SNAI2/HAND1/JUND/RAP2C/RBFOX2/E2F6/OVOL1/DBX2/CNOT7/BHLHE40/MED26/TFAP2A/ELF1/GATA3/ETV6/ESR1/MEF2A/PPARGC1A/CEBPB/HIF1A/FOXL2/CTBP2/CREB1/CEBPA/FGF2
GO:0005267	potassium channel activity	9/631	21/3931	0.00317775	0.10852	0.0962965	9	SNAP25/KCNJ3/KCNIP3/KCNK1/AQP1/KCNQ3/KCNJ2/KCNH1/KCNA4
GO:0005249	voltage-gated potassium channel activity	7/631	14/3931	0.00323742	0.10852	0.0962965	7	SNAP25/KCNJ3/KCNK1/KCNQ3/KCNJ2/KCNH1/KCNA4
GO:0004842	ubiquitin-protein transferase activity	21/631	72/3931	0.00340763	0.10852	0.0962965	21	TRIM9/UBE2G2/KCMF1/UBE2W/UBE2N/UBE2D2/UBE2H/TRAF6/TRIM2/RNF138/UBE2E3/CDC42/TRIM71/HACE1/UBE4A/TRIM56/UBE2B/ARIH1/RNF126/PAX6/UBE2K
GO:0046873	metal ion transmembrane transporter activity	18/631	61/3931	0.0056785	0.165743	0.147074	18	SNAP25/SCN4B/KCNJ3/KCNIP3/NIPA2/KCNK1/SLC8A1/SLC9A1/ANXA2/AQP1/SLC34A2/SLC6A2/SLC4A4/KCNQ3/KCNJ2/KCNH1/KCNA4/ITPR3
GO:0015079	potassium ion transmembrane transporter activity	9/631	23/3931	0.00653952	0.165743	0.147074	9	SNAP25/KCNJ3/KCNIP3/KCNK1/AQP1/KCNQ3/KCNJ2/KCNH1/KCNA4
GO:0004712	protein serine/threonine/tyrosine kinase activity	21/631	76/3931	0.00680588	0.165743	0.147074	21	ROCK1/MAPK7/STK38/CSNK1G1/FYN/RAF1/SGK1/CDK4/NLK/RPS6KB1/MAPK1/MAP2K6/PRKACB/PIK3CA/ROCK2/PRKG1/PRKCA/IKBKB/IGF1R/CDK1/MET
GO:0019787	ubiquitin-like protein transferase activity	21/631	76/3931	0.00680588	0.165743	0.147074	21	TRIM9/UBE2G2/KCMF1/UBE2W/UBE2N/UBE2D2/UBE2H/TRAF6/TRIM2/RNF138/UBE2E3/CDC42/TRIM71/HACE1/UBE4A/TRIM56/UBE2B/ARIH1/RNF126/PAX6/UBE2K
GO:0003700	DNA-binding transcription factor activity	26/631	102/3931	0.00880191	0.202444	0.179641	26	IRF1/RBPJ/CEBPG/ETV1/NR4A2/NFIB/CREBL2/TFE3/SNAI2/HAND1/JUND/E2F6/OVOL1/DBX2/BHLHE40/TFAP2A/ELF1/GATA3/ETV6/ESR1/MEF2A/CEBPB/HIF1A/FOXL2/CREB1/CEBPA
GO:0097367	carbohydrate derivative binding	118/631	612/3931	0.0115502	0.212446	0.188517	118	ROCK1/PRPS1/KIF3C/KIF2A/MMAB/GK5/RAB4A/NME2/CXCL10/RAB15/UBE2G2/AK5/UBE2W/UBE2N/HBS1L/UBE2D2/DNM1L/RAB30/RAN/ARL3/PIP4K2C/ITM2C/RAB5A/VPS4B/UBE2H/PLEKHA8/RIMKLB/TRIB3/SUCLG2/MAPK7/ABCG2/RAB11A/RSPO3/FSTL1/UBE2E3/G3BP1/STK38/ACTC1/RAB11B/SMARCAD1/GFPT2/RAD51D/DNAJA1/CSNK1G1/FYN/RTCB/GSS/IDE/RAF1/CLPB/PSMC6/ARL1/SAR1A/AK4/SAR1B/PCCB/SGK1/ACBD4/AFG3L2/TTL/PDXK/UBE2B/PTPRF/DNM2/ARL2/NMNAT2/PANK3/CDK4…
GO:0005244	voltage-gated ion channel activity	10/631	29/3931	0.0116219	0.212446	0.188517	10	SNAP25/SCN4B/KCNJ3/KCNIP3/KCNK1/KCNQ3/KCNJ2/KCNH1/KCNA4/CLIC5
GO:0022832	voltage-gated channel activity	10/631	29/3931	0.0116219	0.212446	0.188517	10	SNAP25/SCN4B/KCNJ3/KCNIP3/KCNK1/KCNQ3/KCNJ2/KCNH1/KCNA4/CLIC5
GO:0004725	protein tyrosine phosphatase activity	7/631	17/3931	0.0118227	0.212446	0.188517	7	EYA2/DUSP10/DUSP6/PTPRF/DUSP18/DNAJC6/PPP2CA
GO:0022843	voltage-gated cation channel activity	7/631	17/3931	0.0118227	0.212446	0.188517	7	SNAP25/KCNJ3/KCNK1/KCNQ3/KCNJ2/KCNH1/KCNA4
GO:0016301	kinase activity	33/631	141/3931	0.0132687	0.212446	0.188517	33	ROCK1/PRPS1/NME2/AK5/PIP4K2C/TRIB3/MAPK7/STK38/CSNK1G1/FYN/RAF1/AK4/SGK1/PANK3/CDK4/CMPK1/NLK/RPS6KB1/MAPK1/MAP2K6/TGFBR1/PRKACB/PI4KA/PIK3CA/CDK5R1/ROCK2/PRKG1/PRKCA/IKBKB/IGF1R/GRK5/CDK1/MET
GO:0016247	channel regulator activity	11/631	34/3931	0.0138853	0.212446	0.188517	11	FKBP1B/SUMO1/FKBP1A/SCN4B/HPCAL4/SNTA1/KCNIP3/STX7/CHRNA7/CACNB3/PRKG1
GO:0099106	ion channel regulator activity	11/631	34/3931	0.0138853	0.212446	0.188517	11	FKBP1B/SUMO1/FKBP1A/SCN4B/HPCAL4/SNTA1/KCNIP3/STX7/CHRNA7/CACNB3/PRKG1
GO:0016758	hexosyltransferase activity	13/631	43/3931	0.0142479	0.212446	0.188517	13	C1GALT1/DPM1/B4GALT3/POGLUT1/PIGM/STT3A/GALNT6/FUT10/FUT9/MGAT4A/GALNT1/B4GALT1/HAS2
GO:0043565	sequence-specific DNA binding	28/631	116/3931	0.0143684	0.212446	0.188517	28	IRF1/ARID5B/RBBP4/RBPJ/CHTOP/TBPL1/ETV1/ZBTB18/CALCOCO1/CXXC5/SUV39H2/TFE3/SNAI2/HAND1/E2F6/TSN/BHLHE40/TFAP2A/ELF1/GATA3/ETV6/ESR1/MEF2A/EGR1/PPARGC1A/PAX6/HIF1A/CEBPA
GO:0001227	DNA-binding transcription repressor activity, RNA polymerase II-specific	9/631	26/3931	0.0159655	0.222201	0.197173	9	SNAI2/HAND1/E2F6/OVOL1/BHLHE40/TFAP2A/GATA3/ETV6/CEBPB
GO:0000981	DNA-binding transcription factor activity, RNA polymerase II-specific	20/631	77/3931	0.0164858	0.222201	0.197173	20	IRF1/RBPJ/ETV1/NR4A2/NFIB/TFE3/SNAI2/HAND1/E2F6/OVOL1/DBX2/BHLHE40/TFAP2A/ELF1/GATA3/ETV6/ESR1/MEF2A/CEBPB/CEBPA
GO:0004672	protein kinase activity	25/631	102/3931	0.0166382	0.222201	0.197173	25	ROCK1/NME2/TRIB3/MAPK7/STK38/CSNK1G1/FYN/RAF1/SGK1/CDK4/NLK/RPS6KB1/MAPK1/MAP2K6/TGFBR1/PRKACB/PIK3CA/ROCK2/PRKG1/PRKCA/IKBKB/IGF1R/GRK5/CDK1/MET
GO:0005524	ATP binding	77/631	385/3931	0.0176023	0.225885	0.200442	77	ROCK1/PRPS1/KIF3C/KIF2A/MMAB/GK5/NME2/UBE2G2/AK5/UBE2W/UBE2N/UBE2D2/PIP4K2C/ITM2C/VPS4B/UBE2H/RIMKLB/TRIB3/SUCLG2/MAPK7/ABCG2/UBE2E3/G3BP1/STK38/ACTC1/SMARCAD1/RAD51D/DNAJA1/CSNK1G1/FYN/GSS/IDE/RAF1/CLPB/PSMC6/AK4/PCCB/SGK1/AFG3L2/TTL/PDXK/UBE2B/NMNAT2/PANK3/CDK4/CMPK1/DCAKD/VCP/NLK/ATAD1/FPGS/RPS6KB1/DNAJA2/MYLK/MAPK1/MYH10/MAP2K6/TGFBR1/PRKACB/PI4KA/PIK3CA/ENTPD1/ATP2B4/ACVR2B/ROCK2/PRKG1/PRKCA…
GO:0032555	purine ribonucleotide binding	101/631	523/3931	0.0185983	0.225885	0.200442	101	ROCK1/PRPS1/KIF3C/KIF2A/MMAB/GK5/RAB4A/NME2/RAB15/UBE2G2/AK5/UBE2W/UBE2N/HBS1L/UBE2D2/DNM1L/RAB30/RAN/ARL3/PIP4K2C/ITM2C/RAB5A/VPS4B/UBE2H/RIMKLB/TRIB3/SUCLG2/MAPK7/ABCG2/RAB11A/UBE2E3/G3BP1/STK38/ACTC1/RAB11B/SMARCAD1/RAD51D/DNAJA1/CSNK1G1/FYN/RTCB/GSS/IDE/RAF1/CLPB/PSMC6/ARL1/SAR1A/AK4/SAR1B/PCCB/SGK1/ACBD4/AFG3L2/TTL/PDXK/UBE2B/DNM2/ARL2/NMNAT2/PANK3/CDK4/CMPK1/DCAKD/VCP/NLK/ATAD1/FPGS/RPS6KB1…
GO:0004721	phosphoprotein phosphatase activity	12/631	40/3931	0.0193657	0.225885	0.200442	12	EYA2/PPM1L/DUSP10/PPP1CB/PPP2CB/DUSP6/PTPRF/DUSP18/DNAJC6/PPP3R1/PPP2CA/PPM1A
GO:0017076	purine nucleotide binding	101/631	525/3931	0.0206248	0.225885	0.200442	101	ROCK1/PRPS1/KIF3C/KIF2A/MMAB/GK5/RAB4A/NME2/RAB15/UBE2G2/AK5/UBE2W/UBE2N/HBS1L/UBE2D2/DNM1L/RAB30/RAN/ARL3/PIP4K2C/ITM2C/RAB5A/VPS4B/UBE2H/RIMKLB/TRIB3/SUCLG2/MAPK7/ABCG2/RAB11A/UBE2E3/G3BP1/STK38/ACTC1/RAB11B/SMARCAD1/RAD51D/DNAJA1/CSNK1G1/FYN/RTCB/GSS/IDE/RAF1/CLPB/PSMC6/ARL1/SAR1A/AK4/SAR1B/PCCB/SGK1/ACBD4/AFG3L2/TTL/PDXK/UBE2B/DNM2/ARL2/NMNAT2/PANK3/CDK4/CMPK1/DCAKD/VCP/NLK/ATAD1/FPGS/RPS6KB1…
GO:0015293	symporter activity	9/631	27/3931	0.0206374	0.225885	0.200442	9	CTNS/SLC16A13/SLC20A2/SLC15A4/SLC16A1/SLC1A4/SLC34A2/SLC6A2/SLC4A4
GO:0004177	aminopeptidase activity	5/631	11/3931	0.0208595	0.225885	0.200442	5	TPP2/METAP1/CTSH/ENPEP/METAP2
GO:1901682	sulfur compound transmembrane transporter activity	5/631	11/3931	0.0208595	0.225885	0.200442	5	CTNS/ABCG2/SLC26A2/SLC1A4/GJA1
GO:0033218	amide binding	18/631	69/3931	0.0213145	0.225885	0.200442	18	FKBP1B/FKBP1A/BACE1/PLEKHA8/KDELR2/GSS/IDE/PEX19/PPWD1/ACBD4/PEX5/PANK3/PTH1R/PPIF/ALDH6A1/PIK3R1/CHRNA7/EDNRB
GO:0032559	adenyl ribonucleotide binding	79/631	400/3931	0.0218632	0.225885	0.200442	79	ROCK1/PRPS1/KIF3C/KIF2A/MMAB/GK5/NME2/UBE2G2/AK5/UBE2W/UBE2N/UBE2D2/PIP4K2C/ITM2C/VPS4B/UBE2H/RIMKLB/TRIB3/SUCLG2/MAPK7/ABCG2/UBE2E3/G3BP1/STK38/ACTC1/SMARCAD1/RAD51D/DNAJA1/CSNK1G1/FYN/GSS/IDE/RAF1/CLPB/PSMC6/AK4/PCCB/SGK1/ACBD4/AFG3L2/TTL/PDXK/UBE2B/NMNAT2/PANK3/CDK4/CMPK1/DCAKD/VCP/NLK/ATAD1/FPGS/RPS6KB1/DNAJA2/MYLK/ALDH6A1/MAPK1/MYH10/MAP2K6/TGFBR1/PRKACB/PI4KA/PIK3CA/ENTPD1/ATP2B4/ACVR2B/ROC…
GO:0015291	secondary active transmembrane transporter activity	12/631	41/3931	0.0235171	0.225885	0.200442	12	CTNS/SLC16A13/SLC20A2/SLC26A2/SLC15A4/SLC16A1/SLC8A1/SLC1A4/SLC9A1/SLC34A2/SLC6A2/SLC4A4
GO:0035639	purine ribonucleoside triphosphate binding	96/631	499/3931	0.0238699	0.225885	0.200442	96	ROCK1/PRPS1/KIF3C/KIF2A/MMAB/GK5/RAB4A/NME2/RAB15/UBE2G2/AK5/UBE2W/UBE2N/HBS1L/UBE2D2/DNM1L/RAB30/RAN/ARL3/PIP4K2C/ITM2C/RAB5A/VPS4B/UBE2H/RIMKLB/TRIB3/SUCLG2/MAPK7/ABCG2/RAB11A/UBE2E3/G3BP1/STK38/ACTC1/RAB11B/SMARCAD1/RAD51D/DNAJA1/CSNK1G1/FYN/RTCB/GSS/IDE/RAF1/CLPB/PSMC6/ARL1/SAR1A/AK4/SAR1B/PCCB/SGK1/AFG3L2/TTL/PDXK/UBE2B/DNM2/NMNAT2/PANK3/CDK4/CMPK1/DCAKD/VCP/NLK/ATAD1/FPGS/RPS6KB1/DNAJA2/RHO…
GO:0043167	ion binding	279/631	1596/3931	0.0244657	0.225885	0.200442	279	PRRG1/ROCK1/PTER/CISD2/PRPS1/RHOU/KIF3C/KIF2A/TRIM9/NUDT3/MMAB/RPH3AL/CAPS/YPEL2/GK5/PCGF3/RAB4A/ADI1/ZDHHC20/FHL5/NME2/ADAT2/EYA2/RAB15/UBE2G2/LMO4/SPTLC1/KCMF1/AK5/UBE2W/ZNF148/NAPEPLD/PPM1L/UBE2N/HBS1L/UBE2D2/DNM1L/CYP26B1/MOB3B/RAB30/RAN/SMAD4/NR4A2/ZBTB6/MAB21L1/ARL3/PIP4K2C/ITM2C/YOD1/CALB1/RAB5A/SETD6/RNF141/C1GALT1/MYNN/VPS4B/UBE2H/LMAN2L/CALU/TRAF6/TRIM45/PFN2/PPP1CB/ZBTB18/CALCOCO1/TRIM…
GO:0030554	adenyl nucleotide binding	79/631	402/3931	0.0245015	0.225885	0.200442	79	ROCK1/PRPS1/KIF3C/KIF2A/MMAB/GK5/NME2/UBE2G2/AK5/UBE2W/UBE2N/UBE2D2/PIP4K2C/ITM2C/VPS4B/UBE2H/RIMKLB/TRIB3/SUCLG2/MAPK7/ABCG2/UBE2E3/G3BP1/STK38/ACTC1/SMARCAD1/RAD51D/DNAJA1/CSNK1G1/FYN/GSS/IDE/RAF1/CLPB/PSMC6/AK4/PCCB/SGK1/ACBD4/AFG3L2/TTL/PDXK/UBE2B/NMNAT2/PANK3/CDK4/CMPK1/DCAKD/VCP/NLK/ATAD1/FPGS/RPS6KB1/DNAJA2/MYLK/ALDH6A1/MAPK1/MYH10/MAP2K6/TGFBR1/PRKACB/PI4KA/PIK3CA/ENTPD1/ATP2B4/ACVR2B/ROC…
GO:0106310	protein serine kinase activity	18/631	70/3931	0.0245527	0.225885	0.200442	18	ROCK1/MAPK7/STK38/CSNK1G1/RAF1/SGK1/CDK4/NLK/RPS6KB1/MAPK1/MAP2K6/PRKACB/PIK3CA/ROCK2/PRKG1/PRKCA/IKBKB/CDK1
GO:0032553	ribonucleotide binding	101/631	529/3931	0.0252234	0.227011	0.201441	101	ROCK1/PRPS1/KIF3C/KIF2A/MMAB/GK5/RAB4A/NME2/RAB15/UBE2G2/AK5/UBE2W/UBE2N/HBS1L/UBE2D2/DNM1L/RAB30/RAN/ARL3/PIP4K2C/ITM2C/RAB5A/VPS4B/UBE2H/RIMKLB/TRIB3/SUCLG2/MAPK7/ABCG2/RAB11A/UBE2E3/G3BP1/STK38/ACTC1/RAB11B/SMARCAD1/RAD51D/DNAJA1/CSNK1G1/FYN/RTCB/GSS/IDE/RAF1/CLPB/PSMC6/ARL1/SAR1A/AK4/SAR1B/PCCB/SGK1/ACBD4/AFG3L2/TTL/PDXK/UBE2B/DNM2/ARL2/NMNAT2/PANK3/CDK4/CMPK1/DCAKD/VCP/NLK/ATAD1/FPGS/RPS6KB1…
GO:0001217	DNA-binding transcription repressor activity	9/631	28/3931	0.0262187	0.230948	0.204935	9	SNAI2/HAND1/E2F6/OVOL1/BHLHE40/TFAP2A/GATA3/ETV6/CEBPB
GO:0016773	phosphotransferase activity, alcohol group as acceptor	28/631	122/3931	0.0274855	0.23332	0.20704	28	ROCK1/NME2/PIP4K2C/TRIB3/MAPK7/STK38/CSNK1G1/FYN/RAF1/SGK1/PANK3/CDK4/NLK/RPS6KB1/MAPK1/MAP2K6/TGFBR1/PRKACB/PI4KA/PIK3CA/ROCK2/PRKG1/PRKCA/IKBKB/IGF1R/GRK5/CDK1/MET
GO:0000976	transcription cis-regulatory region binding	19/631	76/3931	0.0281787	0.23332	0.20704	19	IRF1/ARID5B/RBBP4/TBPL1/ETV1/CALCOCO1/SUV39H2/TFE3/SNAI2/HAND1/BHLHE40/TFAP2A/ELF1/GATA3/ETV6/ESR1/MEF2A/PAX6/CEBPA
GO:0001067	transcription regulatory region nucleic acid binding	19/631	76/3931	0.0281787	0.23332	0.20704	19	IRF1/ARID5B/RBBP4/TBPL1/ETV1/CALCOCO1/SUV39H2/TFE3/SNAI2/HAND1/BHLHE40/TFAP2A/ELF1/GATA3/ETV6/ESR1/MEF2A/PAX6/CEBPA
GO:0008092	cytoskeletal protein binding	36/631	165/3931	0.0287471	0.233359	0.207074	36	TMOD1/KIF3C/KIF2A/GMFB/BLOC1S6/ARL3/CFL2/PFN2/CNN2/CNN3/KLHL3/WDR1/RAD51D/SNTA1/FYN/RTCB/HOOK3/ACTN4/PHF6/IMPACT/PHACTR4/CHP1/MAPRE1/WASF2/RHOA/MYLK/VAPB/MYH10/ANXA2/CDK5R1/NCALD/MYO10/EZR/GJA1/ACTB/TPPP
GO:0016740	transferase activity	97/631	510/3931	0.0309531	0.244551	0.217005	97	ROCK1/RANBP2/PRPS1/TRIM9/MMAB/ELOVL5/METTL21A/ZDHHC20/NME2/UBE2G2/SPTLC1/ELOVL7/KCMF1/AK5/UBE2W/UBE2N/UBE2D2/TPST2/MAB21L1/PIP4K2C/SETD6/C1GALT1/UBE2H/CERS2/TRAF6/TRIM2/TRIB3/RNF138/MAPK7/UBE2E3/DPM1/NSUN3/STK38/ZDHHC5/EZH1/CDC42/TRIM71/POLR3F/CSNK1G1/HACE1/FYN/ACAA2/RAF1/GAL3ST4/PRDM6/UBE4A/AK4/SGK1/B4GALT3/LPCAT3/TRIM56/DLAT/UBE2B/GLT8D1/POGLUT1/PANK3/CDK4/CMPK1/PTDSS1/PIGM/THUMPD3/ARIH1/STT3A/…
GO:0003779	actin binding	20/631	82/3931	0.0317666	0.244551	0.217005	20	TMOD1/GMFB/BLOC1S6/CFL2/PFN2/CNN2/CNN3/KLHL3/WDR1/SNTA1/ACTN4/IMPACT/PHACTR4/WASF2/MYLK/MYH10/CDK5R1/NCALD/MYO10/EZR
GO:0046872	metal ion binding	197/631	1104/3931	0.0318979	0.244551	0.217005	197	PRRG1/PTER/CISD2/PRPS1/RHOU/TRIM9/NUDT3/RPH3AL/CAPS/YPEL2/PCGF3/ADI1/ZDHHC20/FHL5/NME2/ADAT2/EYA2/LMO4/KCMF1/ZNF148/NAPEPLD/PPM1L/CYP26B1/MOB3B/RAN/SMAD4/NR4A2/ZBTB6/MAB21L1/ARL3/YOD1/CALB1/RNF141/C1GALT1/MYNN/LMAN2L/CALU/TRAF6/TRIM45/PPP1CB/ZBTB18/CALCOCO1/TRIM2/ENPP4/RIMKLB/ZMAT3/CXXC5/RNF138/SUCLG2/MBLAC2/SOBP/ENPP6/DDAH1/SUV39H2/SUMF1/CYLD/AGFG1/GSN/SEC23B/FSTL1/SP2/PGM1/RBM5/STK38/LMO3/LASP1…
GO:0015075	ion transmembrane transporter activity	36/631	167/3931	0.0339901	0.254237	0.225601	36	SLC30A7/CTNS/SNAP25/SCN4B/ABCG2/KCNJ3/GABRP/SLC26A2/SLC27A1/KCNIP3/SLC15A4/SLC25A29/NIPA2/SLC16A1/KCNK1/ATP6V0E1/ATP6V0A2/SLC8A1/SLC1A4/SLC9A1/ANXA2/AQP1/SLC34A2/SLC6A2/SLC4A4/GABRB1/CHRNA7/KCNQ3/KCNJ2/KCNH1/KCNA4/ITPR3/CNGA3/CLIC5/ATP6V1G1/GJA1
GO:0008324	cation transmembrane transporter activity	27/631	119/3931	0.0343895	0.254237	0.225601	27	SLC30A7/CTNS/SNAP25/SCN4B/KCNJ3/KCNIP3/SLC15A4/SLC25A29/NIPA2/KCNK1/ATP6V0E1/ATP6V0A2/SLC8A1/SLC1A4/SLC9A1/ANXA2/AQP1/SLC34A2/SLC6A2/SLC4A4/CHRNA7/KCNQ3/KCNJ2/KCNH1/KCNA4/ITPR3/ATP6V1G1
GO:0008047	enzyme activator activity	20/631	83/3931	0.0358005	0.256566	0.227667	20	FBXW7/GAPVD1/SPRY2/AGFG1/TEFM/LAMTOR3/FYN/ARL1/ELMOD2/PHACTR4/DCP1B/DLC1/CTSH/CDC42EP2/ARHGDIA/MAP2K6/TBC1D1/PIK3CA/CDK5R1/RASA1
GO:0016757	glycosyltransferase activity	15/631	58/3931	0.0363901	0.256566	0.227667	15	C1GALT1/DPM1/B4GALT3/GLT8D1/POGLUT1/PIGM/STT3A/GALNT6/ST8SIA4/FUT10/FUT9/MGAT4A/GALNT1/B4GALT1/HAS2
GO:0043169	cation binding	199/631	1120/3931	0.0365637	0.256566	0.227667	199	PRRG1/PTER/CISD2/PRPS1/RHOU/TRIM9/NUDT3/RPH3AL/CAPS/YPEL2/PCGF3/ADI1/ZDHHC20/FHL5/NME2/ADAT2/EYA2/LMO4/KCMF1/ZNF148/NAPEPLD/PPM1L/CYP26B1/MOB3B/RAN/SMAD4/NR4A2/ZBTB6/MAB21L1/ARL3/YOD1/CALB1/SETD6/RNF141/C1GALT1/MYNN/LMAN2L/CALU/TRAF6/TRIM45/PPP1CB/ZBTB18/CALCOCO1/TRIM2/ENPP4/RIMKLB/ZMAT3/CXXC5/RNF138/SUCLG2/MBLAC2/SOBP/ENPP6/DDAH1/SUV39H2/SUMF1/CYLD/AGFG1/GSN/SEC23B/FSTL1/SP2/PGM1/RBM5/STK38/LMO3…
GO:1901981	phosphatidylinositol phosphate binding	9/631	30/3931	0.0404122	0.277774	0.246487	9	PFN2/PLEKHA8/SNX11/PLCD1/MYO10/KCNJ2/KCNH1/FUNDC2/ARRB1
GO:0000977	RNA polymerase II transcription regulatory region sequence-specific DNA binding	13/631	49/3931	0.0409281	0.277774	0.246487	13	RBBP4/TBPL1/ETV1/CALCOCO1/SNAI2/HAND1/BHLHE40/TFAP2A/ELF1/GATA3/ETV6/ESR1/MEF2A
GO:0022836	gated channel activity	15/631	59/3931	0.0418557	0.279488	0.248008	15	SNAP25/SCN4B/KCNJ3/GABRP/KCNIP3/KCNK1/AQP1/GABRB1/CHRNA7/KCNQ3/KCNJ2/KCNH1/KCNA4/ITPR3/CLIC5
GO:0003924	GTPase activity	21/631	90/3931	0.0440746	0.285201	0.253077	21	RAB4A/RAB15/TUBG1/DNM1L/RAB30/RAN/ARL3/RAB5A/RAB11A/RAB11B/CDC42/ARL5A/ARL1/RAP2C/ARL2/ARF1/RHOA/RAP1B/RAP1A/GNAI1/TPPP
GO:0005246	calcium channel regulator activity	5/631	13/3931	0.0440891	0.285201	0.253077	5	FKBP1B/FKBP1A/HPCAL4/CACNB3/PRKG1
GO:0004722	protein serine/threonine phosphatase activity	8/631	26/3931	0.0452494	0.288204	0.255741	8	PPM1L/DUSP10/PPP1CB/PPP2CB/DUSP6/DUSP18/PPP2CA/PPM1A
GO:0008194	UDP-glycosyltransferase activity	7/631	22/3931	0.0503544	0.306206	0.271716	7	B4GALT3/POGLUT1/GALNT6/MGAT4A/GALNT1/B4GALT1/HAS2
GO:0015081	sodium ion transmembrane transporter activity	7/631	22/3931	0.0503544	0.306206	0.271716	7	SCN4B/KCNK1/SLC8A1/SLC9A1/SLC34A2/SLC6A2/SLC4A4
GO:0005516	calmodulin binding	13/631	51/3931	0.0548174	0.306206	0.271716	13	FBXL2/CNN2/CNN3/SNTA1/MYLK/SLC8A1/MYH10/SLC9A1/ATP2B4/MYO10/KCNQ3/KCNH1/SYT1
GO:0022890	inorganic cation transmembrane transporter activity	24/631	108/3931	0.054933	0.306206	0.271716	24	CTNS/SNAP25/SCN4B/KCNJ3/KCNIP3/SLC15A4/NIPA2/KCNK1/ATP6V0E1/ATP6V0A2/SLC8A1/SLC9A1/ANXA2/AQP1/SLC34A2/SLC6A2/SLC4A4/CHRNA7/KCNQ3/KCNJ2/KCNH1/KCNA4/ITPR3/ATP6V1G1
GO:1990837	sequence-specific double-stranded DNA binding	19/631	82/3931	0.0571368	0.306206	0.271716	19	IRF1/ARID5B/RBBP4/TBPL1/ETV1/CALCOCO1/SUV39H2/TFE3/SNAI2/HAND1/BHLHE40/TFAP2A/ELF1/GATA3/ETV6/ESR1/MEF2A/PAX6/CEBPA
GO:0003690	double-stranded DNA binding	22/631	98/3931	0.058353	0.306206	0.271716	22	IRF1/ARID5B/RBBP4/WDR48/TBPL1/ETV1/CALCOCO1/SUV39H2/POLR3F/TFE3/SNAI2/HAND1/BHLHE40/TFAP2A/ELF1/GATA3/ETV6/ESR1/MEF2A/EGR1/PAX6/CEBPA
GO:0019902	phosphatase binding	9/631	32/3931	0.0590529	0.306206	0.271716	9	AP3B1/STX17/PHACTR4/SHOC2/MAPK1/ARPP19/PPP3R1/PIK3R1/ATP2B4
GO:0019209	kinase activator activity	5/631	14/3931	0.0598094	0.306206	0.271716	5	SPRY2/LAMTOR3/MAP2K6/PIK3CA/CDK5R1
GO:0046332	SMAD binding	5/631	14/3931	0.0598094	0.306206	0.271716	5	FKBP1A/CITED2/MEF2A/TGFBR1/PPM1A
GO:0000149	SNARE binding	4/631	10/3931	0.061746	0.306206	0.271716	4	TMED9/STX17/STX7/VAMP2
GO:0005544	calcium-dependent phospholipid binding	4/631	10/3931	0.061746	0.306206	0.271716	4	ANXA7/ANXA11/ANXA5/ANXA4
GO:0016776	phosphotransferase activity, phosphate group as acceptor	4/631	10/3931	0.061746	0.306206	0.271716	4	NME2/AK5/AK4/CMPK1
GO:0016879	ligase activity, forming carbon-nitrogen bonds	4/631	10/3931	0.061746	0.306206	0.271716	4	RIMKLB/GCLM/GSS/TTL
GO:0140597	protein carrier activity	4/631	10/3931	0.061746	0.306206	0.271716	4	MMGT1/EMC7/PEX19/EMC3
GO:0000978	RNA polymerase II cis-regulatory region sequence-specific DNA binding	11/631	42/3931	0.0623786	0.306206	0.271716	11	RBBP4/ETV1/CALCOCO1/SNAI2/HAND1/BHLHE40/TFAP2A/ELF1/GATA3/ETV6/ESR1
GO:0005342	organic acid transmembrane transporter activity	7/631	23/3931	0.0627526	0.306206	0.271716	7	CTNS/ABCG2/SLC27A1/SLC15A4/SLC25A29/SLC16A1/SLC1A4
GO:0019903	protein phosphatase binding	7/631	23/3931	0.0627526	0.306206	0.271716	7	AP3B1/STX17/PHACTR4/SHOC2/ARPP19/PIK3R1/ATP2B4
GO:0046943	carboxylic acid transmembrane transporter activity	7/631	23/3931	0.0627526	0.306206	0.271716	7	CTNS/ABCG2/SLC27A1/SLC15A4/SLC25A29/SLC16A1/SLC1A4
GO:0015318	inorganic molecular entity transmembrane transporter activity	30/631	142/3931	0.0627935	0.306206	0.271716	30	CTNS/SNAP25/SCN4B/KCNJ3/GABRP/SLC26A2/KCNIP3/SLC15A4/NIPA2/KCNK1/ATP6V0E1/ATP6V0A2/SLC8A1/SLC1A4/SLC9A1/ANXA2/AQP1/SLC34A2/SLC6A2/SLC4A4/GABRB1/CHRNA7/KCNQ3/KCNJ2/KCNH1/KCNA4/ITPR3/CNGA3/CLIC5/ATP6V1G1
GO:0042277	peptide binding	12/631	47/3931	0.0628683	0.306206	0.271716	12	BACE1/KDELR2/GSS/IDE/PEX19/PPWD1/PEX5/PTH1R/PPIF/PIK3R1/CHRNA7/EDNRB
GO:0005216	ion channel activity	18/631	78/3931	0.0651178	0.313474	0.278166	18	SNAP25/SCN4B/KCNJ3/GABRP/KCNIP3/KCNK1/SLC1A4/ANXA2/AQP1/GABRB1/CHRNA7/KCNQ3/KCNJ2/KCNH1/KCNA4/ITPR3/CNGA3/CLIC5
GO:0008514	organic anion transmembrane transporter activity	9/631	33/3931	0.0701482	0.333809	0.29621	9	CTNS/ABCG2/SLC27A1/SLC15A4/SLC25A29/SLC16A1/SLC1A4/SLC4A4/GJA1
GO:0019904	protein domain specific binding	23/631	106/3931	0.0744207	0.350116	0.31068	23	BCL2L2/CHMP2B/CDC42/DNAJA1/HNRNPK/FYN/CITED2/ARL1/SRSF7/BHLHE40/ARHGAP29/ETV6/QKI/HSPA5/SIRPA/DNAJC6/YWHAG/PRKCA/IGF2R/CXADR/GJA1/CLTC/VIM
GO:0005215	transporter activity	50/631	257/3931	0.0759753	0.352352	0.312664	50	SLC46A3/PITPNA/SLC30A7/PITPNB/CTNS/SNAP25/SLC35A4/PLEKHA8/SLC16A13/SCN4B/ABCG2/KCNJ3/SLC20A2/GABRP/SLC26A2/SLC27A1/KCNIP3/SLC15A4/VMP1/SLC25A29/NIPA2/ATAD1/SLC16A1/KCNK1/SLC2A12/ATP6V0E1/ATP6V0A2/SLC8A1/GLTP/SLC1A4/SLC9A1/VDAC3/ANXA2/AQP1/SLC34A2/SLC6A2/SLC4A4/SLC2A3/GABRB1/CHRNA7/KCNQ3/KCNJ2/KCNH1/KCNA4/ITPR3/CNGA3/CLIC5/ATP6V1G1/GJA1/SV2A
GO:0003714	transcription corepressor activity	7/631	24/3931	0.0768482	0.352352	0.312664	7	TRIB3/DNAJB1/CCND1/CITED2/RBFOX2/CNOT7/CTBP2
GO:0019208	phosphatase regulator activity	5/631	15/3931	0.0783005	0.352352	0.312664	5	PHACTR4/PPP1R3B/MAP2K6/ARPP19/PPP3R1
GO:0051219	phosphoprotein binding	5/631	15/3931	0.0783005	0.352352	0.312664	5	FBXW7/PHF6/MAPK1/PIK3R1/IGF2R
GO:0005539	glycosaminoglycan binding	14/631	59/3931	0.0796717	0.354668	0.314719	14	CXCL10/RSPO3/FSTL1/PTPRF/CRISPLD2/THBS2/VCAN/IMPG1/HAPLN1/ANXA5/ANXA4/THBS1/FGF2/ACAN
GO:0031625	ubiquitin protein ligase binding	12/631	49/3931	0.0822836	0.358583	0.318194	12	ERLIN2/SUMO1/FBXW7/DNM1L/YOD1/TRAF6/TRIB3/DNAJA1/LAPTM5/ARIH1/HSPA5/UBE2K
GO:0035091	phosphatidylinositol binding	12/631	49/3931	0.0822836	0.358583	0.318194	12	PFN2/PLEKHA8/SNX11/SNX17/SNX2/SNX15/PLCD1/MYO10/KCNJ2/KCNH1/FUNDC2/ARRB1
GO:0030165	PDZ domain binding	4/631	11/3931	0.0851098	0.359545	0.319047	4	ARHGAP29/PRKCA/CXADR/GJA1
GO:0061980	regulatory RNA binding	4/631	11/3931	0.0851098	0.359545	0.319047	4	TRIM71/HNRNPA1/AGO3/AGO2
GO:0120013	lipid transfer activity	4/631	11/3931	0.0851098	0.359545	0.319047	4	PITPNA/PITPNB/PLEKHA8/GLTP
GO:0000166	nucleotide binding	112/631	623/3931	0.0868506	0.359562	0.319062	112	ROCK1/FKBP1B/PRPS1/KIF3C/KIF2A/MMAB/CHTOP/GK5/RAB4A/NME2/RAB15/UBE2G2/AK5/UBE2W/UBE2N/HBS1L/UBE2D2/DNM1L/RAB30/RAN/MAB21L1/ARL3/PIP4K2C/ITM2C/RAB5A/VPS4B/UBE2H/RIMKLB/CXXC5/TRIB3/SUCLG2/MAPK7/ABCG2/RAB11A/UBE2E3/G3BP1/STK38/ACTC1/RAB11B/SMARCAD1/RAD51D/DNAJA1/CSNK1G1/FYN/RTCB/GSS/IDE/RAF1/CLPB/PSMC6/ARL1/SAR1A/AK4/SAR1B/PCCB/SGK1/ACBD4/AFG3L2/TTL/PDXK/ACOX1/SLC27A1/UBE2B/DNM2/ARL2/NMNAT2/PANK3/CD…
GO:1901265	nucleoside phosphate binding	112/631	623/3931	0.0868506	0.359562	0.319062	112	ROCK1/FKBP1B/PRPS1/KIF3C/KIF2A/MMAB/CHTOP/GK5/RAB4A/NME2/RAB15/UBE2G2/AK5/UBE2W/UBE2N/HBS1L/UBE2D2/DNM1L/RAB30/RAN/MAB21L1/ARL3/PIP4K2C/ITM2C/RAB5A/VPS4B/UBE2H/RIMKLB/CXXC5/TRIB3/SUCLG2/MAPK7/ABCG2/RAB11A/UBE2E3/G3BP1/STK38/ACTC1/RAB11B/SMARCAD1/RAD51D/DNAJA1/CSNK1G1/FYN/RTCB/GSS/IDE/RAF1/CLPB/PSMC6/ARL1/SAR1A/AK4/SAR1B/PCCB/SGK1/ACBD4/AFG3L2/TTL/PDXK/ACOX1/SLC27A1/UBE2B/DNM2/ARL2/NMNAT2/PANK3/CD…
GO:0019901	protein kinase binding	20/631	92/3931	0.0903268	0.37025	0.328547	20	TBC1D14/DUSP10/MSN/TRAF6/SPRY2/PPP1CB/RNF138/MAPK7/CYLD/CDC42/CDC25A/ITGB1BP1/MAPRE1/CAV2/ESR1/MAP2K6/PIK3R1/CDK5R1/GJA1/SV2A
GO:0005261	cation channel activity	13/631	55/3931	0.0914221	0.371066	0.32927	13	SNAP25/SCN4B/KCNJ3/KCNIP3/KCNK1/ANXA2/AQP1/CHRNA7/KCNQ3/KCNJ2/KCNH1/KCNA4/ITPR3
GO:1901363	heterocyclic compound binding	213/631	1237/3931	0.0965468	0.388062	0.344352	213	EIF3B/IRF1/ROCK1/RANBP2/FKBP1B/ARID5B/PRPS1/KIF3C/KIF2A/RBBP4/RBPJ/WDR48/MMAB/CEBPG/CHTOP/GK5/RAB4A/PUS7/NME2/FKBP1A/RAB15/UBE2G2/DENR/SPTLC1/TBPL1/GPBP1/AK5/UBE2W/ZNF148/UBE2N/HBS1L/ETF1/UBE2D2/DNM1L/CYP26B1/ETV1/RAB30/RAN/MSN/SMAD4/MAB21L1/ARL3/PIP4K2C/ITM2C/RAB5A/HEXIM1/RCAN1/VPS4B/UBE2H/CERS2/EIF3J/ZBTB18/CALCOCO1/RIMKLB/ZMAT3/CXXC5/NFIB/TRIB3/RNF138/SUCLG2/MAPK7/SMARCB1/CREBL2/SUV39H2/FXR1/A…
GO:0004222	metalloendopeptidase activity	5/631	16/3931	0.0994848	0.392254	0.348072	5	IDE/AFG3L2/OMA1/MMP2/ECE1
GO:0015294	solute:cation symporter activity	5/631	16/3931	0.0994848	0.392254	0.348072	5	CTNS/SLC15A4/SLC34A2/SLC6A2/SLC4A4
GO:0003712	transcription coregulator activity	18/631	83/3931	0.106169	0.403547	0.358093	18	ARID5B/NME2/ENY2/MYCBP/CALCOCO1/TRIB3/DNAJB1/MMS19/CCND1/ACTN4/CITED2/RAP2C/RBFOX2/CNOT7/MED26/PPARGC1A/CTBP2/FGF2
GO:0051117	ATPase binding	6/631	21/3931	0.106749	0.403547	0.358093	6	DNAJB1/SNTA1/PEX19/TMEM106B/ESR1/ATP6V1G1
GO:0140297	DNA-binding transcription factor binding	15/631	67/3931	0.107292	0.403547	0.358093	15	PTMA/RBPJ/CXXC5/MMS19/DNAJA1/CITED2/HAND1/RBFOX2/CNOT7/BHLHE40/ESR1/MEF2A/EIF4E/ANXA4/ACTB
GO:0008201	heparin binding	11/631	46/3931	0.107433	0.403547	0.358093	11	CXCL10/RSPO3/FSTL1/PTPRF/CRISPLD2/THBS2/IMPG1/ANXA5/ANXA4/THBS1/FGF2
GO:0097159	organic cyclic compound binding	215/631	1254/3931	0.10944	0.403547	0.358093	215	EIF3B/IRF1/ROCK1/RANBP2/FKBP1B/ARID5B/PRPS1/KIF3C/KIF2A/RBBP4/RBPJ/WDR48/MMAB/CEBPG/CHTOP/GK5/RAB4A/PUS7/NME2/FKBP1A/RAB15/UBE2G2/DENR/SPTLC1/TBPL1/GPBP1/AK5/UBE2W/ZNF148/UBE2N/HBS1L/ETF1/UBE2D2/DNM1L/CYP26B1/ETV1/RAB30/RAN/MSN/SMAD4/MAB21L1/ARL3/PIP4K2C/ITM2C/CALB1/RAB5A/HEXIM1/RCAN1/VPS4B/UBE2H/CERS2/EIF3J/ZBTB18/CALCOCO1/RIMKLB/ZMAT3/CXXC5/NFIB/TRIB3/RNF138/SUCLG2/MAPK7/SMARCB1/CREBL2/SUV39H2/…
GO:0004843	thiol-dependent deubiquitinase	7/631	26/3931	0.110101	0.403547	0.358093	7	YOD1/CYLD/USP33/USP2/USP1/JOSD1/USP14
GO:0061630	ubiquitin protein ligase activity	8/631	31/3931	0.111132	0.403547	0.358093	8	TRIM9/KCMF1/RNF138/CDC42/UBE4A/TRIM56/RNF126/UBE2K
GO:0016772	transferase activity, transferring phosphorus-containing groups	36/631	184/3931	0.111629	0.403547	0.358093	36	ROCK1/PRPS1/NME2/AK5/MAB21L1/PIP4K2C/TRIB3/MAPK7/STK38/POLR3F/CSNK1G1/FYN/RAF1/AK4/SGK1/PANK3/CDK4/CMPK1/PTDSS1/NLK/RPS6KB1/MAPK1/MAP2K6/TGFBR1/PRKACB/PI4KA/PIK3CA/CDK5R1/ROCK2/PRKG1/PRKCA/IKBKB/IGF1R/GRK5/CDK1/MET
GO:0016417	S-acyltransferase activity	4/631	12/3931	0.112096	0.403547	0.358093	4	ZDHHC20/ZDHHC5/DLAT/DLST
GO:0019205	nucleobase-containing compound kinase activity	4/631	12/3931	0.112096	0.403547	0.358093	4	NME2/AK5/AK4/CMPK1
GO:0098772	molecular function regulator	74/631	405/3931	0.113523	0.40516	0.359524	74	IAPP/FKBP1B/TOR1AIP1/RAB4A/GMFB/ADCYAP1/CXCL10/SUMO1/FKBP1A/MAT2B/DNAJB4/FBXW7/RAB5A/GAPVD1/RGP1/SPRY2/TRIB3/DNAJB1/SCN4B/AGFG1/RAB11A/TEFM/FGF18/CMTM8/LAMTOR3/RAB11B/CDC42/HPCAL4/DNAJA1/SNTA1/FYN/SH3BP5L/ARL1/ELMOD2/RAP2C/PHACTR4/DCP1B/PPP1R3B/ITGB1BP1/KCNIP3/CHP1/DLC1/CTSH/CDC42EP2/STX7/RASGEF1B/PDGFA/SPRY4/DNAJA2/STC1/ARHGDIA/RHOA/RAP1B/MAP2K6/TBC1D1/ARPP19/PPP3R1/PIK3R1/PIK3CA/CHRNA7/CDK5R1/C…
GO:0044389	ubiquitin-like protein ligase binding	12/631	52/3931	0.117765	0.416708	0.369771	12	ERLIN2/SUMO1/FBXW7/DNM1L/YOD1/TRAF6/TRIB3/DNAJA1/LAPTM5/ARIH1/HSPA5/UBE2K
GO:0015631	tubulin binding	14/631	63/3931	0.122616	0.430196	0.38174	14	KIF3C/KIF2A/ARL3/CNN3/RAD51D/FYN/PHF6/CHP1/MAPRE1/VAPB/CDK5R1/NCALD/GJA1/TPPP
GO:1901681	sulfur compound binding	16/631	74/3931	0.125203	0.432146	0.383471	16	CXCL10/SETD6/RSPO3/FSTL1/GSS/ACBD4/PTPRF/PANK3/CRISPLD2/THBS2/ALDH6A1/IMPG1/ANXA5/ANXA4/THBS1/FGF2
GO:0015267	channel activity	20/631	96/3931	0.126304	0.432146	0.383471	20	SNAP25/SCN4B/KCNJ3/GABRP/KCNIP3/KCNK1/SLC1A4/VDAC3/ANXA2/AQP1/GABRB1/CHRNA7/KCNQ3/KCNJ2/KCNH1/KCNA4/ITPR3/CNGA3/CLIC5/GJA1
GO:0022803	passive transmembrane transporter activity	20/631	96/3931	0.126304	0.432146	0.383471	20	SNAP25/SCN4B/KCNJ3/GABRP/KCNIP3/KCNK1/SLC1A4/VDAC3/ANXA2/AQP1/GABRB1/CHRNA7/KCNQ3/KCNJ2/KCNH1/KCNA4/ITPR3/CNGA3/CLIC5/GJA1
GO:0099094	ligand-gated cation channel activity	6/631	22/3931	0.127897	0.432486	0.383772	6	KCNJ3/KCNK1/AQP1/CHRNA7/KCNJ2/ITPR3
GO:0061659	ubiquitin-like protein ligase activity	8/631	32/3931	0.128492	0.432486	0.383772	8	TRIM9/KCMF1/RNF138/CDC42/UBE4A/TRIM56/RNF126/UBE2K
GO:0019900	kinase binding	21/631	102/3931	0.130899	0.437033	0.387807	21	TBC1D14/DUSP10/MSN/TRAF6/SPRY2/PPP1CB/RNF138/MAPK7/CYLD/CDC42/CDC25A/ITGB1BP1/CHP1/MAPRE1/CAV2/ESR1/MAP2K6/PIK3R1/CDK5R1/GJA1/SV2A
GO:0000987	cis-regulatory region sequence-specific DNA binding	11/631	48/3931	0.135586	0.445559	0.395373	11	RBBP4/ETV1/CALCOCO1/SNAI2/HAND1/BHLHE40/TFAP2A/ELF1/GATA3/ETV6/ESR1
GO:0003677	DNA binding	60/631	327/3931	0.135605	0.445559	0.395373	60	IRF1/ARID5B/RBBP4/RBPJ/WDR48/CEBPG/CHTOP/NME2/TBPL1/GPBP1/ZNF148/ETV1/SMAD4/CERS2/ZBTB18/CALCOCO1/CXXC5/NFIB/RNF138/SMARCB1/CREBL2/SUV39H2/AGFG1/AIFM2/G3BP1/ZNF567/RAD23B/RAD51D/POLR3F/HNRNPK/RBMS1/TFE3/SNAI2/PHF6/HAND1/JUND/SMAD2/HMGN3/E2F6/QRICH1/DBX2/HP1BP3/TSN/PCBP1/BHLHE40/TFAP2A/ELF1/GATA3/CNBP/ETV6/ESR1/MEF2A/EGR1/PPARGC1A/CEBPB/PAX6/HIF1A/FOXL2/CREB1/CEBPA
GO:0001228	DNA-binding transcription activator activity, RNA polymerase II-specific	10/631	43/3931	0.139775	0.451676	0.400801	10	RBPJ/ETV1/NR4A2/TFE3/HAND1/TFAP2A/ELF1/ETV6/ESR1/CEBPA
GO:0015171	amino acid transmembrane transporter activity	4/631	13/3931	0.142322	0.451676	0.400801	4	CTNS/SLC15A4/SLC25A29/SLC1A4
GO:0019888	protein phosphatase regulator activity	4/631	13/3931	0.142322	0.451676	0.400801	4	PHACTR4/PPP1R3B/ARPP19/PPP3R1
GO:0030295	protein kinase activator activity	4/631	13/3931	0.142322	0.451676	0.400801	4	SPRY2/MAP2K6/PIK3CA/CDK5R1
GO:0008134	transcription factor binding	17/631	81/3931	0.142922	0.451676	0.400801	17	PTMA/RBPJ/SUMO1/CXXC5/MMS19/DNAJA1/CITED2/HAND1/RBFOX2/CNOT7/BHLHE40/ESR1/MEF2A/HIF1A/EIF4E/ANXA4/ACTB
GO:0015276	ligand-gated ion channel activity	8/631	33/3931	0.147162	0.458084	0.406487	8	KCNJ3/GABRP/KCNK1/AQP1/GABRB1/CHRNA7/KCNJ2/ITPR3
GO:0022834	ligand-gated channel activity	8/631	33/3931	0.147162	0.458084	0.406487	8	KCNJ3/GABRP/KCNK1/AQP1/GABRB1/CHRNA7/KCNJ2/ITPR3
GO:0101005	deubiquitinase activity	7/631	28/3931	0.149772	0.462729	0.410609	7	YOD1/CYLD/USP33/USP2/USP1/JOSD1/USP14
GO:0016791	phosphatase activity	13/631	60/3931	0.154381	0.469406	0.416533	13	EYA2/PPM1L/DUSP10/PPP1CB/PPP2CB/DUSP6/PTPRF/DUSP18/DNAJC6/PPP3R1/PPP2CA/PPM1A/IMPA1
GO:0030695	GTPase regulator activity	15/631	71/3931	0.155405	0.469406	0.416533	15	GAPVD1/RGP1/AGFG1/LAMTOR3/SH3BP5L/ELMOD2/ITGB1BP1/DLC1/CDC42EP2/RASGEF1B/ARHGDIA/TBC1D1/RASA1/RAP1A/PDE6D
GO:0060589	nucleoside-triphosphatase regulator activity	15/631	71/3931	0.155405	0.469406	0.416533	15	GAPVD1/RGP1/AGFG1/LAMTOR3/SH3BP5L/ELMOD2/ITGB1BP1/DLC1/CDC42EP2/RASGEF1B/ARHGDIA/TBC1D1/RASA1/RAP1A/PDE6D
GO:0001216	DNA-binding transcription activator activity	10/631	44/3931	0.156469	0.469406	0.416533	10	RBPJ/ETV1/NR4A2/TFE3/HAND1/TFAP2A/ELF1/ETV6/ESR1/CEBPA
GO:0022857	transmembrane transporter activity	44/631	237/3931	0.159441	0.474881	0.421392	44	SLC46A3/SLC30A7/CTNS/SNAP25/SLC35A4/SLC16A13/SCN4B/ABCG2/KCNJ3/SLC20A2/GABRP/SLC26A2/SLC27A1/KCNIP3/SLC15A4/SLC25A29/NIPA2/SLC16A1/KCNK1/SLC2A12/ATP6V0E1/ATP6V0A2/SLC8A1/SLC1A4/SLC9A1/VDAC3/ANXA2/AQP1/SLC34A2/SLC6A2/SLC4A4/SLC2A3/GABRB1/CHRNA7/KCNQ3/KCNJ2/KCNH1/KCNA4/ITPR3/CNGA3/CLIC5/ATP6V1G1/GJA1/SV2A
GO:0043168	anion binding	114/631	655/3931	0.164704	0.487053	0.432193	114	ROCK1/PRPS1/KIF3C/KIF2A/MMAB/GK5/RAB4A/NME2/RAB15/UBE2G2/SPTLC1/AK5/UBE2W/NAPEPLD/UBE2N/HBS1L/UBE2D2/DNM1L/CYP26B1/RAB30/RAN/ARL3/PIP4K2C/ITM2C/RAB5A/VPS4B/UBE2H/PFN2/RIMKLB/TRIB3/SUCLG2/MAPK7/ABCG2/RAB11A/UBE2E3/G3BP1/STK38/ACTC1/RAB11B/SMARCAD1/RAD51D/DNAJA1/CSNK1G1/FYN/RTCB/GSS/IDE/RAF1/CLPB/PSMC6/P4HA1/GAD1/ARL1/SAR1A/AK4/SAR1B/PCCB/SGK1/AFG3L2/TTL/PDXK/ACOX1/UBE2B/DNM2/ARL2/NMNAT2/PANK3/CDK4…
GO:0051015	actin filament binding	8/631	34/3931	0.167071	0.49055	0.435296	8	TMOD1/BLOC1S6/CFL2/WDR1/MYH10/CDK5R1/MYO10/EZR
GO:0019001	guanyl nucleotide binding	27/631	140/3931	0.171681	0.493923	0.438289	27	RAB4A/NME2/RAB15/HBS1L/DNM1L/RAB30/RAN/ARL3/RAB5A/SUCLG2/RAB11A/RAB11B/RTCB/ARL1/SAR1A/AK4/SAR1B/DNM2/ARL2/RHOA/RAP1B/RAP1A/PRKG1/PDE5A/GNAI1/CNGA3/AK3
GO:0032561	guanyl ribonucleotide binding	27/631	140/3931	0.171681	0.493923	0.438289	27	RAB4A/NME2/RAB15/HBS1L/DNM1L/RAB30/RAN/ARL3/RAB5A/SUCLG2/RAB11A/RAB11B/RTCB/ARL1/SAR1A/AK4/SAR1B/DNM2/ARL2/RHOA/RAP1B/RAP1A/PRKG1/PDE5A/GNAI1/CNGA3/AK3
GO:0050839	cell adhesion molecule binding	7/631	29/3931	0.171799	0.493923	0.438289	7	CD151/ITGB1BP1/CDK5R1/CXADR/EZR/FGF2/CPE
GO:0030551	cyclic nucleotide binding	4/631	14/3931	0.175327	0.494463	0.438769	4	FKBP1B/PRKG1/PDE5A/CNGA3
GO:0042826	histone deacetylase binding	4/631	14/3931	0.175327	0.494463	0.438769	4	RBBP4/TRAF6/NUDT21/MEF2A
GO:0003755	peptidyl-prolyl cis-trans isomerase activity	6/631	24/3931	0.17557	0.494463	0.438769	6	RANBP2/FKBP1B/FKBP1A/FKBP2/PPWD1/PPIF
GO:0001664	G protein-coupled receptor binding	11/631	51/3931	0.184414	0.509681	0.452272	11	ADCYAP1/CXCL10/RSPO3/USP33/DNAJA1/FYN/VPS35/CAV2/APLN/GNAI1/S1PR1
GO:0003713	transcription coactivator activity	11/631	51/3931	0.184414	0.509681	0.452272	11	ARID5B/NME2/ENY2/MYCBP/CALCOCO1/MMS19/ACTN4/CITED2/RAP2C/PPARGC1A/FGF2
GO:0004674	protein serine/threonine kinase activity	13/631	62/3931	0.184667	0.509681	0.452272	13	ROCK1/RAF1/NLK/MAPK1/MAP2K6/TGFBR1/PRKACB/PIK3CA/ROCK2/PRKG1/PRKCA/GRK5/CDK1
GO:0005096	GTPase activator activity	8/631	35/3931	0.188134	0.512419	0.454702	8	GAPVD1/AGFG1/ELMOD2/DLC1/CDC42EP2/ARHGDIA/TBC1D1/RASA1
GO:0030674	protein-macromolecule adaptor activity	8/631	35/3931	0.188134	0.512419	0.454702	8	CDC42SE2/AFAP1L2/FEM1C/FBXW7/STX17/KLHDC10/CAV2/PIK3R1
GO:0008234	cysteine-type peptidase activity	10/631	46/3931	0.192621	0.515345	0.457298	10	YOD1/CYLD/USP33/USP2/USP1/JOSD1/CTSH/USP14/CAPN2/CAPN1
GO:0008509	anion transmembrane transporter activity	12/631	57/3931	0.193215	0.515345	0.457298	12	CTNS/ABCG2/SLC26A2/SLC27A1/SLC15A4/SLC25A29/SLC16A1/SLC1A4/SLC4A4/GABRB1/CLIC5/GJA1
GO:0005543	phospholipid binding	17/631	85/3931	0.194188	0.515345	0.457298	17	PFN2/PLEKHA8/SNX11/ANXA7/SNX17/SNX2/SNX15/ANXA2/ANXA11/PLCD1/MYO10/KCNJ2/KCNH1/FUNDC2/ARRB1/ANXA5/ANXA4
GO:0042578	phosphoric ester hydrolase activity	17/631	85/3931	0.194188	0.515345	0.457298	17	EYA2/NAPEPLD/PPM1L/DUSP10/PPP1CB/ENPP6/PPP2CB/DUSP6/PTPRF/DUSP18/DNAJC6/PPP3R1/PPP2CA/PPM1A/PLCD1/PDE5A/IMPA1
GO:0016747	acyltransferase activity, transferring groups other than amino-acyl groups	13/631	63/3931	0.2008	0.523973	0.464954	13	ELOVL5/ZDHHC20/SPTLC1/ELOVL7/CERS2/ZDHHC5/ACAA2/LPCAT3/DLAT/DLST/GPAM/DGAT2/NMT2
GO:0008270	zinc ion binding	38/631	207/3931	0.201179	0.523973	0.464954	38	PTER/TRIM9/ZDHHC20/ADAT2/KCMF1/NAPEPLD/NR4A2/CALB1/TRAF6/TRIM45/TRIM2/ZMAT3/CXXC5/DDAH1/SUV39H2/CYLD/SEC23B/TRIM71/USP33/IDE/AFG3L2/TRIM10/TRIM56/PDXK/NR2C1/SORD/ARIH1/SRSF7/PEX12/GATA3/CNBP/ENPEP/ESR1/EGR1/MMP2/PRKCA/PAM/CPE
GO:0019207	kinase regulator activity	9/631	41/3931	0.201236	0.523973	0.464954	9	SPRY2/TRIB3/LAMTOR3/CHP1/SPRY4/MAP2K6/PIK3R1/PIK3CA/CDK5R1
GO:0042803	protein homodimerization activity	34/631	184/3931	0.20533	0.528438	0.468917	34	PLN/CISD2/PRPS1/FKBP1A/BLOC1S6/DNM1L/VPS4B/FXR1/GSS/IDE/NUDT21/HAND1/PDXK/ACOX1/PANK3/GNPTG/PTH1R/BHLHE40/PDGFA/GID8/CAV2/CEBPB/VAPB/PAFAH1B2/CHRNA7/IKBKB/CEBPA/TPI1/ODC1/GLCE/ECE1/CASR/TPPP/PRPH2
GO:0030374	nuclear receptor coactivator activity	3/631	10/3931	0.20762	0.528438	0.468917	3	ENY2/ACTN4/FGF2
GO:0097718	disordered domain specific binding	3/631	10/3931	0.20762	0.528438	0.468917	3	BCL2L2/FYN/CLTC
GO:0044325	transmembrane transporter binding	4/631	15/3931	0.210609	0.528438	0.468917	4	FKBP1B/FKBP1A/SNTA1/FYN
GO:0140104	molecular carrier activity	4/631	15/3931	0.210609	0.528438	0.468917	4	MMGT1/EMC7/PEX19/EMC3
GO:1902936	phosphatidylinositol bisphosphate binding	4/631	15/3931	0.210609	0.528438	0.468917	4	PFN2/PLCD1/KCNJ2/KCNH1
GO:0019783	ubiquitin-like protein-specific protease activity	7/631	31/3931	0.219631	0.547755	0.486057	7	YOD1/CYLD/USP33/USP2/USP1/JOSD1/USP14
GO:0016859	cis-trans isomerase activity	6/631	26/3931	0.229256	0.568335	0.50432	6	RANBP2/FKBP1B/FKBP1A/FKBP2/PPWD1/PPIF
GO:0016817	hydrolase activity, acting on acid anhydrides	35/631	194/3931	0.246678	0.603302	0.535349	35	NUDT3/RAB4A/RAB15/TUBG1/DNM1L/RAB30/RAN/ARL3/RAB5A/VPS4B/PFN2/ENPP4/RAB11A/G3BP1/ENTPD5/RAB11B/CDC42/SMARCAD1/ARL5A/PSMC6/ARL1/AFG3L2/RAP2C/ARL2/VCP/ATAD1/HSPA5/ARF1/RHOA/RAP1B/ENTPD1/RAP1A/GNAI1/ATP6V1G1/TPPP
GO:0016818	hydrolase activity, acting on acid anhydrides, in phosphorus-containing anhydrides	35/631	194/3931	0.246678	0.603302	0.535349	35	NUDT3/RAB4A/RAB15/TUBG1/DNM1L/RAB30/RAN/ARL3/RAB5A/VPS4B/PFN2/ENPP4/RAB11A/G3BP1/ENTPD5/RAB11B/CDC42/SMARCAD1/ARL5A/PSMC6/ARL1/AFG3L2/RAP2C/ARL2/VCP/ATAD1/HSPA5/ARF1/RHOA/RAP1B/ENTPD1/RAP1A/GNAI1/ATP6V1G1/TPPP
GO:0036094	small molecule binding	123/631	726/3931	0.250763	0.603302	0.535349	123	ROCK1/FKBP1B/PRPS1/KIF3C/KIF2A/MMAB/CHTOP/GK5/RAB4A/NME2/RAB15/UBE2G2/SPTLC1/AK5/UBE2W/UBE2N/HBS1L/UBE2D2/DNM1L/CYP26B1/RAB30/RAN/MAB21L1/ARL3/PIP4K2C/ITM2C/CALB1/RAB5A/VPS4B/UBE2H/RIMKLB/CXXC5/TRIB3/SUCLG2/MAPK7/ABCG2/RAB11A/UBE2E3/G3BP1/STK38/ACTC1/RAB11B/SMARCAD1/RAD51D/DNAJA1/CSNK1G1/FYN/RTCB/GSS/IDE/RAF1/CLPB/PSMC6/P4HA1/GAD1/ARL1/SAR1A/AK4/SAR1B/PCCB/SGK1/ACBD4/AFG3L2/TTL/PDXK/ACOX1/SLC27A1…
GO:0005546	phosphatidylinositol-4,5-bisphosphate binding	3/631	11/3931	0.253562	0.603302	0.535349	3	PFN2/PLCD1/KCNJ2
GO:0005548	phospholipid transporter activity	3/631	11/3931	0.253562	0.603302	0.535349	3	PITPNA/PITPNB/VMP1
GO:0030544	Hsp70 protein binding	3/631	11/3931	0.253562	0.603302	0.535349	3	DNAJA1/DNAJA2/CDK1
GO:0070888	E-box binding	3/631	11/3931	0.253562	0.603302	0.535349	3	SNAI2/BHLHE40/GATA3
GO:0008237	metallopeptidase activity	8/631	38/3931	0.257215	0.606537	0.538219	8	IDE/METAP1/AFG3L2/OMA1/ENPEP/METAP2/MMP2/ECE1
GO:0008238	exopeptidase activity	6/631	27/3931	0.257851	0.606537	0.538219	6	RCE1/TPP2/METAP1/CTSH/ENPEP/METAP2
GO:0019838	growth factor binding	5/631	22/3931	0.271471	0.634966	0.563445	5	RHBDF1/GPC1/TGFBR1/IGF2R/IGF1R
GO:0017111	nucleoside-triphosphatase activity	31/631	173/3931	0.276677	0.643507	0.571024	31	RAB4A/RAB15/TUBG1/DNM1L/RAB30/RAN/ARL3/RAB5A/VPS4B/PFN2/RAB11A/G3BP1/RAB11B/CDC42/SMARCAD1/ARL5A/PSMC6/ARL1/AFG3L2/RAP2C/ARL2/VCP/ATAD1/HSPA5/ARF1/RHOA/RAP1B/RAP1A/GNAI1/ATP6V1G1/TPPP
GO:0016788	hydrolase activity, acting on ester bonds	35/631	197/3931	0.278747	0.6447	0.572083	35	PTER/PGLS/EYA2/NAPEPLD/PPM1L/DUSP10/ABHD3/PPP1CB/MBLAC2/ENPP6/G3BP1/PPP2CB/ACAA2/ISG20L2/DUSP6/PTPRF/TSN/ASPA/ABHD2/CNOT7/DUSP18/AGO3/AGO2/APTX/DNAJC6/LIPE/PAFAH1B2/PPP3R1/PPP2CA/DNASE2/PPM1A/PLCD1/PDE5A/IMPA1/PON2
GO:0008017	microtubule binding	8/631	39/3931	0.28182	0.648185	0.575176	8	KIF3C/KIF2A/ARL3/CNN3/CHP1/MAPRE1/VAPB/TPPP
GO:0017124	SH3 domain binding	4/631	17/3931	0.285939	0.648529	0.575481	4	QKI/SIRPA/DNAJC6/GJA1
GO:0047485	protein N-terminus binding	4/631	17/3931	0.285939	0.648529	0.575481	4	TRAF6/PEX19/PEX5/STX5
GO:0016462	pyrophosphatase activity	34/631	192/3931	0.289537	0.648529	0.575481	34	NUDT3/RAB4A/RAB15/TUBG1/DNM1L/RAB30/RAN/ARL3/RAB5A/VPS4B/PFN2/ENPP4/RAB11A/G3BP1/ENTPD5/RAB11B/CDC42/SMARCAD1/ARL5A/PSMC6/ARL1/AFG3L2/RAP2C/ARL2/VCP/ATAD1/HSPA5/ARF1/RHOA/RAP1B/RAP1A/GNAI1/ATP6V1G1/TPPP
GO:0005102	signaling receptor binding	47/631	270/3931	0.289601	0.648529	0.575481	47	IAPP/FKBP1B/GMFB/ADCYAP1/CXCL10/MSN/TRAF6/RSPO3/FGF18/CMTM8/CDC42/USP33/SNX17/DNAJA1/FYN/CD151/VPS35/ITGB1BP1/CDC42EP2/RNF126/PDGFA/CAV2/PPARGC1A/STC1/YWHAG/PTHLH/AQP1/TGFBR1/PPP2CA/PIK3R1/CDK5R1/APLN/RASA1/NRXN1/GNAI1/ARRB1/NPPC/IGF1/GJA1/FGF2/S1PR1/CLTC/TTR/PTH/PGF/CPE/ADM
GO:0022853	active ion transmembrane transporter activity	9/631	45/3931	0.289802	0.648529	0.575481	9	CTNS/SLC26A2/SLC15A4/SLC8A1/SLC9A1/SLC34A2/SLC6A2/SLC4A4/ATP6V1G1
GO:0022804	active transmembrane transporter activity	14/631	74/3931	0.293361	0.652965	0.579417	14	CTNS/SLC16A13/ABCG2/SLC20A2/SLC26A2/SLC15A4/SLC16A1/SLC8A1/SLC1A4/SLC9A1/SLC34A2/SLC6A2/SLC4A4/ATP6V1G1
GO:0048487	beta-tubulin binding	3/631	12/3931	0.300717	0.665759	0.59077	3	VAPB/CDK5R1/GJA1
GO:0060090	molecular adaptor activity	9/631	46/3931	0.31344	0.690235	0.61249	9	CDC42SE2/AFAP1L2/FEM1C/FBXW7/STX17/LAMTOR3/KLHDC10/CAV2/PIK3R1
GO:0003676	nucleic acid binding	102/631	608/3931	0.316885	0.69174	0.613825	102	EIF3B/IRF1/RANBP2/ARID5B/RBBP4/RBPJ/WDR48/CEBPG/CHTOP/PUS7/NME2/DENR/TBPL1/GPBP1/ZNF148/HBS1L/ETF1/ETV1/RAN/MSN/SMAD4/HEXIM1/RCAN1/CERS2/EIF3J/ZBTB18/CALCOCO1/ZMAT3/CXXC5/NFIB/RNF138/SMARCB1/CREBL2/SUV39H2/FXR1/AGFG1/CWC15/AIFM2/RBM5/G3BP1/TEFM/NSUN3/ZNF567/TRIM71/CASC3/RAD23B/RAD51D/POLR3F/HNRNPK/RBMS1/TFE3/SNAI2/SMNDC1/NUDT21/PHF6/HAND1/JUND/SMAD2/ISG20L2/HMGN3/HBP1/RBM7/RBFOX2/E2F6/KRR1/UNC50/…
GO:0005319	lipid transporter activity	6/631	29/3931	0.317465	0.69174	0.613825	6	PITPNA/PITPNB/PLEKHA8/SLC27A1/VMP1/GLTP
GO:0005509	calcium ion binding	30/631	171/3931	0.324717	0.697116	0.618596	30	PRRG1/CAPS/CALB1/CALU/GSN/FSTL1/HPCAL4/SLC25A25/ACTN4/KCNIP3/CHP1/GPD2/THBS2/SLC8A1/VCAN/PPP3R1/CDK5R1/VSNL1/PROS1/PLCD1/NCALD/CAPN2/CAPN1/ANXA5/THBS1/GLCE/CDH2/CASR/ACAN/PAM
GO:0030145	manganese ion binding	4/631	18/3931	0.324984	0.697116	0.618596	4	GALNT1/PPM1A/IMPA1/B4GALT1
GO:0051087	chaperone binding	4/631	18/3931	0.324984	0.697116	0.618596	4	DNAJA1/BAG5/CDC25A/SUGT1
[truncated: 221 more rows]

## Sheet: Target_gene_CC
Table S4 GO analysis of target genes of DE miRNAs
ID	Description	GeneRatio	BgRatio	pvalue	p.adjust	qvalue	Count	geneID
[truncated: 403 more rows]

## Sheet: Target_gene_KEGG
Table S5 KEGG analysis of target genes of top 20 DE miRNAs
[truncated: 321 more rows]
